# Supplementary material for: Association between hyperuricemia and the risk of mortality in patients with osteoarthritis: A study based on the National Health and Nutrition Examination Survey database
Source: PLoS One. 2024 May 7;19(5):e0302386. doi: 10.1371/journal.pone.0302386 (PMC11075909; doi:10.1371/journal.pone.0302386)
Supplement: S1 Raw data — (CSV) [file pone.0302386.s001.csv]

seqn	sdmvstra	sdmvpsu	wtmec2yr	wtint2yr	wtint4yr	wtmec4yr	year	year1	age	gender	race	dmdeduc3	dmdeduc2	marriage	pir	drink	alq120q	alq120u	smq020	smq040	padtimes	paddurat	padmets	phy	pad615	paq610	pad630	paq625	pad645	paq640	pad660	paq655	pad675	paq670	arthritis_age	arthritis	liver	cancer	diabetes_family	cvd_family	type	cvd1	cvd2	cvd3	cvd4	cvd5	cvd_family1	gout	copd
1	5	1	10982.8989	9727.078709	4291.490177	4456.206594	year9900	0	2	2	4				0.86
2	1	3	28325.3849	26678.63638	14203.336	15336.19972	year9900	0	77	1	3		5		5	1	24	3	2																73	1	2	1	2	2	1	2	2	2	2	2	2
3	7	2	46192.25695	43621.68055	20123.76351	21258.46663	year9900	0	10	2	3	3			1.47
4	2	1	10251.26002	10346.11933	4582.132308	4562.389068	year9900	0	1	1	4				0.57
5	8	2	99445.06574	91050.84662	44161.8682	45985.96783	year9900	0	49	1	3		5	1	5	1	4	1	1	3	4	60	6	360												2	2	2	2	2		2	2	2	2	2	2
6	2	2	39656.60044	36508.25038	16850.97835	18337.31341	year9900	0	19	2	5	15		5	1.21						21	20	3.5	367.5
7	4	2	25525.42341	22352.08862	11912.47567	13396.32036	year9900	0	59	2	4		2	1		2			1	3	13	15	3.5	170.625												2	2	2	1	2		2	2	2	2	2	1
8	6	1	31510.58787	31600.08966	14939.13713	14734.5004	year9900	0	13	1	3	5			0.53						21	30	10	1575
9	9	2	7575.870247	7529.435502	3478.801782	3518.364041	year9900	0	11	2	4	5
10	7	1	22445.80857	21071.16406	10607.48059	11226.35044	year9900	0	43	1	4		3	4		1	6	3	1	1																2	9	2	9	9		2	2	2	2	2	9
11	1	2	38983.16931	36723.75925	16028.64729	16137.97576	year9900	0	15	1	3	8		5	1.25						4	11	10	110
12	6	2	95494.21405	92603.18668	43328.28112	45672.14506	year9900	0	37	1	3		4	5	4.93	1	2	2	2		4	90	6	540												2	2	2	1	2		2	2	2	2	2	1
13	13	2	1843.950828	1647.446107	1003.367071	1128.772441	year9900	0	70	1	1		1	1	1.07	1	1	1	1	3															65	1	2	2	1	2	1	2	2	2	2	2	2
14	12	1	19486.73379	15131.71462	8225.174642	9939.996011	year9900	0	81	1	3		2	3	2.67	1	1	1	1	1	30	30	3.5	787.5												2	2	2	2	2		2	2	2	2	2	2
15	11	2	114519.1779	108511.3818	49621.0054	51469.71487	year9900	0	38	2	3		5	3	4.52	1	4	1	1	1	3	60	7	315												2	2	2	2	2		2	2	2	2	2	2
16	11	1	12565.99592	11835.72385	6812.51589	8808.742802	year9900	0	85	2	4		1	2	0.38	2			2		13	120	5	1950												2	2	2	2	2		2	2	2	2	2	2
17	5	1	10390.42722	7960.759383	3813.471088	3855.513307	year9900	0	2	1	4				0.92
18	8	1	34423.94344	29971.58146	13822.38005	14960.68495	year9900	0	1	2	3				2.84
19	13	2	2116.330044	1938.790353	1098.808616	1202.338893	year9900	0	0	1	1				2.4
20	2	2	16736.88228	15921.6774	8872.474219	9927.177544	year9900	0	23	2	1		1	6	3.03	1	3	1	1	3	1	30	3.5	26.25												2	2	2	1	2		2	2	2	2	2	2
21	3	2	2910.629731	2823.152726	1831.643642	1925.398896	year9900	0	18	1	1	13		5	1.8
22	2	2	6958.248246	7003.157775	2985.142123	3105.040924	year9900	0	13	2	4	5			0.75						30	30	3.5	787.5
23	4	2	5868.618782	5832.648285	2528.25307	2669.102635	year9900	0	12	2	4	7			5						7	15	4	105
24	12	2	81868.48665	67675.19247	35699.18627	37043.64664	year9900	0	53	2	3		3	1	2.67	1	4	1	1	1															40	1	2	1	1	2	9	2	2	2	1	2	2
25	5	1	135253.835	121284.2811	59410.11073	63701.05926	year9900	0	42	2	3		4	1	1.77	1	4	1	1	3	9	17	3.5	133.875												2	2	2	2	2		2	2	2	2	2	1
26	13	2	1860.690475	1827.497347	1020.626027	1036.048469	year9900	0	14	2	1	7		5	2.51						7	20	10	350
27	13	2	1935.09808	1915.775699	1275.473886	1321.206798	year9900	0	18	1	1	11		5
28	1	2	41107.19129	39041.47511	16448.79722	17271.78671	year9900	0	18	1	3	11		5	3.43						30	10	3.5	262.5
29	12	2	47954.52161	42515.71017	22307.7735	24539.22336	year9900	0	62	1	3		3	3	1.07	1	0		1	3															25	1	2	2	1	2	9	2	2	1	2	1	1
30	5	2	11715.07255	11451.4783	5290.89108	5413.378153	year9900	0	7	2	4	1
31	2	2	2373.733909	2359.999797	1246.115175	1316.488471	year9900	0	15	2	1	9		5	0.33						4	20	10	200
32	5	1	15843.15105	14739.01837	6479.373912	6662.062056	year9900	0	10	1	4	6			1.54
33	13	1	9463.23447	7478.023884	4381.783337	4530.707508	year9900	0	46	1	1		3		1.78	1	4	1	1	3																2	2	2	2	2		2	2	2	2	2	2
34	7	1	27063.49506	26685.14308	12494.36425	12448.41233	year9900	0	38	2	4		3	5	0.92	1	1	1	1	1	30	30	3.5	787.5												2	2	2	2	2		2	2	2	2	2	2
35	12	2	35231.15075	32504.83739	14232.76848	15369.5801	year9900	0	2	1	3				5
36	10	2	14383.51244	13151.57018	5980.677199	6359.847998	year9900	0	6	2	4	0			4.61
37	12	2	35231.15075	32504.83739	14232.76848	15369.5801	year9900	0	1	1	3				5
38	6	1	6141.188665	4677.474392	2439.469354	2573.131862	year9900	0	1	1	1
39	13	1	11307.81869	10519.76004	4624.558912	4754.949919	year9900	0	7	1	4	1			0.32
40	13	1	2310.181382	2156.773621	1321.255416	1268.890199	year9900	0	68	2	1		1	2		2			2																99999	1	2	2	2	2	9	2	2	2	2	2	2
41	11	1	27119.5361	24978.07745	10937.05497	11454.15873	year9900	0	2	1	3				1.31
42	2	1	9099.638155	8948.54047	5163.264498	5216.191715	year9900	0	18	2	4	12		5
43	9	2	36465.3474	34024.57888	15696.3824	18053.99663	year9900	0	6	2	2	1			2.93
44	12	2	35173.23155	32629.16305	12785.4824	14173.45958	year9900	0	15	2	3	8		5	5						26	180	10	11700
45	4	1	20355.0409	18362.02254	9959.723177	11380.32629	year9900	0	33	2	1		3	3	0.75	2			2		30	60	7	3150												2	2	2	1	2		2	2	2	2	2	2
46	5	2	11204.84684	10553.67786	6074.583948	6926.573373	year9900	0	85	2	4		2	2	1.2	2			1	3															99999	1	2	2	1	1	9	2	1	2	2	1	2
47	8	1	0	31978.6592	14655.03899	0	year9900	0	16	2	3	9		5	2.13						9	15	10	337.5
48	1	1	20062.74679	17467.84911	7600.911133	7975.888792	year9900	0	0	2	3				2.04
49	3	1	3168.200556	2964.310363	1950.774942	1985.146644	year9900	0	12	1	1	6			1.19						13	60	8	1560
50	10	1	8411.207776	8489.040291	3745.279966	3838.386246	year9900	0	1	2	4				0.19
51	9	1	18392.69274	17261.02452	7297.47589	7789.927449	year9900	0	0	2	3				1.8
52	2	1	9157.696403	9216.801484	5352.892286	5612.542505	year9900	0	19	2	4	12			2.18						2	20	8	80
53	4	1	2799.3735	2693.699847	1741.308047	1813.274193	year9900	0	18	2	1	10		5	0.18						30	30	7	1575
54	8	2	8174.3554	7239.673161	3384.935174	3537.282301	year9900	0	2	1	4				2.29
55	9	2	8238.287966	8123.335092	4675.704681	4561.977949	year9900	0	61	2	2		5	4	3.33	1	20	3	1	2	2	180	4.5	405												2	2	2	2	2		2	2	2	2	2	2
56	12	1	89768.52637	87632.90994	42167.88965	42124.58022	year9900	0	21	1	3		2	1		1	7	1	1	3	3	30	8	180												2	2	2	2	2		2	2	2	2	2	2
57	5	2	102609.7498	91035.13193	42594.601	46859.94112	year9900	0	39	1	3		5	1	5	1	1	1	2																	2	2	2	2	2		2	2	2	2	2	1
58	13	1	1993.633409	1982.098509	1289.998811	1295.033948	year9900	0	18	2	1	10		6							21	30	7	1102.5
59	6	1	2472.055891	1983.917404	1202.612732	1332.713562	year9900	0	70	1	1		2	1	0.97	1	7	1	1	3															52	1	2	1	1	2	9	2	2	2	2	2	1
60	4	2	54839.06679	41438.7607	17768.84719	17750.43874	year9900	0	5	1	3
61	8	1	10612.58734	10710.79017	4898.119347	5254.237023	year9900	0	4	1	4				1.77
62	2	1	49787.56308	46220.38746	21691.44772	22966.56231	year9900	0	17	2	5	13		5	1.8
63	13	2	1613.673437	1485.772538	981.264918	1059.714217	year9900	0	0	2	1
64	9	1	14236.5203	13409.1658	7718.172229	8800.682765	year9900	0	63	2	4		4	1	5	1	1	2	1	1															58	1	2	2	2	2	2	2	2	2	2	2	2
65	10	2	70623.38493	65878.43146	27268.76366	28845.10674	year9900	0	9	1	5	4
66	3	1	27489.67342	25617.80044	13418.27889	15027.54298	year9900	0	37	1	1		4	5	4.13	2	0		2		15	20	8	600												2	2	2	1	2		2	2	2	2	2	2
67	3	1	2766.714964	2772.703357	1872.436964	1842.680714	year9900	0	13	1	1	6									21	45	8	1890
68	12	1	2817.513976	2580.559454	1679.492019	1756.828988	year9900	0	19	2	1	13		5	4.34						4	120	4.5	540
69	7	1	34823.86212	30969.83099	13366.3367	14576.34075	year9900	0	27	1	4		5	5	2.57	1	2	1	2		120	15	3.5	1575												2	2	2	1	2		2	2	2	2	2	2
70	3	2	6754.901921	6573.515713	3660.905239	3738.811451	year9900	0	3	2	1
71	13	2	0	2055.810252	1246.1928	0	year9900	0	69	1	1		3	1	1.26				1	3																2	2	2	1	2		2	2	2	1	2	2
72	9	2	4252.532556	4279.979009	1941.029867	1933.415155	year9900	0	15	2	4	10		5	2.14						2	15	10	75
73	9	1	12689.89526	12273.77928	5670.816257	5735.30694	year9900	0	7	2	4	0			0.16
74	6	1	3450.491115	3338.035462	1750.650675	1805.934984	year9900	0	13	2	1	7			1.7						21	20	10	1050
75	7	2	4799.660366	4810.048952	3054.612457	3146.731284	year9900	0	8	1	1	2
76	13	1	1898.698485	1887.712865	996.740614	989.87434	year9900	0	13	2	1	7			1.13						30	30	10	2250
77	8	2	80805.12569	71690.12005	33036.04151	37407.05484	year9900	0	25	1	3		4	6	2.99	1	4	1	1	1	5	60	4.5	337.5												2	2	2	2	2		2	2	2	2	2	2
78	1	3	47371.58316	44983.38861	19859.01312	21265.90507	year9900	0	10	1	3	3
79	5	1	33099.23853	33002.53744	15645.97648	15764.26505	year9900	0	2	2	3				0.79
80	11	1	12820.6113	11835.72385	6812.51589	7343.896878	year9900	0	75	2	4		1	2		2	0		1	3															50	1	2	1	1	2	9	2	2	2	2	2	2
81	12	2	95022.65796	87210.81476	40805.23397	44891.39037	year9900	0	30	1	3		5	6	3.59	1	1	1	2		1	30	8	60												2	2	2	2	2		2	2	2	2	2	2
82	8	1	48921.44356	45135.72602	20201.73707	21629.18307	year9900	0	3	2	5				5
83	7	1	10703.02238	10553.67786	6074.583948	5926.832405	year9900	0	60	2	4		2	5	2.4	2			1	3	4	20	7	140											60	1	2	2	1	2	2	2	2	2	2	2	2
84	1	2	40306.35368	37625.93334	16864.02262	17513.62352	year9900	0	14	1	3	7		5	3.53						4	60	6	360
85	12	1	2647.533556	2444.265179	1570.490695	1693.089971	year9900	0	18	1	1	12		6
86	1	2	52691.39204	46701.48421	23684.41671	24741.041	year9900	0	63	2	3		3	5	2.16	2	1	3	1	1																2	2	1	2	2		2	2	2	2	2	2
87	10	2	5585.593825	5381.674701	2841.604698	3104.472374	year9900	0	14	2	1	8		5	5
88	12	1	2496.664266	2402.417595	1553.012336	1617.196448	year9900	0	19	2	1	13		5	0.74						17	60	5	1275
89	9	1	12327.30366	12441.37349	5689.527219	5855.619134	year9900	0	3	1	4				1.15
90	5	2	0	44380.084	23286.00082	0	year9900	0	61	1	3		3	1	2.22				1	3	2	120	3.5	210												2	1	2	1	2		2	1	1	1	2	2
91	6	2	34987.54487	32388.44257	14911.41719	15029.85133	year9900	0	17	1	3	10		5	0.63
92	10	2	0	39680.00585	17376.15354	0	year9900	0	31	1	4		5	1	4.35				2		4	120	8	960												2	2	2	2	2		2	2	2	2	2	2
93	12	1	56627.43662	53079.91925	26919.20712	26912.49263	year9900	0	63	2	5		4	1	5	2	3	3	2		4	60	3.5	210												2	2	2	2	2		2	2	2	2	2	2
94	4	2	10037.80639	10153.7805	5844.407311	6664.113363	year9900	0	61	2	4		3	1	4.44	2	1	2	2																	2	2	1	1	2		2	2	2	2	2	2
95	13	2	0	7418.423501	4375.679194	0	year9900	0	45	2	1		2	4					1	2	13	30	3.5	341.25												2	2	2	1	2		2	2	2	2	2	2
96	8	1	27654.98582	25236.38818	13449.6541	14012.82715	year9900	0	43	2	4		2		2.51	1	2	1	2																	2	2	2	2	2		2	2	2	2	2	1
97	5	2	40766.7985	36255.04993	15647.39583	17063.89556	year9900	0	32	1	4		4	5		1	0		1	3	13	45	6	877.5												2	2	2	1	2		2	2	2	2	2	9
98	4	2	0	10153.7805	5844.407311	0	year9900	0	62	2	4		1	3	0.84				1	2	30	120	5	4500												2	2	2	2	2		2	2	2	2	2	1
99	2	2	0	2260.786962	1261.476068	0	year9900	0	0	2	1
100	5	1	8492.658317	8440.604308	3658.712597	3788.675928	year9900	0	14	2	5	8		5	0.12
101	12	1	11748.39906	10948.40736	5934.232634	6704.614912	year9900	0	52	1	1		5	1	2.17	1	1	1	2		9	20	4	180												2	2	2	1	2		2	2	2	2	2	2
102	6	1	128224.3227	121284.2811	59410.11073	64527.40243	year9900	0	41	2	5		1	3		1	4	2	2																	2	2	2	1	9		2	2	2	2	2	9
103	5	2	12865.73789	12018.69757	5186.322943	5645.570191	year9900	0	3	2	4				0.67
104	8	2	7531.916779	5736.731076	3245.501704	3578.952403	year9900	0	3	2	1				0.78
105	9	2	5480.523124	4912.899214	2245.955776	2503.192762	year9900	0	37	2	4		2	4		2	0		2																	2	2	2	2	2		2	2	2	2	2	2
106	3	2	16998.54455	15880.91568	9089.589389	9606.290747	year9900	0	39	1	1		2	1	0.31	1	0		2																	2	2	2	2	2		2	2	2	2	2	2
107	4	2	16803.5037	17076.28493	9262.327743	9410.398685	year9900	0	30	2	1		3	1		1	2	3	2																	2	2	2	2	2		2	2	2	2	2	2
108	5	2	85618.70784	78391.58009	36124.18967	37772.44608	year9900	0	22	1	3		4	5	4.55	2			2		4	10	10	100												2	2	2	1	2		2	2	2	2	1	2
109	1	1	56236.47953	55166.70707	25449.77068	26884.78725	year9900	0	11	2	3	4			1.06
110	4	1	4966.201947	4816.946112	3169.970962	3221.3064	year9900	0	13	1	1	6			0.75						4	30	5	150
111	10	1	3350.774679	3241.568905	1700.058269	1719.076017	year9900	0	14	2	1	8		5	1.34						4	30	6	180
112	12	1	4982.423046	4993.20721	3298.03046	3342.24566	year9900	0	16	1	1	10		5	4.07						5	240	8	2400
113	10	1	91526.06557	81201.71304	37419.14731	40717.20119	year9900	0	27	1	3		4	3	4.44	1	1	1	2		2	60	4	120												2	2	2	2	2		2	2	2	2	2	2
114	9	1	44135.02045	41917.14997	18295.38223	18798.30727	year9900	0	14	1	3	8		5	5						13	120	8	3120
115	11	1	97028.28507	91938.07952	48498.04642	49548.64464	year9900	0	59	2	3		4	2		1	1	1	2		9	15	3.5	118.125											57	1	2	2	2	1	1	2	9	2	2	2	2
116	5	1	14217.14499	13281.13221	6142.904902	6589.524689	year9900	0	5	2	4				5
117	1	2	52602.88177	51299.13164	25063.48627	27797.38412	year9900	0	34	1	3		2	6	0.67	1	2	1	1	3	2	30	3.5	52.5												2	2	2	1	2		2	2	2	2	2	2
118	5	1	18410.11541	16322.11321	8872.24185	12209.90675	year9900	0	85	1	3		4	1	2.71	1	0		1	3															70	1	2	2	2	2	2	2	2	2	2	2	2
119	8	2	16492.49823	15477.74545	6042.673812	6203.715516	year9900	0	0	1	3				5
120	8	2	98327.63201	86584.40281	39594.05039	43683.01809	year9900	0	30	2	3		4	6	4.19	1	0		1	3	2	60	3	90												2	2	2	2	2		2	2	2	2	2	2
121	7	1	13429.03696	13031.46114	7458.677652	7451.93556	year9900	0	38	1	1		1	1	0.92	1	2	2	2																	2	2	2	2	2		2	2	2	2	2	2
122	12	1	58006.38714	51881.42976	27221.91819	28547.40284	year9900	0	64	1	3		2	1	2.59	1	1	3	1	3															49	1	2	2	1	2	9	2	2	2	2	2	2
123	5	1	43030.73701	38150.36167	20310.72344	22805.59366	year9900	0	76	1	3		1	1	1.9				1	1																2	2	2	2	2		2	2	2	2	2	2
124	10	2	3220.161244	3227.131096	2179.316996	2135.015967	year9900	0	15	1	1	8		5	0.28						4	30	8	240
125	6	2	0	15488.55323	8542.01696	0	year9900	0	39	2	1		4	1	4.55				2		4	20	4	80												2	2	2	1	2		2	2	2	2	2	1
126	4	1	1877.301219	1794.274516	973.230342	993.93866	year9900	0	33	2	1		2	1	0.76	2			2																	2	2	2	1	2		2	2	2	2	2	2
127	1	3	0	4692.602643	2145.873154	0	year9900	0	33	2	3		5	1	5				1	2	4	120	4	480												2	2	2	1	2		2	2	2	2	2	2
128	9	1	61502.06883	58089.4255	23901.07711	24919.9139	year9900	0	8	2	2	1			2.66
129	8	2	54689.36118	41430.71719	21011.37441	26144.13449	year9900	0	63	2	3		4	3	5	1	65	3	1	3	21	20	4	420												2	2	2	2	2		2	2	2	2	2	1
130	10	1	78672.38901	70420.81834	35191.90264	38785.1093	year9900	0	59	1	3		2	1	2.58	2	1	3	1	3	4	30	4.5	135											59	1	2	2	1	1	1	2	1	1	2	2	1
131	11	1	99726.85955	88477.43843	44215.46742	48121.87368	year9900	0	56	1	3		4	1	4.44	1	999		2																	2	2	2	2	2		2	2	2	2	2	2
132	8	2	127478.6587	114312.156	55994.8724	60039.15227	year9900	0	41	2	3		4		2.59	1	0		1	1	13	20	3.5	227.5												2	2	2	2	2		2	2	2	2	2	2
133	6	2	6149.467638	5633.586578	2870.862951	3495.204069	year9900	0	1	2	1				1.38
134	1	2	0	32624.20358	17368.67352	0	year9900	0	74	1	3		5	1	3.11				1	1																2	2	2	2	2		2	2	2	2	2	2
135	4	2	9761.806235	9708.586086	4267.961259	4388.297873	year9900	0	9	1	4	3			0
136	3	1	14969.06705	13443.46072	7355.62214	7507.55431	year9900	0	53	1	1		1		1.44	1	2	1	1	3																2	2	1	2	2		2	2	2	2	2	2
137	2	2	0	117911.5739	57189.97221	0	year9900	0	48	1	3		4	3	3.64				2		20	60	6	1800												2	2	2	1	2		2	2	2	2	2	1
138	13	1	2905.107126	2830.847301	1494.729696	1633.002314	year9900	0	14	2	1	9		5	4.32						13	30	7	682.5
139	8	2	6710.287708	6490.249809	2813.300786	2843.585399	year9900	0	12	2	4	6			5						9	10	10	225
140	9	1	7227.672491	7192.954172	3283.476985	3270.595816	year9900	0	12	2	5	5			1.41						3	10	6	45
141	1	3	64791.20192	62251.61737	28466.9478	30338.36992	year9900	0	35	2	2		3	4		2	3	3	1	1																2	2	2	2	2		2	2	2	2	2	2
142	8	1	31019.57886	30238.67646	12133.94975	12615.91011	year9900	0	14	2	3	7		5	3.6						13	120	6	2340
143	10	1	2544.098678	2585.398539	1452.003539	1506.412335	year9900	0	22	2	1		1	1	0.03	2			2																19	1	2	2	2	2	1	2	2	2	2	2	2
144	2	1	10123.16761	9895.391917	4289.313151	4518.01032	year9900	0	13	2	4	8			1.2
145	8	1	35678.73224	33610.84273	14160.78504	14570.1955	year9900	0	16	1	3	9		5	5						2	95	10	475
146	3	1	3091.688039	2869.77346	1505.068146	1552.597133	year9900	0	14	2	1	8		5	2.69						21	60	8	2520
147	13	1	11527.69543	8644.170675	4729.67895	4963.711746	year9900	0	43	1	1		2		1	1	7	1	1	1																2	2	2	1	2		2	2	2	2	2	1
148	10	2	0	26009.74309	13847.22649	0	year9900	0	77	1	5		1	1	3.81				1	3															69	1	2	2	9	2	3	2	2	9	2	1	2
149	8	2	94890.77804	91171.39723	44659.56146	48506.31414	year9900	0	40	2	2		3	4	0.88				1	1																2	2	2	1	2		2	2	2	2	2	2
150	7	1	42385.98973	37910.40707	19891.39475	19377.14327	year9900	0	65	1	3		2	1		2	0		1	3																2	2	1	2	2		2	2	2	2	2	2
151	10	2	20672.1576	15778.35489	8576.670113	10823.21844	year9900	0	84	1	3		1	2	1.33	1	0		1	3																2	2	1	2	2		2	9	1	1	2	2
152	4	1	10706.53824	8154.701177	4613.44557	4844.963889	year9900	0	4	2	1				1.15
153	6	2	0	101277.0412	49121.82053	0	year9900	0	44	1	3		3	1	4.55				2																	2	2	2	1	2		2	2	2	2	2	2
154	2	2	5910.45332	5876.256216	3725.445204	3820.424893	year9900	0	8	2	1	2			0.66
155	4	2	29448.87988	22290.45685	9718.452597	11301.5018	year9900	0	3	2	2				0.55
156	2	2	45521.11684	40483.19771	17472.23133	19053.92653	year9900	0	22	1	4		4	5	0.61	2	4	3	2		4	90	10	900												2	2	2	2	2		2	2	2	2	2	2
157	8	1	0	47194.31488	20055.16244	0	year9900	0	3	1	3
158	10	2	19740.82546	18442.89573	10555.96243	10961.85734	year9900	0	29	1	1		1	5	1.43	1	1	2	2																	2	1	2	2	9		2	2	2	2	2	1
159	1	2	56488.07905	53344.54522	24609.16221	25996.78004	year9900	0	6	2	3	1			0.89
160	8	2	45449.665	40586.1643	21295.35075	21909.65593	year9900	0	62	1	3		5	2	1.5	1	1	1	1	3	9	120	7	1890												2	2	2	1	2		2	2	2	2	2	2
161	10	2	2530.486316	2464.386587	1598.878439	1632.578714	year9900	0	18	1	1	13		5	1.68						30	30	6	1350
162	3	1	2619.702618	2270.809308	1383.022652	1430.936592	year9900	0	63	1	1		1		2.18	1	7	1	1	1																2	2	2	2	2		2	2	2	2	2	2
163	3	1	6204.653506	5968.239698	3833.458477	3681.527305	year9900	0	63	2	1		1	1	0.85	1	2	3	2		13	45	3.5	511.875												2	2	2	1	2		2	2	2	2	2	2
164	13	2	75154.75454	68976.25805	34470.00212	37515.4032	year9900	0	51	1	3		4	1		1	3	1	1	3	2	60	8	240												2	2	2	1	2		2	2	2	2	2	2
165	7	2	0	45561.58921	18746.45941	0	year9900	0	9	2	2	2			2.64
166	11	1	12765.09481	10928.73716	6403.745043	6621.389857	year9900	0	41	1	1		2	1	0.31	1	3	3	1	1															40	1	2	2	1	2	2	2	2	2	2	2	2
167	8	1	7062.458719	6603.888671	3019.882246	3173.514954	year9900	0	32	2	2		4		3.96	1	3	3	1	3															27	1	2	2	1	2	9	2	2	2	2	2	1
168	9	1	0	49207.48266	24955.32089	0	year9900	0	65	2	3		4		3.28				2		4	45	3.5	157.5												2	2	2	2	2		2	2	2	2	2	1
169	13	1	1249.897715	1270.188045	713.359085	712.041534	year9900	0	23	2	1		1	1	0.69	2			2																	2	2	2	2	2		2	2	2	2	2	2
170	3	1	22883.09833	22780.6637	12899.46744	14418.19677	year9900	0	28	1	1		2		0.5	1	2	1	1	1																2	2	2	1	2		2	2	2	2	2	2
171	3	2	0	53566.83067	25063.48627	0	year9900	0	36	1	3		3	3	1.1				2		17	60	6	1530												2	2	2	1	2		2	2	2	2	2	2
172	12	1	30085.01553	28761.21677	14478.74678	14368.28829	year9900	0	41	1	4		4	3		2	6	3	2		2	90	4.5	202.5												2	2	2	1	2		2	2	2	2	2	2
173	12	2	22379.61268	19369.56283	8732.883996	11033.60358	year9900	0	82	2	3		5	2		1	3	2	2		9	30	3.5	236.25												9	2	2	1	2		2	2	2	2	2	2
174	1	2	22723.79398	19784.71884	8663.058957	9376.481858	year9900	0	2	1	3				0.06
175	6	1	2421.282943	2426.523669	1615.516667	1695.254416	year9900	0	19	1	1	13		1	1.2
176	4	1	3561.939977	3377.514713	2106.419906	2239.904406	year9900	0	0	1	1				0.7
177	7	1	111813.1058	99337.93506	52401.52732	54375.01143	year9900	0	55	2	3		4		5	1	7	1	2		1	60	4.5	67.5											40	1	2	2	1	9	9	2	2	2	2	2	9
178	9	2	8799.303113	8123.335092	4675.704681	6045.795799	year9900	0	60	2	4		4	3	5	1	6	3	1	1															60	1	2	2	2	2	2	2	2	2	2	2	2
179	5	1	0	119230.8669	58404.26264	0	year9900	0	49	2	3		3	1					1	3																2	2	2	1	2		2	2	2	2	2	2
180	2	1	8757.424288	8557.027026	4914.647512	4897.50375	year9900	0	6	1	1	0			2.46
181	1	3	31280.51601	29708.60935	12966.77765	13323.22373	year9900	0	14	1	3	8		5	3.97						1	30	6	45
182	6	1	6894.321154	6687.117003	3840.682382	3876.574681	year9900	0	10	1	1	4			1.7
183	8	1	71716.78866	69939.30481	33653.94222	37703.85986	year9900	0	21	1	2		2	5	3.84	1	1	2	2																	2	2	2	2	2		2	2	2	2	2	1
184	11	1	26559.05905	24446.53446	11175.85216	12459.54145	year9900	0	31	2	4		2	5	0.26				2																	2	2	2	1	2		2	2	2	2	2	2
185	7	2	49229.14474	45921.60005	19008.12194	20106.93676	year9900	0	8	1	2	1			2.83
186	1	3	41693.75185	41812.17762	19080.87003	19232.4201	year9900	0	18	1	5	11		5	1.19						4	180	8	1440
187	12	2	15895.41224	16079.06355	9254.936777	11148.4704	year9900	0	71	2	4		1	2	1.33	2			2																	2	2	2	1	2		2	2	2	2	2	2
188	1	1	114153.1542	100933.4091	46155.68575	48503.79817	year9900	0	38	2	3		3	1	4.24	1	7	1	2		15	60	6	1350												2	2	2	1	2		2	2	2	2	2	2
189	1	2	0	38454.526	22110.80502	0	year9900	0	75	2	3		3	1					2		1	45	4	45												2	2	1	9	9		2	2	2	2	2	9
190	7	1	9328.225525	8986.031938	4603.521662	4796.09979	year9900	0	65	1	4		4	1	5	1	2	1	1	3	13	60	5	975												2	2	2	1	2		2	2	2	2	2	2
191	3	1	2541.667788	2270.809308	1383.022652	1555.879099	year9900	0	69	1	1		1	1		2	0		1	1																2	2	2	2	1		2	1	1	1	1	1
192	11	2	35269.00926	35676.49788	16714.5405	18168.70271	year9900	0	30	2	4		2	1	0.92	2	0		2																	2	2	2	2	2		2	2	2	2	2	2
193	4	2	37236.11866	30556.99932	13969.28089	15599.27822	year9900	0	38	2	4		3	5		2			2		4	30	3.5	105												2	2	2	2	2		2	2	2	2	2	2
194	3	1	7942.650037	7591.373406	4358.379377	4358.78391	year9900	0	44	2	1		1	1	1.75	1	0		2																	2	2	1	2	2		2	2	2	2	2	2
195	2	2	12591.36937	12415.67581	7366.174169	7187.007396	year9900	0	64	2	4		1	1	0.27	2			2																62	1	2	2	2	2	1	2	2	2	2	2	2
196	3	1	3054.179057	2842.133702	1956.465727	1993.852347	year9900	0	19	2	1	11		5	1.02
197	7	2	34356.04832	26677.94019	14202.96536	15272.08673	year9900	0	74	1	2		1	3	1.44	2	0		1	3															72	1	2	2	2	2	9	1	2	2	2	2	2
198	9	2	19596.15877	17882.35484	9530.345045	9939.31054	year9900	0	49	2	2		3	3	2.01	1	1	3	2		30	30	7	1575											40	1	2	2	2	2	1	2	2	2	2	2	1
199	10	2	122810.9003	114836.7085	52513.50446	55185.0629	year9900	0	38	2	3		3		2.81	2	0		2		1	30	7	52.5												2	2	2	2	2		2	2	2	2	2	2
200	10	2	16357.21333	14486.87665	6251.394569	6455.268446	year9900	0	5	2	4				5
201	10	2	0	26800.46998	10754.29199	0	year9900	0	14	2	5	8		5
202	10	2	6849.003978	6670.09872	3830.908092	3817.544738	year9900	0	10	1	1	3			1.68
203	6	2	5962.155025	5612.32539	3223.385988	3253.509472	year9900	0	7	1	1	1			0
204	3	1	9162.11654	8687.732982	4915.003305	5161.654812	year9900	0	5	2	1				0.36
205	5	1	134188.7644	125285.3038	60766.40999	63276.35783	year9900	0	40	1	3		5	1		1	2	1	2		15	40	3	450												2	2	2	2	2		2	2	2	2	2	2
206	5	1	34787.9645	32496.57143	17318.94603	18133.38389	year9900	0	50	2	4		3		5	2	0		2																	2	2	1	1	1		2	2	2	2	2	1
207	8	2	51273.12629	44641.5061	19980.53534	21441.46977	year9900	0	3	2	3				1.59
208	4	2	6844.994214	6908.333883	3047.888054	3060.247685	year9900	0	1	2	4				0.49
209	6	1	44496.9997	43617.28889	18870.81903	19717.51574	year9900	0	18	1	3	11		5	5						30	10	3.5	262.5
210	11	1	47862.21097	44158.46066	19335.49581	20879.87675	year9900	0	2	1	3				4.11
211	11	2	34978.94803	32945.38234	17539.66463	18865.49068	year9900	0	76	1	3		4	1	2.4	1	2	2	2		30	90	4	2700												2	2	2	1	9		2	2	2	2	2	2
212	11	2	13078.80624	13007.50223	5837.49534	5848.803293	year9900	0	6	1	4	0			0.6
213	6	2	2226.086449	2213.206606	1430.699296	1522.132271	year9900	0	18	2	1	12		6	0.01
214	1	1	8797.257663	8854.036421	4108.465266	4100.265517	year9900	0	11	2	4	5
215	6	1	0	19936.43479	11288.93322	0	year9900	0	38	1	1		1	5					2																	2	2	2	2	2		2	2	2	2	2	2
216	7	1	0	10553.67786	6074.583948	0	year9900	0	85	2	4		1	2	0.91				2																85	1	2	2	2	2	9	2	2	2	2	2	2
217	3	1	2858.673611	2842.133702	1809.916084	1825.208345	year9900	0	18	2	1	14
218	12	1	7513.704202	7272.895533	4114.572312	4537.313428	year9900	0	3	2	1				0.94
219	2	1	48086.63254	44514.44486	20494.14561	22354.94704	year9900	0	16	1	5	10		5	1.63						30	120	8	7200
220	7	2	36408.1851	36310.29537	14227.90532	14665.74787	year9900	0	15	2	3	9		5	2.41						9	15	4.5	151.875
221	9	1	12205.37603	9620.275721	4928.443163	5134.613663	year9900	0	85	1	4		1	2	2.57	1	0		2																	2	2	2	2	2		2	2	2	2	2	2
222	10	2	13451.88688	13143.47965	6158.185599	6191.483561	year9900	0	5	1	4				3.89
223	11	1	23245.87047	23630.85953	11896.06247	12639.41925	year9900	0	47	1	4		2	6		1	2	1	1	1																2	2	2	2	2		2	2	2	2	2	2
224	10	1	5936.955153	5910.643586	3753.54299	3866.739666	year9900	0	11	1	1	5			2.76
225	1	1	38054.59358	33738.59267	17961.95882	21994.34045	year9900	0	79	1	3		5	1	1.24	2			2																62	1	2	2	2	2	2	2	2	1	2	2	2
226	12	1	66342.04131	62660.83628	25781.99848	26881.01375	year9900	0	6	2	5	0			3.8
227	4	1	5051.23501	4896.491778	2567.991482	2596.718388	year9900	0	13	2	1	7			1.47						7	15	3.5	91.875
228	9	1	41443.48143	39041.47511	16448.79722	18651.7601	year9900	0	19	1	3	11		1	1.8						9	120	5	1350
229	10	2	2792.796913	2690.837351	1420.802349	1552.236187	year9900	0	14	2	1	7		5	1.44						9	30	10	675
230	4	1	8114.026943	8154.701177	4613.44557	4627.603296	year9900	0	3	2	1				0.41
231	12	2	33650.90517	31239.88762	12535.70827	13547.85082	year9900	0	12	2	2	7			1.06
232	6	2	8367.091684	7996.34245	4667.871445	5130.14889	year9900	0	57	2	1		1	1	5	1	4	3	9																	2	2	2	2	2		2	2	2	2	2	2
233	6	2	0	2569.176177	1650.206877	0	year9900	0	82	2	1		1	2	1.01				2																	2	2	2	2	2		2	2	2	2	2	2
234	3	2	3644.473694	2985.672184	1829.044785	1928.539243	year9900	0	69	2	1		1	2	2.93	2			2																	2	2	2	2	2		2	2	2	2	2	2
235	11	1	42356.03931	42232.29401	19476.8107	21032.47886	year9900	0	2	2	3				3.18
236	4	1	10456.91082	10218.98891	5965.343132	6311.578717	year9900	0	45	2	1		1	3	0.82	1	6	3	1	1	4	30	7	210												2	2	2	1	2		2	2	2	2	2	2
237	1	2	23413.61269	20842.82691	9397.113976	13766.31662	year9900	0	81	2	3		5	2		1	6	1	1	3															8	1	2	1	2	2	2	2	2	2	2	2	2
238	3	2	1569.170282	1487.923926	927.95823	1002.145813	year9900	0	0	1	1				1.6
239	1	3	58195.75737	54549.99001	27664.74592	27657.84547	year9900	0	69	2	3		4	1	5	1	2	2	1	3	9	60	6	810												2	2	2	2	2		2	1	2	2	2	2
240	13	1	16933.27011	16883.79871	7459.806264	7516.204779	year9900	0	1	1	1				1.25
241	11	1	16284.73804	14178.48462	6169.586245	6473.951993	year9900	0	0	2	3				1.11
242	4	2	0	2957.263904	1918.654126	0	year9900	0	19	1	1	9		1
243	8	2	32505.54263	29924.91731	13812.33361	14580.25618	year9900	0	19	2	3	15		5	0.24						5	180	4.5	1012.5
244	6	2	4684.27589	4507.448988	2913.783139	3034.206255	year9900	0	18	2	2	11		5	0.72						4	60	10	600
245	4	1	2711.998516	2649.939506	1719.264	1809.801647	year9900	0	19	1	1	15		5	0.9
246	8	2	95434.79529	74145.64539	36965.15169	37211.53025	year9900	0	6	1	3	0			2.08
247	13	1	10833.58043	10519.76004	4624.558912	4780.022152	year9900	0	6	1	4	0			0.56
248	6	1	44348.51221	41887.69003	19196.10597	21334.56052	year9900	0	19	2	5	15		5	0.55						2	10	4	20
249	11	2	5080.012114	5057.498371	3249.546817	3503.220455	year9900	0	19	1	1	66		5	1.8						2	120	8	480
250	7	2	85524.24752	75310.12133	39726.67016	42257.81652	year9900	0	58	2	3		3	1	5	1	1	2	1	3															50	1	2	2	2	2	1	2	2	2	2	2	2
251	8	2	5180.968866	5045.634944	2897.912692	2887.803905	year9900	0	10	1	1	3			2.61
252	5	1	6860.666329	6820.971417	4241.610858	4400.894256	year9900	0	9	2	1	3			0.63
253	13	2	10657.32736	9955.681947	4424.939389	4381.393111	year9900	0	5	2	4
254	6	2	1999.679145	1988.109265	1110.325037	1102.676311	year9900	0	15	2	1	8		5	0.23						4	20	10	200
255	13	2	2828.340498	2732.608896	1766.460307	1836.265447	year9900	0	18	2	3	15		5	0.06						1	10	6	15
256	4	1	2815.11656	2649.939506	1719.264	1846.45387	year9900	0	19	1	1	11		5	0.83
257	1	2	39065.10675	32624.20358	17368.67352	21054.83582	year9900	0	75	1	3		2	1	2.49	1	2	1	2		4	60	4	240												2	2	2	2	2		2	1	2	2	2	2
258	6	2	9194.92044	7766.454309	4188.386985	4236.531068	year9900	0	3	2	1				2.87
259	12	2	65030.9612	65127.83067	32546.7998	33052.08012	year9900	0	54	1	3		2	1	5	1	2	1	1	1															51	1	2	2	2	2	1	2	2	2	2	2	2
260	13	1	17917.6628	16932.26703	8952.921849	9239.496241	year9900	0	27	1	1		4	5		1	1	2	1	3	13	60	6	1170												2	2	2	9	9		2	2	2	2	2	9
261	12	1	0	8454.741757	4854.058698	0	year9900	0	59	2	1		4	1					2																	2	2	2	2	2		2	2	2	2	2	2
262	11	2	18731.37727	18676.6526	8126.906514	8129.472227	year9900	0	0	2	2				0.23
263	4	1	2788.068346	2693.699847	1741.308047	1810.119246	year9900	0	17	2	1	10		5	0.48						21	120	5	3150
264	10	2	2544.58546	2480.955461	1385.571212	1471.219937	year9900	0	15	2	1	7		5							2	60	4.5	135
265	10	2	99923.3775	99324.69327	47100.47778	50095.34422	year9900	0	34	2	3		3	5	2.56	1	30	3	2		13	60	3.5	682.5												2	2	2	1	2		2	2	2	2	2	2
266	9	2	6804.007562	6916.692889	3543.404448	3718.169648	year9900	0	82	1	4		3	2	1.08	1	3	3	2		2	25	7	87.5											82	1	2	2	9	2	9	2	2	2	2	2	2
267	4	2	55789.58364	55872.68725	27921.66033	29903.46507	year9900	0	54	1	3		5	1	5	1	7	1	1	3	5	60	3.5	262.5												2	2	2	2	2		2	2	2	2	2	1
268	13	1	17917.6628	16932.26703	8952.921849	9635.741614	year9900	0	30	1	1		5	5	1.68	1	6	3	1	3	4	120	10	1200												2	2	2	1	9		2	2	2	2	2	9
269	8	2	93837.95133	83252.81272	38953.31687	42854.02591	year9900	0	31	1	3		5	6	5	2	0		1	3	4	120	4.5	540												2	2	2	2	1		2	2	2	2	2	1
270	2	1	51828.26175	50793.86896	21922.23635	22786.22724	year9900	0	35	1	4		3		5	1	0		1	1																2	2	2	1	9		2	2	2	2	2	1
271	8	2	53282.49996	49428.5939	20337.55067	23392.27358	year9900	0	8	2	3	2			3.88
272	7	1	107066.1484	95894.53217	47922.06509	50417.1071	year9900	0	56	1	3		4		3.16	1	0		1	3	60	15	5	1125											56	1	2	2	1	2	2	2	2	2	2	2	2
273	7	2	42899.76046	38189.41969	19367.56711	19427.54657	year9900	0	64	2	2		4	1	0.62	1	10	3	1	1																2	2	2	2	2		2	2	2	2	2	1
274	11	2	50313.20296	47161.25098	23917.58505	23911.61926	year9900	0	69	2	3		4	1	3.73	2			2		13	180	4	2340											59	1	1	2	1	2	2	2	1	1	1	2	2
275	3	2	34978.94803	32945.38234	17539.66463	18859.95443	year9900	0	72	1	3		3	1	2.13	2	0		1	3																2	2	2	2	2		2	2	2	2	2	2
276	2	2	2459.155697	2464.478396	1606.160528	1639.567765	year9900	0	15	1	1	8		5							30	30	2.5	562.5
277	13	2	2523.720915	2457.797907	1594.603745	1628.21392	year9900	0	18	1	1	15		5	5						13	120	6	2340
278	12	1	6706.496539	6487.923756	3945.508421	4211.033599	year9900	0	9	2	1	3			1.34
279	4	2	5637.589503	5606.854069	2604.561784	2585.428589	year9900	0	19	1	4	12		5	2.84						9	60	10	1350
280	2	2	0	10571.44826	5168.226922	0	year9900	0	69	1	4		1	1	0.27				1	3															58	1	2	2	2	2	1	2	2	2	2	2	2
281	12	1	3352.219792	3266.530954	1724.777178	1884.330746	year9900	0	15	2	1	9		5	3.59						4	60	4.5	270
282	2	1	113051.5639	110249.6073	50804.91708	50752.73681	year9900	0	29	1	2		2		1.54	2	0		2																	2	1	2	2	2		2	2	2	2	2	1
283	3	2	2373.499179	2317.041842	1507.98823	1577.42782	year9900	0	16	2	1	11		5	3.53						6	10	8	120
284	8	1	0	6105.348111	3545.836466	0	year9900	0	19	2	2	15		5	3.07						26	30	4.5	877.5
285	7	1	6227.385725	5694.012554	3087.956046	3185.483155	year9900	0	18	2	4	13		5	5						4	30	3	90
286	10	2	9827.394101	9180.388922	4341.335166	4348.611221	year9900	0	2	2	4				0
287	6	2	70894.84896	63110.68201	36287.74373	38700.72615	year9900	0	71	2	3		4	3	1.38	1	3	1	2																	2	1	1	2	2		2	2	2	2	2	2
288	6	1	6668.214951	6254.875332	3679.929051	3758.829779	year9900	0	9	1	1	3			0.62
289	11	2	60130.22466	56634.44309	29715.79973	31434.27262	year9900	0	62	1	3		4	1	4.07	1	2	1	1	1	15	300	3.5	3937.5												2	2	2	2	2		2	2	2	2	2	2
290	13	2	0	5495.453567	3099.853298	0	year9900	0	4	1	1
291	5	2	7057.463449	6765.61639	3129.732697	3229.768485	year9900	0	19	1	4	13		6							6	240	8	2880
292	1	2	57796.033	50320.74591	22522.4355	24169.22829	year9900	0	4	2	3				1.77
293	7	1	23413.61269	20842.82691	9397.113976	12241.9024	year9900	0	85	2	3		1	1		1	0		2																	2	2	2	2	2		1	1	2	1	2	2
294	6	1	2755.911185	2594.208009	1707.215291	1772.479416	year9900	0	15	1	1	9		5	0.9						13	60	6	1170
295	12	1	2558.451245	2481.558727	1633.082231	1659.528843	year9900	0	14	1	1	8		5	1.46						2	90	10	450
296	5	1	92196.4054	81796.43698	40876.72246	44488.15289	year9900	0	57	1	3		4	1	5	1	7	1	2		21	20	5	525												2	2	2	1	2		2	2	2	2	2	2
297	6	1	45400.63569	37593.88204	15838.90313	16407.15961	year9900	0	17	1	3	9		5	1.88						13	60	10	1950
298	2	2	4365.85059	4387.735854	2318.532982	2289.927518	year9900	0	2	1	1
299	10	2	13067.23239	13151.57018	5980.677199	6157.463527	year9900	0	8	2	4	3			1.33
300	11	1	117527.2095	103916.7249	43237.84046	46200.9676	year9900	0	21	2	3		3	1	2.05	2	1	3	1	1																2	2	2	1	2		2	2	2	2	2	2
301	6	2	15849.1629	15488.55323	8542.01696	8908.051124	year9900	0	24	2	1		2	1	2.87	1	1	2	2																	2	2	2	2	2		2	2	2	2	2	1
302	10	1	3626.417804	2970.880207	1819.983111	1747.851857	year9900	0	65	2	1		1	2	0.88	2			2																64	1	2	2	1	2	1	2	2	2	2	2	1
303	10	2	5621.949285	5597.03377	3596.209418	3680.964218	year9900	0	17	1	1	11		5	2.93						21	120	8	5040
304	6	2	0	2081.313593	1261.652437	0	year9900	0	60	1	1		3	1	1.41				1	1																2	2	2	2	9		2	2	2	2	2	9
305	4	2	9835.54565	9188.003798	4249.715513	4626.026471	year9900	0	3	2	4				1.63
306	6	1	2547.229552	2470.674294	1625.919325	1649.375161	year9900	0	12	1	1	6
307	12	1	9038.339789	8663.028423	3960.345587	4034.627972	year9900	0	29	2	4		3	6	1.63	1	3	3	1	3																2	2	2	1	2		2	2	2	2	2	1
308	8	1	0	46621.25682	19991.08985	0	year9900	0	4	1	2				5
309	1	3	16359.89487	14243.92074	6091.924292	6392.458723	year9900	0	0	1	3				2.99
310	10	1	0	3352.140732	2041.601005	0	year9900	0	65	1	1		1	1	4.44				1	3																2	2	2	2	2		2	2	2	2	2	2
311	12	1	7165.803563	6615.6382	4201.248482	4327.946741	year9900	0	6	1	1	0			1.5
312	8	2	34401.59225	32276.91402	14466.58089	14978.60518	year9900	0	15	1	3	9		5	5						14	120	8	3360
313	13	2	5558.365605	5586.228744	3160.356424	3170.054915	year9900	0	5	2	1
314	5	2	28589.83042	27197.17812	14494.65096	14875.08766	year9900	0	52	2	4		3	1	4.55	2	2	3	1	3	13	30	7	682.5												2	2	2	1	2		2	2	2	2	2	1
315	7	1	5638.993944	5608.250853	2800.259158	2809.964679	year9900	0	14	1	4	6		5	3.26						15	90	8	2700
316	6	2	2137.824279	2073.573419	1345.321326	1373.677265	year9900	0	18	1	1	66		5	1						60	30	3.5	1575
317	5	1	15094.46556	14042.50988	6173.183987	6590.429247	year9900	0	6	1	4	0
318	13	2	2034.406498	1718.353651	973.876208	985.558909	year9900	0	0	1	1				0.28
319	3	2	1700.098916	1708.621222	1106.598548	1167.055279	year9900	0	0	1	1				0.45
320	2	1	110085.6249	110249.6073	50804.91708	53123.01836	year9900	0	26	1	2		2		2.03	1	2	1	1	2	10	120	8	2400												2	2	2	1	2		2	2	2	2	2	2
321	2	1	66126.06077	58701.94067	33752.78022	44652.48339	year9900	0	71	2	3		3	2	1.02	1	0		2																70	1	2	1	9	9	1	1	2	2	2	2	9
322	9	1	16838.92924	12879.5912	5557.816805	5739.071347	year9900	0	5	2	5
323	10	2	44972.32575	42705.08755	19140.51024	19569.922	year9900	0	15	1	3	9		5	2.81						30	120	8	7200
324	5	2	0	36255.04993	15647.39583	0	year9900	0	24	1	4		3	5					2																	2	2	2	1	9		2	2	2	2	2	9
325	6	2	1724.871285	1669.590434	1081.320029	1094.291636	year9900	0	0	1	1				0.11
326	13	1	5932.093153	5287.610053	2757.676814	2967.316707	year9900	0	2	1	1				2.59
327	12	2	39260.47715	30502.43266	14043.11114	14859.17403	year9900	0	16	1	3	10		5	5
328	12	2	47610.43123	42515.71017	22307.7735	22951.28395	year9900	0	66	1	3		4	3	2.4	1	3	3	1	3	13	30	6	585												2	1	1	1	2		2	2	2	2	2	1
329	7	1	10661.68199	9969.41203	4148.089226	4432.36142	year9900	0	27	2	2		4		2.07	2	0		2		9	30	3.5	236.25												2	2	2	1	2		2	2	2	2	2	1
330	7	2	62441.39862	57308.0712	28638.97509	31169.20892	year9900	0	56	1	3		3	1	5	1	1	3	1	3	2	30	4	60											50	1	2	2	2	9	1	2	2	2	2	2	9
331	4	2	26038.01178	25673.99622	12020.93088	11976.72016	year9900	0	37	2	4		2	3					2		13	15	7	341.25												2	2	2	2	2		2	2	2	2	2	2
332	12	1	1951.056338	1855.313001	1127.43901	1123.206318	year9900	0	71	1	1		1	1	0.53	1	1	1	1	3																2	2	2	2	2		2	2	2	2	2	2
333	6	2	9231.007824	8698.382636	5096.8583	5270.085804	year9900	0	42	1	1		4	1	2.51	1	0		1	3	2	30	7	105												2	2	2	2	2		2	2	2	2	2	2
334	12	1	88175.39765	82450.1116	43493.07013	45018.595	year9900	0	58	2	3		4	1	2.94	1	8	3	1	3	4	25	3.5	87.5												2	2	1	1	1		2	2	2	2	2	1
335	8	2	33545.66899	32882.46725	14226.44792	14864.76079	year9900	0	18	1	3	13		5	3.71
336	7	1	5738.184047	5775.219107	2461.725179	2851.551325	year9900	0	13	2	4	5			0.3						2	60	3.5	105
337	11	2	8249.107019	7978.609501	4400.110185	4490.428323	year9900	0	18	2	4	11		5	0.36
338	12	1	2423.629154	2363.389263	1555.316411	1582.720326	year9900	0	12	1	1	6			0.74						4	120	6	720
339	13	2	9945.825296	9488.129717	5142.736031	5363.693543	year9900	0	50	1	1		1	1	4.07	1	0		1	3																2	2	2	2	9		2	2	2	2	2	1
340	1	1	37616.85293	33738.59267	17961.95882	19609.04715	year9900	0	72	1	3		2	1	1.84	1	7	1	1	3	15	12	7	315												2	2	2	2	9		2	2	2	2	1	9
341	1	3	32121.36921	29985.26004	12972.98457	13768.30879	year9900	0	16	1	3	8		5	5						20	60	3.5	1050
342	3	2	3456.363089	3473.689248	1856.999522	1849.494837	year9900	0	2	2	1				0.35
343	3	2	2314.656893	2304.39873	1501.832715	1486.056077	year9900	0	13	1	1	6			0.99						21	180	7	6615
344	10	2	120125.1331	110249.6073	50804.91708	55282.76775	year9900	0	26	1	3		4	6	5	1	4	1	2		5	240	3.5	1050												2	2	2	2	2		2	2	2	2	2	2
345	3	1	4598.312328	4621.362884	2470.534367	2460.550206	year9900	0	1	2	5
346	6	1	44564.55179	36901.56487	16106.25328	16325.89361	year9900	0	15	1	3	8		5	1.88						4	45	8	360
347	2	2	73892.98127	57092.75947	26576.26362	28074.79888	year9900	0	10	2	3	4			1.54
348	1	1	40713.59528	37978.18242	16576.1595	16802.20792	year9900	0	13	1	3	6			4.38						13	120	8	3120
349	9	1	7757.03163	7413.915727	3639.553294	3706.021423	year9900	0	12	1	4	6									4	20	6	120
350	9	2	21791.06267	17882.35484	9530.345045	10717.4662	year9900	0	56	2	4		2	4	4.19	1	0		1	3	17	20	8	680											56	1	2	2	2	2	2	2	2	2	2	2	2
351	5	1	34076.90549	26009.74309	13847.22649	14402.44	year9900	0	70	1	2		2	1	1.24	1	0		1	3															50	1	2	2	2	2	3	2	2	1	2	2	1
352	2	2	14722.69082	12838.39568	6978.590946	8468.702283	year9900	0	82	1	3		5	1	5	1	4	1	9		21	10	3.5	183.75												2	2	2	2	2		2	2	2	2	2	2
353	12	1	7391.607908	7154.712335	4035.801296	4072.518533	year9900	0	3	1	1				1.47
354	4	1	9622.734813	9486.594451	5012.831869	5763.426974	year9900	0	1	1	1				1.63
355	8	2	35639.16574	31029.628	13586.8242	14705.73054	year9900	0	1	1	3				5
356	7	2	46988.29436	43621.68055	20123.76351	21258.46663	year9900	0	8	2	2	2			1.27
357	8	2	0	9893.471871	4838.588739	0	year9900	0	9	2	4	3			2.93
358	2	2	33274.13372	30364.10723	16182.45591	16860.0587	year9900	0	48	2	4		4	1	1.21	1	0		1	1																2	2	2	2	1		2	2	2	2	2	1
359	5	2	30733.123	27197.17812	14494.65096	16300.1372	year9900	0	42	2	4		4	3	5	1	3	2	2		26	60	3.5	1365											42	1	2	2	2	2	2	2	2	2	2	2	2
360	11	2	16623.09068	14909.2665	8104.258101	9943.465854	year9900	0	85	1	3		1	2					2																	2	2	2	2	2		2	2	2	2	1	2
361	4	2	0	5560.343666	2572.180918	0	year9900	0	16	1	4	9		5							300	15	8	9000
362	7	1	5524.807011	5560.464905	2521.747988	2511.855103	year9900	0	13	2	4	6			0.47						9	30	6	405
363	3	2	7241.913915	6992.896952	3910.447452	4106.686944	year9900	0	4	1	1
364	9	2	12373.88539	10773.45815	4687.932526	4919.203479	year9900	0	0	2	2				2.64
365	10	1	13180.72177	9883.710868	5791.406964	5988.240173	year9900	0	48	1	1		1	1	1.34	1	4	2	1	1																2	2	2	2	2		2	2	2	2	2	2
366	4	1	8599.979154	8154.701177	4613.44557	4844.963889	year9900	0	4	2	1
367	4	1	2717.483211	2649.939506	1743.891481	1774.617997	year9900	0	14	1	1	8		5	5						21	15	6	472.5
368	13	2	29922.51562	28182.91496	15004.19305	16133.62645	year9900	0	72	1	5		3	1	0.62	1	1	1	1	3																2	2	2	2	2		2	2	2	2	2	2
369	5	2	10804.20381	10904.17974	5108.994306	5700.467086	year9900	0	5	1	4				1.76
370	4	1	3138.310228	3154.042042	2083.058293	2215.06236	year9900	0	0	2	1				0.65
371	9	2	7829.932828	7902.386556	3410.047424	3475.401689	year9900	0	5	2	4				0.71
372	6	2	33417.07556	29627.04353	15773.02708	17710.5088	year9900	0	70	1	3		5	1		1	7	1	1	1																2	2	1	1	2		2	2	2	2	2	2
373	11	1	11342.33841	10970.41035	5068.62474	5126.267071	year9900	0	8	2	4	2
374	3	1	111847.499	98489.59753	51954.02273	55264.22304	year9900	0	53	2	3		3		5	2	1	3	1	1	4	120	6	720												2	2	2	1	2		2	2	2	2	2	2
375	10	2	0	8954.20805	4289.366362	0	year9900	0	1	1	4				4.35
376	13	1	11206.0841	11144.98993	4887.043626	5370.280321	year9900	0	8	1	4	1			3.09
377	8	2	27792.14804	26082.1488	11183.96662	11685.16255	year9900	0	3	1	3				1.18
378	1	1	56236.47953	55166.70707	25449.77068	29272.35476	year9900	0	9	2	3	3			1.38
379	10	2	12581.32129	12662.52294	5875.685755	5863.958956	year9900	0	7	2	4	2
380	3	1	14359.39778	13443.46072	7355.62214	8176.525519	year9900	0	42	1	1		3		2.16	1	4	1	1	2																2	2	2	1	2		2	2	2	2	2	2
381	9	2	4824.497823	4666.297101	2022.679818	2135.36378	year9900	0	14	2	4	8		5	4.59						17	120	6	3060
382	9	2	17249.1058	13294.11293	5993.730839	8780.525243	year9900	0	80	2	2		1	2		2	0		2																99999	1	2	2	2	2	9	2	2	2	2	2	2
383	7	2	0	10103.80808	5994.551663	0	year9900	0	72	2	4		2	2					2																43	1	2	2	2	2	1	2	2	1	2	2	2
384	13	2	5038.496474	4913.263421	2821.88636	2990.326987	year9900	0	8	1	1	2			0.4
385	6	2	1683.928268	1669.590434	1081.320029	1140.39572	year9900	0	0	1	1				0.3
386	1	2	23516.11694	20842.82691	9397.113976	13551.44189	year9900	0	85	2	3		3	1		2	2	3	2																50	1	1	2	2	2	1	2	2	2	2	2	2
387	3	2	4051.27274	4017.45654	2095.246556	2130.018067	year9900	0	1	1	1				0.38
388	4	2	26456.9516	26895.12134	12511.32759	12585.53588	year9900	0	24	1	2		2	5	0.7				2																	2	2	2	1	2		2	2	2	2	2	1
389	12	1	28393.67463	25165.90844	11346.20131	14978.68836	year9900	0	81	2	3		3	1	5	1	4	1	1	3	13	180	3.5	2047.5											71	1	1	1	2	2	9	2	1	1	1	2	1
390	13	2	2043.741363	2048.164922	1347.871282	1399.398256	year9900	0	12	1	1	6									4	30	8	240
391	6	1	7306.914524	6782.440242	4124.613065	4219.995932	year9900	0	6	2	1	0
392	12	1	2169.630889	2063.161538	1409.298763	1404.007897	year9900	0	77	1	1		1	1		2	0		2																	2	2	2	2	2		2	2	2	2	2	2
393	3	1	2863.550477	2709.613472	1603.730755	1747.754328	year9900	0	76	2	1		1		1				2																75	1	2	2	1	2	9	2	2	2	2	2	2
394	4	2	11877.79753	11813.04126	5193.094236	5544.095269	year9900	0	11	1	4	5			1.28
395	8	2	10171.54556	9008.498137	4211.955641	4401.524808	year9900	0	1	1	4				3.46
396	13	2	2818.967202	2732.608896	1766.460307	1805.631362	year9900	0	16	2	1	10		5	3.8						17	15	8	510
397	7	1	28543.30003	26685.14308	12502.06526	12456.08502	year9900	0	23	2	4		4	5	5	2	2	3	2																	2	2	2	1	2		2	2	2	2	2	1
398	13	2	2033.146235	2037.546861	1356.545975	1395.555552	year9900	0	16	1	1	9		5	2.33
399	9	2	112672.885	106574.5528	50538.41287	50249.37419	year9900	0	38	2	3		2	1	0.42	1	3	3	1	1	21	90	5	2362.5												2	2	1	1	1		2	2	2	2	2	2
400	11	2	7723.69003	7499.955002	3744.807112	3973.732714	year9900	0	15	1	4	8		5	0.54
401	1	3	34926.42772	26985.59596	10650.02362	11559.77408	year9900	0	15	2	5	8		5
402	7	2	22498.28413	17043.9008	7684.345274	9741.319432	year9900	0	85	2	2		1	2	0.72	1	0		1	3															85	1	2	1	2	2	9	2	2	2	2	2	2
403	7	2	33547.21621	31445.59658	18080.77038	19218.73726	year9900	0	71	2	3		4	2	3.59	1	1	1	1	3	2	10	4	20												2	2	1	2	2		2	2	2	2	2	2
404	12	2	12719.46302	11889.92917	5257.308002	5443.160841	year9900	0	6	1	4	0			1.91
405	13	1	2181.772408	2129.875588	1124.606152	1188.11733	year9900	0	14	2	1	8		5	0.54						13	90	7	2047.5
406	2	1	44243.78839	43625.25318	20425.96519	20350.84233	year9900	0	26	2	4		2	5	0.9	2			1	1																2	2	2	1	2		2	2	2	2	2	2
407	1	2	86553.28648	80810.45265	37238.84779	38937.96326	year9900	0	21	1	3		3	5	1.77	2			2		9	60	6	810												2	2	2	2	2		2	2	2	2	2	2
408	1	2	42637.18803	35110.96268	13757.95618	14181.33675	year9900	0	15	2	3	9		5	1.15						4	60	7	420
409	12	1	2316.142651	2321.155807	1567.501955	1535.637866	year9900	0	14	1	1	7		5							1	30	6	45
410	10	1	2658.988406	2702.15334	1599.315349	1595.129636	year9900	0	70	2	1		4	1	4.27	2	6	3	2																52	1	1	2	1	2	9	2	2	2	2	2	2
411	12	2	6660.223519	6703.209554	3696.741973	3717.801065	year9900	0	16	2	4	10		5							150	120	8	36000
412	6	1	0	10874.70619	5911.184545	0	year9900	0	85	1	3		5	1	5				1	3	9	40	3.5	315												2	2	1	2	2		2	2	2	2	2	2
413	12	1	1799.799152	1657.145798	1033.495097	1074.122389	year9900	0	0	1	1				0.9
414	11	2	44483.47829	41494.77936	17482.4135	18357.11834	year9900	0	18	1	3	12		5							30	120	7	6300
415	8	1	0	44335.8667	19330.06676	0	year9900	0	3	2	3				5
416	5	2	11204.84684	10553.67786	6074.583948	6926.573373	year9900	0	72	2	4		4	2	0.84	1	1	1	1	1																2	2	2	1	2		2	2	2	2	2	2
417	6	2	2181.659015	2107.815815	1362.570757	1378.243287	year9900	0	19	2	1	13		5	1.31
418	11	2	66065.8677	61672.4091	27226.78792	29155.64251	year9900	0	9	1	3	2			0.97
419	10	2	62038.59437	54098.53619	28385.22248	30026.74772	year9900	0	66	1	3		4	1	4.52	1	2	1	1	3	13	30	7	682.5											56	1	2	2	1	2	2	2	2	2	2	2	2
420	8	1	27119.5361	24978.07745	10937.05497	12005.59052	year9900	0	2	1	3				1.17
421	4	2	9323.337722	8387.508641	4100.530685	4117.447925	year9900	0	70	1	4		3	1	1.25	1	1	1	2		6	30	4	180												2	2	2	1	1		1	1	1	1	2	9
422	9	2	6084.126572	5388.447858	2377.329489	2468.576394	year9900	0	1	2	2				1.82
423	6	2	2190.505279	2107.815815	1105.455356	1138.767725	year9900	0	13	2	1	6			1.5						4	18	7	126
424	7	2	42899.76046	38189.41969	19367.56711	19964.63904	year9900	0	69	2	2		1	1					2		4	60	5	300											68	1	2	2	2	2	9	2	2	2	2	2	2
425	1	3	14258.49906	13381.2001	5657.195202	5807.963617	year9900	0	0	2	3				1.9
426	5	1	134155.7735	119230.8669	58404.26264	64280.6983	year9900	0	45	2	3		5			1	2	2	1	3	9	20	7	315											25	1	2	2	2	2	9	2	2	2	2	2	2
427	2	2	0	2464.478396	1606.160528	0	year9900	0	12	1	1	6
428	8	1	0	50422.42749	20871.12926	0	year9900	0	6	1	3	0			5
429	9	2	14401.11418	14639.61983	7477.593855	7555.909854	year9900	0	43	1	2		2	1	1.88	1	1	1	1	1																2	2	2	1	2		2	2	2	2	2	2
430	8	1	83812.30227	81307.49365	39724.82937	44057.9706	year9900	0	32	1	3		4		2.56	1	0		2		9	30	5	337.5												2	2	2	2	2		2	2	2	2	2	2
431	8	1	36480.88324	36382.79804	14599.41687	14784.67194	year9900	0	14	2	3	9		5	5						8	30	6	360
432	3	2	16431.26315	15850.6363	8741.707642	9013.005911	year9900	0	26	2	1		3	1	4.95	2			2		9	30	4	270												2	2	2	2	2		2	2	2	2	2	2
433	8	1	33345.11177	32685.87507	14649.8781	14978.54383	year9900	0	12	1	3	5			5						13	75	7	1706.25
434	1	2	71862.60216	70081.50435	35022.33482	36040.03697	year9900	0	58	1	3		2	1		2			1	3																2	2	2	2	9		2	2	2	2	2	2
435	2	2	5846.081039	5745.473358	3380.23273	3426.288875	year9900	0	10	1	1	4			1.83
436	2	1	0	18231.06427	9909.893977	0	year9900	0	84	1	3		4	1	0.63				2																	2	2	1	1	2		2	2	2	2	2	2
437	3	2	45679.99164	43283.5714	22832.41792	23327.02955	year9900	0	56	2	5		4	3	0.81	1	3	3	1	2																2	2	2	2	2		2	2	2	2	2	1
438	10	2	42238.35855	42124.79339	19404.41753	19600.41635	year9900	0	19	2	2	15		5
439	7	1	32990.24658	30969.83099	13366.3367	13960.32834	year9900	0	30	1	4		4	5	0.78	1	6	2	1	3	13	120	3	1170												2	2	2	1	2		2	2	2	2	2	2
440	12	2	0	48896.69666	20778.58735	0	year9900	0	3	1	3				1.47
441	12	2	0	32504.83739	14232.76848	0	year9900	0	1	1	3				1.47
442	12	1	15008.28707	11254.13104	6157.725095	6462.420114	year9900	0	49	1	1		1	1	1.95	1	2	1	2																	2	2	2	1	2		2	2	2	2	2	2
443	3	1	14042.63346	13443.46072	7355.62214	7986.525268	year9900	0	53	1	1		1	1		1	1	2	1	1															37	1	2	2	1	2	1	2	2	2	2	2	2
444	1	1	39733.20083	34594.14426	15954.22685	17268.09425	year9900	0	1	2	3				2.64
445	13	1	6280.058413	5751.90194	3576.811606	3711.130082	year9900	0	7	2	1	1			0.43
446	11	1	77526.34382	73490.90323	35905.83671	36264.51921	year9900	0	32	1	2		2	1	1.25	1	1	1	1	3	1	30	7	52.5												2	2	2	2	2		2	2	2	2	2	2
447	6	2	32645.04262	29279.37108	15362.73476	16430.84599	year9900	0	65	1	3		4	1	1.13	1	0		1	3															60	1	2	2	2	2	9	2	2	2	2	2	2
448	1	3	33771.98016	33681.17833	14622.09569	15034.54176	year9900	0	10	2	3	5
449	12	1	13369.83732	13037.52677	7487.980151	7606.536114	year9900	0	6	1	1	0			0.03
450	9	1	12651.77291	12273.77928	5670.816257	5735.30694	year9900	0	10	2	4	3
451	9	2	0	8123.335092	4675.704681	0	year9900	0	84	2	2		9	2	0				1	3															70	1	2	2	1	2	9	2	2	2	2	2	2
452	5	2	13630.85032	12838.39568	6978.590946	8468.702283	year9900	0	81	1	3		3	1	5	1	1	2	2		2	30	3.5	52.5											70	1	2	2	1	2	9	2	2	2	2	2	2
453	1	1	81938.30368	72822.62049	38414.49427	40862.03662	year9900	0	53	2	3		3	3	1.44	1	1	2	2																51	1	2	2	1	2	9	2	2	2	2	2	2
454	3	2	6076.909109	6026.184811	3142.869834	3323.210353	year9900	0	1	1	1				1.76
455	6	2	3686.999426	3634.836558	1920.691839	1979.656016	year9900	0	1	1	1				4.77
456	6	2	3446.189096	3416.846465	1798.124358	1859.356236	year9900	0	2	2	1				1.47
457	2	2	7980.460317	7513.168496	3202.537552	3189.973911	year9900	0	13	2	4	7			5
458	10	1	43406.71525	38640.71147	22217.85902	27382.53806	year9900	0	76	2	3		1	2	2.4	2			2																73	1	2	1	2	2	9	1	2	2	2	2	2
459	1	1	0	66141.05729	38030.16638	0	year9900	0	78	2	3		2	1	1.07				2																73	1	2	2	1	2	1	2	2	1	2	2	2
460	1	1	96271.1909	85122.30402	35417.82717	37845.04194	year9900	0	25	2	3		4	1	4.24	1	3	1	2		3	40	10	300												2	2	2	1	2		2	2	2	2	2	1
461	11	2	98473.7684	90161.53709	41547.98849	46550.64465	year9900	0	24	1	3		4	5	1.58				1	1	30	10	8	600												2	2	2	2	2		2	2	2	2	2	2
462	7	1	5337.044745	5214.683976	2157.247998	2267.497879	year9900	0	0	1	4				0.85
463	10	2	22819.75746	18407.73154	10151.95885	10586.98067	year9900	0	34	2	1		2	1					2		4	60	10	600												2	2	2	2	2		2	2	2	2	2	2
464	12	1	0	7272.895533	4114.572312	0	year9900	0	5	2	1				0.72
465	6	2	1675.383228	1667.88349	1015.814335	1051.006576	year9900	0	61	1	1		5	1		1	3	1	1	3	17	30	3.5	446.25											1	1	2	2	1	2	2	2	2	2	2	2	1
466	12	2	91205.92235	91341.78178	46261.41005	50538.11731	year9900	0	48	1	3		5	1	5	1	1	1	1	3	9	20	6	270												2	2	2	2	1		2	2	2	2	2	2
467	12	1	5486.389338	5310.554612	2794.693206	2776.803641	year9900	0	2	2	1				1.47
468	11	2	112265.572	104816.7211	49042.89496	51846.11841	year9900	0	33	1	3		4		5	2	0		2		5	90	5	562.5												2	2	2	1	2		2	2	2	2	2	1
469	10	2	61019.07771	54098.53619	28385.22248	31224.60046	year9900	0	66	1	3		5	1		1	7	1	1	3	4	120	3.5	420											60	1	2	2	2	1	9	2	2	2	2	2	2
470	12	2	36274.51013	34445.76425	14902.80116	15571.46067	year9900	0	18	1	3	13		5	5						13	90	8	2340
471	12	2	10811.80248	10780.21526	4208.708861	4210.037576	year9900	0	0	1	2				0.02
472	5	2	29803.69338	27197.17812	14494.65096	15101.58083	year9900	0	44	2	4		4	3		2	1	3	1	1	2	60	5	150											35	1	1	2	1	9	9	2	2	2	2	2	9
473	2	2	3163.083439	3066.183224	1608.076305	1626.065094	year9900	0	15	2	1	9		5	3.59						21	120	10	6300
474	1	1	186846.802	175476.3333	75288.85614	76574.60456	year9900	0	21	2	3		2	1	0.75	2	0		1	1																2	2	1	1	2		2	2	2	2	2	1
475	5	2	26689.4055	20218.94546	9115.833271	13145.81106	year9900	0	85	2	3		4	2	5	1	1	2	2																55	1	2	1	2	2	3	2	2	2	2	2	2
476	11	2	6576.022922	6119.463209	3879.634248	3978.544964	year9900	0	8	2	1	2			1.02
477	12	2	66783.03253	65127.83067	32546.7998	32519.68192	year9900	0	51	1	2		1	1	1.51	1	0		2																35	1	2	2	2	2	2	2	2	2	2	2	2
478	1	3	0	10395.13794	5983.330067	0	year9900	0	65	2	4		4		4.25				2																	2	2	2	1	2		2	1	1	1	2	2
479	2	1	8891.15568	8948.54047	4668.134902	4694.727692	year9900	0	17	2	4	10		5	0.57
480	9	1	6501.16329	6561.321344	2714.334637	2853.055391	year9900	0	0	1	4				0.06
481	5	2	2909.376406	2608.640409	1543.968133	1498.668426	year9900	0	63	2	1		1	1	1.63	1	0		1	1	90	120	3.5	9450											58	1	2	1	1	2	9	2	2	2	2	2	1
482	1	2	56758.3553	55636.23608	24561.97225	26302.04063	year9900	0	11	1	3	5			1.73
483	1	3	46062.63184	43228.48367	18536.27637	19366.95717	year9900	0	5	1	3				5
484	1	2	93091.34384	82310.70581	34247.97279	39634.91194	year9900	0	27	2	3		3	6	2.83				1	1	4	30	4	120												2	2	2	1	2		2	2	2	2	2	2
485	13	2	6210.042385	5733.257027	3640.893993	3750.69348	year9900	0	10	1	1	4			4.32
486	1	2	0	36686.48185	14375.31105	0	year9900	0	12	2	3	5			3.84
487	11	1	49205.72009	45933.48132	20587.48314	21380.51146	year9900	0	12	1	3	5			0.91						21	20	8	840
488	11	1	107216.9359	106574.5528	50538.41287	50249.37419	year9900	0	33	2	3		4	6	1.14	1	1	1	1	1																2	2	2	2	2		2	2	2	2	2	2
489	8	1	104720.4095	92593.04315	45355.94306	48575.49392	year9900	0	40	2	3		5		5				2		13	35	4.5	511.875												2	2	2	1	9		2	2	2	2	2	9
490	1	1	38144.09257	37625.93334	16864.02262	18074.84176	year9900	0	13	1	3	6			2.49						3	10	10	75
491	9	2	7674.87228	7169.582469	3105.706871	3075.143295	year9900	0	4	1	4				0.59
492	5	2	7212.645004	6997.154743	3347.972811	3500.380001	year9900	0	18	2	4	13		6	0.4						4	45	3.5	157.5
493	1	3	41571.60789	37285.61631	19563.57027	20923.74927	year9900	0	66	1	3		3	1		2	5	3	2		9	55	3.5	433.125												2	2	2	1	2		2	2	2	2	2	2
494	10	2	3149.169205	3058.462395	1965.12505	2190.786839	year9900	0	16	1	1	9		5	1.5						13	180	8	4680
495	10	1	52924.67969	49668.32246	21654.97283	24376.8515	year9900	0	5	2	3
496	6	1	3623.141192	3414.81371	1803.07269	1865.824743	year9900	0	12	2	1	6
497	12	2	0	34127.95995	14895.67092	0	year9900	0	12	1	3	5			5
498	1	3	42541.15345	39923.6753	17406.38824	18186.43447	year9900	0	5	2	3				3.97
499	4	1	26155.96186	24717.49443	13069.35424	13487.69167	year9900	0	36	1	1		5	1	4.06	2	1	2	2																	2	2	2	2	2		2	2	2	2	2	2
500	3	2	5466.350099	5372.277368	3160.670438	3149.645073	year9900	0	11	1	1	4			0.85
501	10	1	5892.156824	5715.072043	3282.397556	3313.07252	year9900	0	6	1	1	0			0.85
502	13	1	6534.244255	6319.979019	2739.494236	2768.984336	year9900	0	12	2	5	6			1.76						4	20	8	160
503	12	1	5886.408514	5803.128885	3832.62353	3983.286185	year9900	0	0	2	1				0.95
504	1	2	8355.009607	7357.174199	3364.351044	3633.330143	year9900	0	32	2	3		3	1	5	2	0		2																	2	2	2	1	2		2	2	2	2	2	2
505	7	1	9328.225525	8986.031938	4603.521662	5444.237385	year9900	0	60	1	4		4	2	1.81	1	2	1	1	3	2	90	6	270											55	1	2	2	2	2	1	2	2	2	2	2	9
506	7	1	5983.142057	5779.332717	2673.483911	2806.351214	year9900	0	19	1	4	10		5	2.93						9	240	8	4320
507	1	2	33099.74397	32822.47152	15111.24114	16412.19685	year9900	0	19	1	3	10		5	2.49						30	120	8	7200
508	13	2	14027.68523	11002.15144	6332.720538	7220.914853	year9900	0	78	2	4		1	2		2	0		2																50	1	2	2	2	2	9	2	2	2	2	2	2
509	11	2	15326.39261	13364.83222	7264.747048	8815.960183	year9900	0	81	1	3		3	1	2.22	1	0		1	3	4	10	4	40											72	1	2	2	2	1	1	2	2	2	2	2	1
510	10	1	2601.804657	2533.841996	1643.940669	1728.088083	year9900	0	19	1	1	13		5	2.51						7	30	5	262.5
511	3	1	2923.154012	2906.241028	1723.729603	1730.457684	year9900	0	19	2	1	10			1.45
512	5	2	52446.6777	43680.44273	21186.07379	22497.305	year9900	0	44	1	3		2	6	0.72	1	7	1	1	1															40	1	2	2	1	2	2	2	2	2	2	2	1
513	7	2	0	26869.69234	12071.06904	0	year9900	0	2	2	2
514	11	1	111161.2687	102022.6651	47013.80047	51157.50919	year9900	0	20	1	3		4	5	1.07	1	2	1	1	2	17	30	10	1275												2	2	2	2	2		2	2	2	2	2	1
515	6	1	5237.380558	5100.573086	3356.622266	3410.98039	year9900	0	15	1	1	9		5							13	120	3.5	1365
516	12	2	33694.38822	31086.99508	14336.78971	15481.90981	year9900	0	2	2	3				5
517	13	1	8375.864072	7825.163541	4634.691078	4941.403976	year9900	0	52	1	1		2	1	1.08	1	3	1	2																	2	2	2	1	1		2	2	2	2	2	1
518	13	1	6426.95652	6142.67368	3015.489931	3070.560968	year9900	0	12	1	4	7			4.27						17	15	10	637.5
519	9	1	19046.30043	17572.42909	7646.417774	8197.157284	year9900	0	0	2	3
520	5	2	5798.76022	5706.095016	3623.644809	3732.924108	year9900	0	6	1	1	0			0.7
521	13	1	1907.435375	1845.269763	967.761665	1027.583601	year9900	0	15	2	1	9		5							9	120	4.5	1215
522	9	1	69977.26692	70081.50435	35022.33482	35566.04716	year9900	0	51	1	3		3	1	3.11	2	0		2		4	45	4	180												2	1	1	1	2		2	2	2	2	2	2
523	10	1	3762.82533	3473.928747	2264.043881	2311.134721	year9900	0	15	1	1	9		5	3.29						13	30	4	390
524	1	2	48573.39209	45749.48831	24004.52018	25392.70821	year9900	0	69	1	3		3	1	2.22	2	0		1	3																2	2	2	2	2		2	1	2	2	2	2
525	8	2	9425.886521	8679.005381	5277.97337	5400.028027	year9900	0	7	2	1	2			1.66
526	13	1	0	13559.32466	7478.037455	0	year9900	0	28	2	1		4	1	0.67				2																	2	2	2	1	2		2	2	2	2	2	2
527	2	2	37001.06441	30364.10723	16182.45591	16858.23867	year9900	0	56	2	4		2	6					1	1																2	1	2	1	1		2	2	2	2	2	2
528	5	1	44208.64308	43326.32328	18699.30208	19551.87909	year9900	0	26	1	4		2	5	1.51	1	3	3	2		4	30	6	180												2	2	2	1	2		2	2	2	2	2	1
529	7	2	5452.018005	5487.206109	2488.524108	2524.785986	year9900	0	14	2	4	7		5	0.53						4	30	6	180
530	3	2	11777.16108	11742.75351	5022.210295	5023.795836	year9900	0	0	1	3				0.34
531	5	1	56609.39977	53318.30785	27975.8407	29593.69128	year9900	0	69	1	3		4	1	4.07	1	7	1	1	3	6	90	5	675												2	2	1	1	1		2	2	2	1	2	2
532	4	2	21916.09119	20272.74071	10205.54456	10843.26487	year9900	0	40	1	4		2	5	2.15	1	1	3	1	1	1	60	8	120												2	2	2	2	2		2	2	2	2	2	2
533	6	2	0	48615.5472	24237.17626	0	year9900	0	8	1	5	2			4.44
534	8	2	8174.3554	7239.673161	3384.935174	3537.282301	year9900	0	1	1	2				1.82
535	6	1	8697.351828	8838.541093	5074.406587	5073.007261	year9900	0	45	2	1		4	1	3.97	1	13	3	2																41	1	2	2	1	2	1	2	2	2	2	2	2
536	2	2	2144.177388	2122.767304	1413.28354	1463.957703	year9900	0	17	1	1	10		5	5						9	20	7	315
537	1	2	98143.11606	98289.30906	49780.08904	49523.38097	year9900	0	41	1	3		3	1	2.17	1	1	2	1	1																2	2	2	1	2		2	1	2	2	2	1
538	7	1	79416.80099	75413.07642	33292.94037	35651.54546	year9900	0	7	1	3	1
539	1	1	10246.78652	10103.80808	5994.551663	5848.746738	year9900	0	67	2	4		2	2		1	0		2																99999	1	2	2	2	9	9	9	9	9	9	2	9
540	7	2	5807.812208	5618.994275	3047.272408	3092.006389	year9900	0	16	2	4	10		5	4.11
541	3	2	15384.55345	14704.14653	7975.658926	8106.148191	year9900	0	34	2	1		1	1		2			2		13	30	6	585												2	2	2	2	2		2	2	2	2	2	2
542	6	2	8126.34777	7996.34245	4667.871445	4642.608613	year9900	0	40	2	1		2	6	2.4	1	0		1	1																2	2	2	1	2		2	2	2	2	2	1
543	5	2	34831.25643	32724.96893	14330.49398	14497.72608	year9900	0	36	1	4		4	6		2			2		9	10	3.5	78.75												2	2	2	2	2		2	2	2	2	2	2
544	12	2	6253.223961	6076.645172	3133.373362	3198.202063	year9900	0	14	1	4	7		5	0.55
545	12	1	21771.17482	18955.31059	8248.160972	8655.069569	year9900	0	0	2	3				2.52
546	3	2	2685.934873	2670.394408	1838.243969	1853.775577	year9900	0	19	2	1	13		5	0.85						4	60	3.5	210
547	4	1	0	2265.980094	1559.853567	0	year9900	0	18	2	1	13		5
548	1	2	5524.807011	5560.464905	2521.747988	2511.855103	year9900	0	13	2	4	6			0.85						2	15	4.5	33.75
549	4	1	2855.151461	2649.939506	1719.264	1809.801647	year9900	0	18	1	1	15		5	1.6
550	11	1	0	80744.54904	46426.96625	0	year9900	0	71	2	3		1	2	0.95				1	3															65	1	2	2	1	1	9	2	2	2	2	2	2
551	11	2	77611.1045	73539.54461	38792.67727	39633.03107	year9900	0	53	2	3		3	1	4.44	1	1	3	2																	2	2	2	2	1		2	1	2	2	2	1
552	11	1	0	6105.348111	3545.836466	0	year9900	0	17	2	4	11		5	1.08
553	4	2	5321.32278	5292.311592	2490.093418	2493.880375	year9900	0	16	1	4	11		5	0.85
554	10	1	20841.6942	19695.48905	10413.97315	10833.61102	year9900	0	27	1	1		1	1	1.98	2	0		1	3																2	2	2	1	2		2	2	2	2	2	2
555	6	2	0	15128.12077	6582.80827	0	year9900	0	0	2	3
556	4	1	7619.383042	7172.3155	4119.351548	4157.848092	year9900	0	11	1	1	4
557	4	2	6019.834629	5560.343666	2572.180918	2796.354837	year9900	0	16	1	4	10		5	2.05						30	120	8	7200
558	6	2	38965.87452	36559.30146	16385.95597	16753.5701	year9900	0	15	1	3	8		5	4.59						5	25	6	187.5
559	7	2	30224.08729	30309.93494	13113.45367	13345.60668	year9900	0	16	1	2	10		5	0.68
560	11	1	80947.98377	67096.61753	34027.70332	38828.94807	year9900	0	66	2	3		3	1	1.19	2			1	1															38	1	2	2	2	2	2	2	2	2	2	1	2
561	7	1	47733.90238	38454.526	22110.80502	29250.99347	year9900	0	77	2	3		3	2	0.99	2	0		2																30	1	2	2	1	2	1	2	2	2	2	2	2
562	7	2	52594.37258	43803.45105	20495.28002	21548.83392	year9900	0	35	1	2		2	4	1.62	1	2	2	1	1	9	30	6	405												2	2	2	2	2		2	2	2	2	2	9
563	7	2	13764.78653	12859.77241	7360.410015	7643.430438	year9900	0	23	1	1		2	1	0.84	1	3	3	1	3	3	60	8	360												2	2	2	2	1		2	2	2	2	2	1
564	9	1	6841.246342	6885.400724	3972.84286	4069.660816	year9900	0	17	2	4	10		5	0.4						3	30	4	90
565	12	1	6276.411388	6119.463209	3879.634248	3960.725369	year9900	0	10	2	1	4			0.52
566	12	2	47739.05457	46795.24796	20245.74838	21422.25434	year9900	0	17	1	3	10		5	1.17
567	10	2	6840.111348	6670.09872	3830.908092	3891.562233	year9900	0	10	1	1	4
568	3	2	54490.15756	47161.25098	23917.58505	23911.61926	year9900	0	63	2	3		5	1	5	1	2	2	2		13	30	7	682.5											61	1	2	2	1	2	9	2	2	2	2	2	2
569	10	1	17204.07669	15772.10717	8698.398422	8792.049802	year9900	0	29	2	1		3	1	3.89	2	2	3	2																	2	2	2	2	2		2	2	2	2	2	2
570	12	1	81627.453	67983.77786	33974.02285	35742.86596	year9900	0	51	1	3		3	1	3.2	1	1	3	1	1																2	2	2	1	2		2	2	2	2	2	2
571	6	2	6182.187115	5692.327731	3461.681709	3474.370332	year9900	0	6	2	1	0			3.98
572	5	2	8030.333539	7136.954336	2969.555607	3260.855511	year9900	0	27	2	3		5	1	2.22	1	0		1	3																2	2	2	2	2		2	2	2	2	2	2
573	5	2	67918.26265	59133.77545	25128.82061	26966.18675	year9900	0	3	1	3				5
574	1	1	9337.640822	9424.046019	4188.646509	4147.425614	year9900	0	4	2	4
575	6	2	4166.071252	4131.296823	2105.299496	2140.237841	year9900	0	2	2	1				1.73
576	12	1	0	14999.26515	8423.840947	0	year9900	0	31	2	1		1	1					2																	2	1	2	2	2		2	2	2	2	2	1
577	11	2	98237.68903	90161.53709	41547.98849	45209.95072	year9900	0	22	1	3		4		0.79	1	4	2	2		25	45	3.5	984.375												2	2	2	1	2		2	2	2	2	2	2
578	12	1	130540.402	116017.7076	56830.32287	62548.39414	year9900	0	46	2	3		4	3	5	1	1	1	1	3																2	2	2	2	1		2	2	2	2	2	2
579	9	2	10607.67638	10549.84466	4626.074263	5083.505997	year9900	0	6	1	4	0			1.07
580	1	3	0	28219.81905	12356.50393	0	year9900	0	1	1	3				0
581	9	1	98226.12052	86850.83893	42543.1714	45563.06019	year9900	0	48	2	3		5		0	2	3	3	2																	2	2	2	1	1		2	2	2	2	2	2
582	12	1	8748.056127	8274.574401	3442.89842	3513.385854	year9900	0	26	2	3		2	5	0.73	1	1	3	2		5	30	3.5	131.25												2	2	2	1	1		2	2	2	2	2	1
583	9	2	14401.11418	14639.61983	7477.593855	7420.547223	year9900	0	42	1	4		2	5	1.78	1	0		1	1																2	2	2	2	2		2	2	2	2	2	2
584	11	1	114994.2875	102022.6651	47013.80047	53234.2173	year9900	0	20	1	3		4	5	0.24	1	4	2	2		9	90	6	1215												2	2	2	1	2		2	2	2	2	2	2
585	8	1	86978.40167	79636.50133	37261.27406	39391.07649	year9900	0	32	1	3		5		5	1	4	2	2		9	20	8	360												2	2	2	2	2		2	2	2	2	2	2
586	5	1	119446.7968	113180.4926	51756.13601	53684.39317	year9900	0	32	2	3		4		5	1	1	3	2		30	30	3.5	787.5												2	2	2	1	2		2	2	2	2	2	2
587	10	1	0	4611.124949	2434.742909	0	year9900	0	14	2	1	8		5	3.18
588	2	1	54911.3255	50793.86896	21922.23635	23610.38101	year9900	0	39	1	4		2	1	0.65	2			2																	2	2	2	2	2		2	2	2	2	2	2
589	8	2	31961.38797	29822.0871	11966.78389	12442.10443	year9900	0	13	2	3	7			4.69						21	90	8	3780
590	2	2	7355.931625	7233.78784	3280.623158	3323.841945	year9900	0	15	2	4	66		5	0						9	15	4.5	151.875
591	5	1	5281.244809	5250.688222	3452.012519	3465.486452	year9900	0	18	2	1	13		5	3.84						17	17	7	505.75
592	12	1	109362.7707	106380.5996	49774.62106	51775.81818	year9900	0	32	1	3		5	1	4.79	1	4	1	2																	2	2	2	2	2		2	2	2	2	2	1
593	1	1	95804.39887	92941.19529	45408.7681	46327.85283	year9900	0	35	1	3		3	1	1.4	1	3	2	1	3																2	2	2	1	1		2	2	2	2	2	1
594	6	1	44564.55179	36901.56487	16106.25328	16325.89361	year9900	0	14	1	3	7		5	1.88						30	10	10	750
595	1	1	108421.5127	97049.69872	45408.7681	50587.22635	year9900	0	34	1	3		4	4	1.44	1	0		1	1																2	2	2	2	2		2	2	2	2	2	2
596	12	2	102054.4063	90700.79517	41476.42922	45759.79446	year9900	0	30	2	3		5	6	3.59	1	2	1	1	2	15	60	7	1575												2	2	2	1	2		2	2	2	2	2	2
597	5	1	68525.90012	64712.46745	29853.46678	31536.79116	year9900	0	6	2	3	0			0.86
598	1	3	8850.656467	8503.74223	3538.250944	3665.079275	year9900	0	29	2	3		5	1	4.32	1	3	3	2		1	60	4	60												2	2	2	1	2		2	2	2	2	2	2
599	10	1	39559.43338	36901.56487	16106.25328	17557.8957	year9900	0	13	1	3	6									17	60	8	2040
600	7	2	6913.891614	6608.070228	3243.956993	3450.083077	year9900	0	15	1	4	8		5	1.41						9	180	8	3240
601	9	2	24438.17161	23206.14379	10401.04256	10634.38691	year9900	0	13	1	2	7			0.71						9	180	8	3240
602	6	1	18272.25426	17038.45783	9647.964378	10516.53371	year9900	0	28	1	1		1	1	0.7	1	2	2	1	2																2	2	2	2	2		2	2	2	2	2	2
603	1	3	0	42497.65808	18059.32427	0	year9900	0	4	1	3				4.64
604	5	2	6619.309573	6509.397252	2952.101974	2953.836268	year9900	0	12	2	4	5			0.45						1	90	8	180
605	8	1	0	34394.21405	15723.48227	0	year9900	0	36	2	4		4	3	0				2		1	60	7	105												2	2	2	1	2		2	2	2	2	2	1
606	10	2	0	72280.90738	33344.97589	0	year9900	0	6	2	3	0			2.57
607	12	1	0	51881.42976	27221.91819	0	year9900	0	67	1	3		3	2	3.64				2																	2	2	2	2	2		2	2	2	2	2	2
608	13	1	3090.783986	2830.847301	1494.729696	1579.143287	year9900	0	14	2	1	8		5	4.32						21	10	3.5	183.75
609	4	1	6694.222328	6708.711583	3946.934405	4031.55995	year9900	0	8	1	1	1			0.48
610	8	1	97719.51114	92593.04315	45355.94306	47946.05595	year9900	0	40	2	3		5	1	5	1	3	1	1	3	9	180	4	1620												2	2	2	2	2		2	2	2	2	2	2
611	6	1	8012.571803	8064.286087	4373.394113	4398.307864	year9900	0	17	2	4	11		5	2.7						9	420	4.5	4252.5
612	3	2	7192.680719	5478.349829	2857.154395	2954.449628	year9900	0	2	1	1				0.42
613	4	2	27028.37526	22572.04167	11843.43366	12653.97717	year9900	0	69	1	3		1	1	0.93	1	3	1	1	2																2	2	2	2	2		2	2	2	2	2	2
614	5	1	58195.75737	54549.99001	27664.74592	27657.84547	year9900	0	66	2	3		3		2.14	1	0		2		4	120	3.5	420											37	1	2	1	1	2	1	2	2	2	2	2	2
615	8	1	35884.28644	34394.21405	15723.48227	16772.52163	year9900	0	38	2	4		3	1					2		30	60	5	2250												2	2	2	1	1		2	2	2	2	2	1
616	6	1	48718.0543	43326.32328	18699.30208	20392.07936	year9900	0	39	1	4		3			1	6	2	2		4	30	5	150												2	2	2	1	2		2	2	2	2	2	2
617	10	1	4723.480207	4611.124949	2434.742909	2442.215242	year9900	0	13	2	1	6			2.76						13	10	10	325
618	6	2	9055.665268	7986.244542	3645.602283	3631.300487	year9900	0	15	2	4	9		3	3.11						13	60	8	1560
619	4	1	7504.452002	7274.555123	4423.883445	4440.09897	year9900	0	11	2	1	5			0.48
620	11	2	15920.33444	14251.77647	8203.169906	8843.022876	year9900	0	62	2	4		1	2	0.59	2			2																	2	2	2	2	2		2	2	9	2	2	2
621	3	2	4385.344689	4017.45654	2095.246556	2215.473568	year9900	0	1	1	1				4.95
622	1	1	22995.36543	21554.78356	9718.103921	12278.38435	year9900	0	82	2	3		4	1	3.38	2			2																	2	2	2	1	2		2	2	2	2	2	2
623	13	2	5174.031829	5185.23072	3050.625336	3116.033271	year9900	0	11	1	1	6
624	13	1	4727.643953	4700.290427	2979.903154	3055.875355	year9900	0	9	2	1	2			0.66
625	3	2	6053.929932	5825.39991	3542.607044	3624.530854	year9900	0	7	2	1	0			1.6
626	12	2	10862.45796	10077.6425	5162.751019	5405.141212	year9900	0	66	1	4		3	3	1.72	1	7	1	1	1																2	2	2	1	2		2	2	2	2	2	2
627	12	1	3044.254832	2928.260623	1880.850313	1929.811415	year9900	0	61	2	1		1	4	1.81	1	5	3	2																	2	2	2	2	2		2	2	2	2	2	2
628	5	2	49148.15579	37232.89683	18882.47148	21832.30967	year9900	0	64	2	3		3	2	1.78	2			1	1																2	2	2	1	2		2	2	2	2	2	2
629	2	2	59096.29177	57608.57214	26576.26362	28074.79888	year9900	0	10	2	3	4			2.4
630	8	2	13125.4941	13045.04407	6027.161338	6215.734507	year9900	0	11	2	5	5			1.84
631	6	2	2318.540197	2251.758334	1467.525689	1581.585444	year9900	0	14	1	1	8		5	1.13						9	15	4	135
632	8	2	6959.229449	6799.677354	3257.273804	3293.184138	year9900	0	1	1	2				3.39
633	5	1	0	24739.83482	11154.10345	0	year9900	0	85	2	3		1						2																85	1	2	2	9	2	2	2	2	2	2	2	2
634	8	1	10986.39042	11088.05221	4784.729727	5132.603413	year9900	0	3	2	4				1.48
635	1	1	44093.60418	36310.29537	14227.90532	14567.1289	year9900	0	12	2	3	5			1.2
636	8	1	95295.6409	92697.06095	44960.32206	47943.12184	year9900	0	46	1	3		4	5	1.82	1	4	1	1	2	9	120	5	1350												2	1	2	1	2		2	2	2	2	2	2
637	4	1	7637.747538	7417.754368	4710.630832	4852.690681	year9900	0	7	1	1	1			0.15
638	6	1	2463.690595	2310.974922	1560.626692	1552.060542	year9900	0	15	1	1	9		5	0.62						7	60	8	840
639	1	2	117009.053	103458.5746	47310.41485	49717.27266	year9900	0	32	2	3		4	1	1.26	1	1	1	2		1	30	4	30												2	2	2	1	2		2	2	2	2	2	2
640	2	2	1635.471326	1555.812271	866.988064	970.050093	year9900	0	21	2	1		1	1	0.95	1	0		2		30	30	6	1350												2	2	2	1	2		2	2	2	2	2	2
641	4	1	2644.216254	2649.939506	1719.264	2026.16589	year9900	0	18	1	1	10		5	1.34						4	20	5	100
642	11	1	88345.83935	88477.43843	44215.46742	44901.90068	year9900	0	59	1	3		2	1	1.78	1	3	3	1	1																2	2	2	2	2		1	1	1	1	2	2
643	8	1	23421.60663	22954.15624	11555.40179	11848.90897	year9900	0	46	1	4		4		2.51	1	2	2	1	1															20	1	2	2	1	2	2	2	2	2	2	2	1
644	13	2	38965.46851	37347.45197	17073.56936	17398.95043	year9900	0	32	2	4		5	1	2.02	2			2																	2	2	2	2	2		2	2	2	2	2	1
645	5	2	35696.19476	31647.67408	16848.78276	20631.26121	year9900	0	76	1	3		4	1	3.02	1	0		1	3															75	1	2	2	2	2	3	2	2	2	2	2	2
646	6	1	136515.5431	121284.2811	59410.11073	63786.22932	year9900	0	45	2	2		3	3	4.52	1	2	3	1	2	1	60	3.5	52.5												2	1	2	1	2		2	2	2	2	2	2
647	7	1	35975.37349	34652.22579	17444.35246	17853.71049	year9900	0	44	1	4		5		1.95	1	1	2	1	1	4	15	8	120												2	2	2	1	2		2	2	2	2	2	2
648	9	1	36663.5535	34036.68595	15973.57864	16912.57282	year9900	0	17	2	3	12		5	2.22						13	10	3.5	113.75
649	4	1	2732.0494	2649.939506	1743.891481	1772.13257	year9900	0	12	1	1	6			0.31						30	30	7	1575
650	2	2	2017.398436	1857.498009	1226.767614	1324.844145	year9900	0	0	2	1
651	11	1	0	88477.43843	44215.46742	0	year9900	0	53	1	3		3	1	4				1	3															27	1	2	2	1	2	1	2	2	2	2	2	9
652	11	1	60171.0677	56914.35551	31133.53639	33481.46247	year9900	0	54	2	2		1	3	0.61				2																	2	1	2	2	1		2	2	2	2	2	2
653	1	1	35294.21775	35199.32312	16519.20979	16771.70686	year9900	0	16	2	3	9		5	5
654	3	1	2810.034307	2623.433776	1685.057061	2144.628966	year9900	0	67	2	1		1	2	0.73	2			1	3															42	1	2	2	1	2	1	1	1	1	2	2	1
655	10	2	70877.69759	54098.53619	28385.22248	32806.35748	year9900	0	69	1	3		3		2.56	2			2																55	1	2	2	2	2	2	2	1	2	2	1	2
656	3	2	2378.189055	2008.72827	1138.445901	1152.102794	year9900	0	0	1	1				0.47
657	5	2	7324.707657	6765.61639	3129.732697	3402.499064	year9900	0	17	1	4	10		5	2.65						30	60	8	3600
658	2	1	150066.5893	132687.8137	60676.60931	63763.45543	year9900	0	37	2	2		5		2.69	2	2	3	2		1	60	4.5	67.5												2	2	2	1	2		2	2	2	2	2	2
659	11	1	8448.321437	8160.538394	3608.302723	3706.385757	year9900	0	8	1	4	1			0.26
660	3	1	0	18075.37253	9825.264324	0	year9900	0	85	1	3		4	1	1.76				2																99999	1	2	2	2	2	1	2	2	2	2	2	2
661	4	1	2634.966632	2640.669864	1758.089663	1781.659574	year9900	0	17	1	1	11		5	1.79						9	60	6	810
662	7	1	0	17271.45115	7786.937719	0	year9900	0	84	2	3		3	2	1.2				1	3																2	2	1	2	2		1	2	2	2	2	2
663	4	2	0	8961.635316	3881.985109	0	year9900	0	4	1	4				3.11
664	10	1	5897.877972	5910.643586	3753.54299	3866.739666	year9900	0	11	1	1	5			0.47
665	10	1	86972.35198	81201.71304	37419.14731	39126.4894	year9900	0	28	1	3		3	1	2.33	1	2	3	2		3	90	8	540												2	2	2	1	1		2	2	2	2	2	1
666	12	1	3785.065349	3581.590107	2119.824936	2035.810074	year9900	0	67	2	1		4	3	2.06	2			2																	2	2	1	1	2		2	2	2	2	2	2
667	11	1	12882.66339	12289.81786	6661.301121	6947.50374	year9900	0	48	1	1		1	1	1.28	2			1	1																2	2	2	2	2		2	2	2	2	2	2
668	7	1	28211.04462	27954.3611	13004.07478	13436.10065	year9900	0	24	1	4		3	5	1.27	1	1	1	2		13	60	8	1560												2	2	2	1	2		2	2	2	2	2	2
669	4	2	15788.95242	15640.24532	8783.826245	8767.602809	year9900	0	21	2	1		1	1		2			2																	2	2	2	2	2		2	2	2	2	2	2
670	1	2	19175.42017	17661.25823	7553.471408	7555.856084	year9900	0	0	1	3				0.3
671	1	1	24319.38878	21554.78356	9718.103921	12829.3555	year9900	0	82	2	3		3	2	2.4	2			2																30	1	2	2	2	2	1	2	2	2	2	2	2
672	12	1	0	38807.39365	20660.51816	0	year9900	0	77	1	3		4	6	4.85				2		15	120	3.5	1575												2	2	2	9	2		2	2	2	2	2	2
673	11	1	42173.39494	42060.00444	16599.22729	18091.80964	year9900	0	13	2	5	6			1.6
674	2	2	116363.5883	111802.5497	51126.01858	52083.50213	year9900	0	34	2	3		4	1	5	1	2	1	2																	2	2	2	2	2		2	2	2	2	2	2
675	7	1	19796.631	19519.87094	10654.72241	10690.42536	year9900	0	45	2	4		4	3	0.47	1	2	2	1	1	4	20	5	100											35	1	2	2	1	2	9	2	2	2	2	2	2
676	1	3	75415.19618	66681.58145	27744.98123	29646.36913	year9900	0	29	2	3		5	1	5	1	1	1	2		13	20	3.5	227.5												2	2	2	2	9		2	2	2	2	2	1
677	2	1	136079.9925	136282.6959	66584.35275	73847.30162	year9900	0	32	1	2		2		1.05	1	1	1	1	1																2	2	2	2	2		2	2	2	2	2	2
678	7	1	9988.640743	8986.031938	4262.026336	4279.609846	year9900	0	61	1	4		3	1		1	2	1	1	1															59	1	2	2	2	2	1	2	2	2	2	2	1
679	8	1	6966.380109	6382.647039	3133.294862	3268.663127	year9900	0	13	1	4	7			4.31						30	15	3.5	393.75
680	8	1	0	7296.899003	3411.691322	0	year9900	0	1	1	4				4.7
681	4	1	27270.1687	25770.4246	14100.35032	14680.18433	year9900	0	48	1	1		4	1	2.93	1	1	1	1	3																2	2	2	2	2		2	2	2	2	2	2
682	11	2	41939.05363	41109.91371	17786.01471	18584.03838	year9900	0	16	1	3	11		5							9	30	6	405
683	10	2	18094.14871	15778.35489	8576.670113	10408.01307	year9900	0	81	1	3		4	1	2.71	1	4	1	2		5	240	3.5	1050											71	1	2	1	2	2	2	2	2	2	2	2	2
684	1	1	107942.1642	100933.4091	46155.68575	48503.79817	year9900	0	31	2	3		3	1	2.64	1	10	3	2		2	45	4	90												2	2	2	1	2		2	2	2	2	2	1
685	5	1	49983.04922	38150.36167	20310.72344	25007.33299	year9900	0	75	1	3		2	2	2.17	2	0		1	1																2	2	2	2	2		1	2	2	1	2	9
686	2	2	99189.53547	91035.13193	42594.601	46859.94112	year9900	0	39	1	3		5	1	5	1	1	2	1	3	9	120	3.5	945												2	2	2	1	2		2	2	2	2	2	1
687	9	2	4843.943242	4888.766327	2341.883249	2563.499832	year9900	0	2	1	4
688	5	2	0	10551.27693	5735.377492	0	year9900	0	84	1	3		5	1					2																99999	1	2	2	9	9	9	2	2	2	2	2	9
689	9	1	94713.61226	84830.89826	39091.53834	41118.84262	year9900	0	21	1	3		5		1.46	1	1	1	2		9	60	8	1080												2	2	2	1	2		2	2	2	2	2	1
690	13	1	3788.770029	3103.884467	1837.086739	1764.277619	year9900	0	68	2	1		4	3	3.16	1	1	2	2		17	30	3.5	446.25												2	2	2	2	2		2	2	2	2	2	2
691	1	1	52192.10161	52039.61976	23291.76482	24994.80934	year9900	0	4	2	3				2.46
692	6	2	74069.29725	69154.77946	34559.21592	36143.07956	year9900	0	53	1	3		4	1	5	1	5	3	2		9	15	4	135											50	1	2	2	1	1	9	2	2	2	2	2	2
693	7	1	9826.384421	9917.312172	4535.256305	4490.624387	year9900	0	3	1	4				0.71
694	13	1	4536.25713	4497.633098	2397.314987	2478.951219	year9900	0	2	1	1				0.61
695	12	1	10997.63753	10948.40736	5934.232634	6189.196774	year9900	0	59	1	1		3	6	1.21	1	2	2	1	3	30	10	3.5	262.5											58	1	2	2	1	2	1	2	2	2	2	2	1
696	3	2	2440.090069	2264.945761	1187.863002	1225.374875	year9900	0	12	2	1	6			0.96						9	90	6	1215
697	8	1	0	102152.6952	47796.41881	0	year9900	0	39	1	3		4	1	4.64				2		9	120	5	1350												2	2	2	2	2		2	2	2	2	2	2
698	2	2	7989.032643	8118.723343	4661.142917	5121.696127	year9900	0	52	2	1		4	1	3.42	1	10	3	2																33	1	2	2	1	2	9	1	1	2	2	1	2
699	7	1	6267.893084	6062.361804	2627.826005	2656.114019	year9900	0	15	2	4	9		5	4.99						2	30	3.5	52.5
700	11	1	196501.9177	180932.2105	79876.93353	86679.55275	year9900	0	7	1	3	1			1.24
701	8	2	34866.34532	34002.14607	15544.24649	16097.71616	year9900	0	32	2	4		4	2		1	0		1	3	60	30	3.5	1575												2	2	2	1	2		2	2	2	2	2	1
702	2	2	7726.294552	7478.672519	4182.094502	4220.142697	year9900	0	5	1	1
703	7	2	84377.40589	79810.54449	36496.44299	36628.20549	year9900	0	33	2	2		1	1	2.11	2	1	3	2		13	30	8	780												2	2	2	2	2		2	2	2	2	2	2
704	9	2	7545.399473	7504.262897	3367.756463	3374.280226	year9900	0	7	1	4	1			1.9
705	1	2	15847.39834	13234.54082	7193.924303	8817.559698	year9900	0	85	1	3		1	2	2.04	1	0		1	3															80	1	2	2	1	2	2	2	2	2	2	2	2
706	4	1	2752.821293	2740.621261	1786.129551	1861.463999	year9900	0	14	1	1	8		5	0.64						13	40	3.5	455
707	12	2	6879.617132	6476.784628	2760.772103	2820.724379	year9900	0	13	2	4	6			2.51						4	10	3.5	35
708	13	2	13160.61709	12578.56737	6822.726019	6967.899435	year9900	0	26	2	1		1		0.4	2			2																	2	2	2	2	2		2	2	2	2	2	2
709	2	1	17788.17607	17952.7777	8209.930959	8449.599933	year9900	0	4	1	2				1.32
710	3	2	2314.656893	2304.39873	1501.832715	1486.056077	year9900	0	15	1	1	8		5	1.23						3	90	6	405
711	3	1	2972.430704	2935.7812	1550.136363	1554.8938	year9900	0	14	2	1	8		5	1.92						21	90	10	4725
712	11	1	9568.638688	8928.172226	3663.381206	4003.022789	year9900	0	17	2	5	10		5	0.58
713	1	1	8605.003624	7608.483158	3479.271737	3656.275308	year9900	0	31	2	3		5	1	3.23	2	4	3	2																	2	2	2	1	1		2	2	2	2	2	2
714	1	2	115925.3766	106140.0443	51480.49494	53606.8894	year9900	0	47	1	3		4	1	3.53	2	6	3	1	1	150	15	3.5	1968.75											25	1	2	1	1	1	9	2	2	2	2	2	1
715	3	1	3091.688039	2869.77346	1505.068146	1598.103543	year9900	0	13	2	1	7									13	20	4.5	292.5
716	13	1	6794.488777	6493.991448	3728.347545	3728.6936	year9900	0	41	2	1		1	1					2																	2	2	2	1	2		2	2	2	2	2	1
717	4	1	2717.483211	2649.939506	1719.264	1809.801647	year9900	0	17	1	1	10		5	0.46						26	80	10	5200
718	13	1	7253.132854	7289.491573	4023.256378	4225.157005	year9900	0	3	1	1				0.36
719	13	1	1475.996081	1404.104602	782.447827	875.46025	year9900	0	23	2	1		1	1	1.27	1	1	3	2		9	90	3.5	708.75												2	2	2	2	1		2	2	2	2	2	1
720	9	2	4654.319041	4448.445073	2057.82344	2072.827684	year9900	0	16	1	4	9		5
721	4	1	7519.628865	7274.555123	4423.883445	4526.187026	year9900	0	6	2	1	0			1.4
722	11	1	11451.92874	8848.231618	3663.381206	3986.508553	year9900	0	19	2	3	11		1	2.4
723	4	2	26038.01178	25673.99622	12020.93088	11976.72016	year9900	0	32	2	4		3	5					2																	2	2	2	2	2		2	2	2	2	2	9
724	6	2	5600.204074	5612.32539	3223.385988	3274.42133	year9900	0	6	1	3	0			2.2
725	10	2	9162.150779	8564.119082	3712.252017	4049.703587	year9900	0	13	2	4	7			0.45
726	12	1	6568.313005	6396.739775	3673.906969	3661.091281	year9900	0	6	1	1	0			1.72
727	13	1	14713.87551	14648.00985	8294.381964	8501.216004	year9900	0	32	1	1		4		1.76	1	3	1	1	3																2	2	2	2	2		2	2	2	2	2	2
728	6	2	81605.79541	71859.64836	37906.51904	40321.69624	year9900	0	51	2	3		3	1	4	1	7	1	1	3	13	60	8	1560												2	2	2	1	2		2	2	2	2	2	2
729	3	2	59939.11527	45749.48831	24004.52018	25173.34388	year9900	0	68	1	3		1	1	1.1	2	0		2		4	90	4	360												2	2	2	2	2		2	2	2	1	2	2
730	1	1	51267.19484	51117.41514	22286.76511	22263.67612	year9900	0	4	2	3
731	4	1	4597.614005	4292.309115	2629.500199	3028.418454	year9900	0	62	2	1		1	1	4.59	2			2																60	1	2	2	2	2	1	2	2	2	2	2	2
732	3	1	2982.354468	2869.77346	1855.128597	1876.466614	year9900	0	18	2	1	10		1	1.31
733	5	2	2206.705605	2140.384563	1408.559854	1431.370485	year9900	0	15	1	1	9		5	0						17	45	3.5	669.375
734	2	2	8440.87686	8219.953341	4848.453153	4915.467467	year9900	0	51	2	1		1	1	2.89	1	1	3	2		17	45	3.5	669.375												2	2	2	2	2		2	2	2	2	2	2
735	10	1	68757.40873	64137.82407	26548.28185	28058.79147	year9900	0	8	1	3	2			3.97
736	1	1	0	21554.78356	9718.103921	0	year9900	0	85	2	3		3	1					2																65	1	2	2	2	2	9	2	1	2	2	2	2
737	4	2	30207.98441	30556.99932	13969.28089	14235.50171	year9900	0	22	2	4		5	5	0.94	1	6	3	2		15	30	3.5	393.75												2	2	2	2	2		2	2	2	2	2	1
738	7	1	5884.587121	5779.332717	2673.483911	2812.725096	year9900	0	16	1	4	9		5	2.35						9	60	6	810
739	2	1	15542.95211	15186.60367	7115.461545	7939.224809	year9900	0	4	1	2				0.58
740	1	1	5376.346541	5347.035371	2757.155917	2766.712045	year9900	0	14	1	4	6		5	1.3						21	45	8	1890
741	6	2	26685.94761	20567.21116	9272.850955	13426.15365	year9900	0	80	2	3		2	2	2.1	2	0		1	3																2	2	2	2	1		2	2	2	2	2	2
742	7	1	6817.846569	5941.570817	2928.985689	2939.137369	year9900	0	15	1	4	8		5	1.07						30	10	8	600
743	5	1	65287.63349	61654.40878	28442.70844	30046.48548	year9900	0	11	2	3	5			4.32
744	1	3	29690.36882	28038.11438	11250.92467	11697.81129	year9900	0	14	2	3	8		5	5						60	30	3.5	1575
745	5	1	72860.26856	67590.30881	27810.24548	28995.7193	year9900	0	7	2	3	2			5
746	9	2	22270.14929	21709.5094	10188.37604	10754.8179	year9900	0	16	2	2	10		5	0.71						30	30	5	1125
747	9	2	25067.86808	24446.53446	11175.85216	11304.57107	year9900	0	24	2	2		5	5	2.01	1	1	2	2		9	30	7	472.5												2	2	2	2	2		2	2	2	2	2	2
748	13	2	6067.875609	5982.028622	3345.167067	3781.104341	year9900	0	5	1	1				2.12
749	6	1	45153.63813	41887.69003	19196.10597	21334.56052	year9900	0	18	2	5	15		5	0.12						30	30	3.5	787.5
750	2	2	5342.521439	5065.90366	2708.181419	2690.845638	year9900	0	1	2	1				1.84
751	12	2	32950.18674	30502.43266	14043.11114	15318.17973	year9900	0	18	1	3	13		5	4						9	25	7	393.75
752	12	2	6109.955889	6076.645172	3133.373362	3202.614015	year9900	0	13	1	4	6			2.12						21	60	8	2520
753	12	1	18931.79228	17687.05526	10123.35013	10698.81603	year9900	0	20	1	1		2	5	0.83	1	2	1	1	2	9	180	10	4050												2	2	2	1	2		2	2	2	2	2	2
754	7	2	33551.99991	31342.01662	14328.15537	14821.93838	year9900	0	30	2	4		1	6		1	0		1	3																2	2	2	2	2		2	2	2	2	2	1
755	2	1	10391.20291	9707.078301	3917.200601	3962.465436	year9900	0	0	2	4				0.58
756	12	1	4634.909534	4569.33584	2414.492623	2687.227712	year9900	0	1	1	1				1.45
757	1	2	91056.59673	83570.80469	38510.86553	41905.14142	year9900	0	29	1	3		3	5	1.02	1	1	2	1	1	4	120	6	720												2	2	2	2	2		2	2	2	2	2	1
758	13	1	6690.755623	6460.690523	3565.819933	3744.76485	year9900	0	4	1	1
759	1	1	9900.514865	9620.94373	4317.678615	4326.042494	year9900	0	6	1	4	0
760	8	1	11951.76075	11457.51998	5066.111882	5245.205684	year9900	0	10	1	4	3
761	11	2	59007.52222	52299.60266	26523.47359	27706.75569	year9900	0	67	2	3		3			2			2		4	60	3.5	210												2	2	1	2	2		2	2	2	2	2	2
762	1	1	54468.77786	51117.41514	22286.76511	23285.51953	year9900	0	4	2	3				2.51
763	13	2	3313.14805	3224.181642	1718.543688	1728.15778	year9900	0	1	1	1				0.78
764	1	3	73107.08148	73215.98106	35771.51654	39417.03016	year9900	0	39	1	3		3	5		1	0		2																	2	2	2	1	2		2	2	2	2	2	2
765	12	1	17429.58979	16580.64514	9239.688938	10338.04442	year9900	0	36	2	1		4	4	0.69	2	0		2		30	20	4	600												2	2	2	2	1		2	2	2	2	2	1
766	11	1	7282.959213	6422.88463	2931.951651	2920.449526	year9900	0	12	2	4	5			1.33						4	90	8	720
767	1	3	7618.927572	7172.805118	3261.833488	3340.637181	year9900	0	10	2	4	4
768	11	2	8619.452817	8152.931645	3392.285103	3624.761378	year9900	0	27	2	3		3	1		1	1	1	1	1	4	60	4	240												2	2	2	2	1		2	2	2	2	2	1
769	7	1	0	5747.677598	2329.379757	0	year9900	0	0	2	4				0.8
770	2	2	19638.8702	18312.79583	10369.55361	10628.13546	year9900	0	27	1	1		2	1	0.87	1	1	2	1	1	2	120	8	480												2	2	2	1	2		2	2	2	2	2	2
771	5	2	13074.26419	11813.04126	5193.094236	5339.515289	year9900	0	11	1	4	4
772	1	3	30585.74755	30672.62245	14112.81304	14709.49083	year9900	0	8	1	2	3			0.84
773	5	1	8194.153315	7927.752984	4299.34998	4362.464469	year9900	0	19	2	4	15		5							30	20	4.5	675
774	11	1	43262.98242	42440.00154	17030.00615	18561.32361	year9900	0	14	2	3	8		5	4.18						9	45	8	810
775	13	1	1536.894363	1495.62486	950.244766	1002.15943	year9900	0	0	2	1				1.2
776	8	2	87066.60514	87196.29868	44161.8682	47932.68192	year9900	0	45	1	3		5	1	3.88	1	1	1	2		2	20	9	90												2	2	2	2	2		2	2	2	2	2	2
777	6	2	2126.42626	2073.573419	1364.59229	1361.184507	year9900	0	12	1	1	5									21	15	4	315
778	1	2	89423.81863	88888.0418	45152.00049	46627.84391	year9900	0	40	2	3		4	1	2.17	2	0		2																	2	2	2	2	2		2	2	2	2	2	1
779	6	1	6359.620996	5946.68666	2719.351334	2857.69491	year9900	0	32	2	3		5	1	3.71	1	1	2	2		13	60	4	780												2	2	2	2	2		2	2	2	2	2	2
780	10	1	2598.426518	2533.841996	1643.940669	1730.511737	year9900	0	17	1	1	9		5	1.79						3	30	3.5	78.75
781	11	2	31808.98908	31155.96856	16604.47593	17299.74982	year9900	0	43	2	4		3	1	2.09	2	0		2		30	30	3.5	787.5												2	2	2	2	2		2	2	2	2	2	2
782	3	1	4585.111301	3612.817963	2138.307673	2132.711315	year9900	0	61	2	1		1		5	2			1	1	30	60	7	3150												2	2	2	2	2		2	2	2	2	2	2
783	5	1	122710.9672	119364.8093	57894.82659	59319.36732	year9900	0	44	1	3		3	1					1	1	4	300	3.5	1050												2	2	2	2	2		2	2	2	2	2	9
784	13	1	19304.16351	16527.11023	9358.415674	10485.9005	year9900	0	33	1	1		2	6	2.25	1	2	2	1	1																2	2	2	1	2		2	2	2	2	2	2
785	7	2	85352.54059	79810.54449	36496.44299	38353.15358	year9900	0	31	2	3		5	1	2.58	1	0		2		9	60	5	675												2	2	2	1	2		2	2	2	2	2	2
786	8	2	0	13223.16962	6047.048068	0	year9900	0	5	1	5
787	5	2	11431.88227	10553.67786	6074.583948	6396.625709	year9900	0	79	2	4		2	2	0.9	2			2																77	1	2	2	1	2	1	2	2	2	2	2	1
788	7	1	12576.43411	10966.82932	5961.260089	7234.144732	year9900	0	80	1	3		5	1	2.87	1	5	3	1	3	30	15	3.5	393.75												2	2	2	1	2		2	2	2	2	2	2
789	7	1	43662.8298	38699.28042	19626.14035	22395.35173	year9900	0	65	2	3		3	1	5	2	0		2		4	30	3.5	105											40	1	2	2	2	1	2	2	2	2	2	2	2
790	4	2	5240.720567	5274.544927	3043.386869	3117.554035	year9900	0	16	2	2	10		5	0.7						9	30	7	472.5
791	9	1	7848.435486	7613.949884	3300.386245	3417.62125	year9900	0	12	2	3	5			3.59						17	60	6	1530
792	6	2	23848.76696	19212.61375	8662.12256	11728.54076	year9900	0	82	2	3		1			2	3	3	1	3																2	2	2	1	2		2	2	2	2	2	2
793	8	2	35269.00926	35676.49788	16714.5405	17251.63842	year9900	0	28	2	4		3	4	1.83	1	2	2	2																	2	2	2	2	2		2	2	2	2	2	2
794	12	1	2779.910234	2566.478438	1649.01523	1777.74447	year9900	0	19	1	1	15		5	1.2						13	240	6	4680
795	7	2	4380.01577	4408.285018	2012.316783	2004.42241	year9900	0	12	2	2	6			0.62						13	45	6	877.5
796	13	2	11442.3092	11052.53916	4887.043626	5019.886157	year9900	0	11	1	4	5			3.67
797	3	1	9997.584456	10047.70064	5545.582335	5781.88734	year9900	0	5	1	1
798	2	2	2508.934471	2477.999787	1308.420934	1382.312895	year9900	0	15	2	1	8		5	0.63						30	90	8	5400
799	7	2	0	17043.9008	7684.345274	0	year9900	0	85	2	2		9	2					9																	2	9	9	9	9		1	2	1	9	2	9
800	11	1	60263.73789	48548.58621	27914.74595	34315.53577	year9900	0	70	2	3		4	1	3.55	1	0		2		3	180	6	810											60	1	2	2	1	2	2	2	2	2	2	2	2
801	11	2	21202.71826	19528.47338	8352.05303	8953.616499	year9900	0	0	1	3				2.99
802	7	2	5940.905576	5995.879324	2419.580987	2447.540222	year9900	0	0	2	4				0.01
803	12	1	9898.705722	9443.178533	5118.371686	5325.119131	year9900	0	41	1	1		1	4	0.48	1	3	2	1	1	180	10	5	2250												2	2	2	1	1		2	2	2	2	2	1
804	1	3	61265.4148	57200.43805	28585.1868	29895.25814	year9900	0	50	1	2		5	1	4.04	1	1	2	1	3	3	60	5	225												2	2	2	2	2		2	2	2	2	2	2
805	13	1	1842.968168	1826.298068	1206.276128	1222.448125	year9900	0	16	1	1	10		5	0.67						4	10	10	100
806	9	1	29486.43514	29400.28903	12606.77767	12699.5054	year9900	0	3	1	3				1
807	9	2	8238.287966	8123.335092	4675.704681	4561.977949	year9900	0	77	2	5		3	2	2.87	2	4	3	1	3	4	10	3.5	35												2	2	2	1	1		2	2	2	2	2	1
808	1	2	6936.380619	7000.565925	3088.579912	3165.36087	year9900	0	2	2	4				0.82
809	8	1	7062.458719	6603.888671	3019.882246	3173.514954	year9900	0	30	2	3		5		5	2	3	3	2																	2	2	2	1	2		2	2	2	2	2	9
810	7	1	45195.8031	41698.38903	18663.26225	19982.00029	year9900	0	3	2	3				4.42
811	5	1	16846.37665	17119.85386	9285.959914	9434.408649	year9900	0	35	2	1		3	1	0.74	1	1	2	2		2	180	6	540												2	2	2	2	2		2	2	2	2	2	2
812	7	1	25240.01192	23232.40519	12381.63763	12706.61471	year9900	0	56	2	4		4	1	3.18	2			2																40	1	2	2	1	1	2	2	2	2	2	2	1
813	3	2	2519.543315	2082.318742	1265.386154	1511.802195	year9900	0	62	1	1		1	1	0.76	1	2	1	1	1																2	2	2	2	2		2	2	2	2	2	2
814	7	1	5877.145669	5775.219107	2461.725179	2592.979195	year9900	0	13	2	4	6			1.09						1	120	7	210
815	4	1	12750.58902	10916.31814	6396.46806	6564.723357	year9900	0	48	1	1		1	1	0.83	2	0		1	3																2	2	2	1	2		2	2	2	2	2	1
816	6	2	9977.315484	8542.001457	5005.226011	5136.885511	year9900	0	44	1	1		1	1	1.85	1	1	1	1	3															42	1	2	2	2	2	9	2	2	2	2	2	1
817	7	1	0	10553.67786	6074.583948	0	year9900	0	80	2	4		5	3					2																45	1	2	1	1	2	9	1	2	2	2	2	2
818	12	1	29398.34645	22044.67717	11656.10438	12125.79475	year9900	0	27	1	1		2	5	0.78	1	7	1	1	1	4	10	3.5	35												2	2	2	1	2		2	2	2	2	2	1
819	1	2	86867.88617	82310.70581	34247.97279	36120.82067	year9900	0	21	2	3		4	6		2			2																17	1	2	1	1	2	1	2	2	2	2	2	2
820	2	1	10727.01866	9500.456647	5031.153654	6008.582508	year9900	0	2	2	4				0.74
821	3	2	34362.46759	28338.40425	14265.89781	14388.83647	year9900	0	47	1	4		2	3	2.26	1	3	1	2																	2	2	1	1	1		2	2	2	2	2	1
822	7	1	23389.87705	21071.16406	10607.48059	10526.55603	year9900	0	41	1	4		3	5	3.52				1	1																2	2	2	2	2		2	2	2	2	2	2
823	7	1	20727.87702	21071.16406	10607.48059	10865.71864	year9900	0	52	1	4		2	5					1	3																2	2	2	1	2		2	2	2	2	1	2
824	12	2	0	59435.68678	34174.67379	0	year9900	0	71	2	3		4	2	0.89				2																68	1	2	2	1	2	9	2	2	1	2	1	2
825	13	1	2181.076194	2118.253763	1361.021649	1517.312252	year9900	0	19	1	1	10		6	1.2
826	10	1	2598.426518	2533.841996	1643.940669	1730.511737	year9900	0	16	1	1	66		5	1.78						60	60	10	9000
827	1	1	20271.31345	20212.08978	8930.352496	8997.86881	year9900	0	2	1	3				1.25
828	5	2	13455.88377	10553.67786	6074.583948	6926.573373	year9900	0	65	2	4		2	2	1.01	1	3	2	1	1															50	1	2	2	1	2	1	2	2	2	2	2	1
829	2	2	3185.365952	2932.891593	1937.001496	2013.146148	year9900	0	0	2	1				1.13
830	1	1	20977.78574	18264.53774	7811.485557	8196.851537	year9900	0	0	1	3				5
831	5	2	108741.0069	99562.11164	48290.0381	50284.65119	year9900	0	49	1	3		5	1	4.55	1	2	1	2		4	240	3.5	840												2	2	2	1	2		2	2	2	2	2	1
832	10	1	10103.6942	9439.391427	5590.766633	5857.007511	year9900	0	41	1	1		2	1	1.47				2																	2	2	2	1	2		2	2	2	2	2	2
833	4	1	5077.467282	5088.457165	3360.943381	3406.002026	year9900	0	17	1	1	10		5	2.4						30	30	3.5	787.5
834	4	1	11465.12632	8732.484487	4883.229647	5128.286643	year9900	0	4	1	1				0
835	3	2	8483.039382	8183.276647	4776.994435	4846.413392	year9900	0	51	2	1		3	1		2			2																40	1	2	2	2	2	9	2	2	2	2	2	2
836	9	2	59620.41325	52499.97148	21844.27381	23987.09775	year9900	0	29	2	3		5	5	3.59	1	3	2	1	2																2	2	2	2	2		2	2	2	2	2	2
837	6	1	7147.068023	6687.117003	3840.682382	4069.935748	year9900	0	11	1	1	5
838	11	2	8141.571312	7356.185896	3461.169995	3587.816546	year9900	0	17	1	4	11		5	0.51						21	30	10	1575
839	10	1	4360.501945	4251.46307	2374.369444	2401.190976	year9900	0	14	2	1	7		5	1.5						11	11	10	302.5
840	9	1	82360.55731	72822.62049	38414.49427	39761.88745	year9900	0	54	2	3		3	1	2.97	2	0		2																	2	2	2	2	1		2	2	2	2	2	2
841	8	2	79331.37462	78856.066	40056.10945	41365.38798	year9900	0	47	2	5		4	1	4.01	2			1	3																2	2	2	2	2		2	2	2	2	2	2
842	10	1	2758.53063	2684.457103	1738.604375	1779.484085	year9900	0	0	1	1				0.82
843	4	1	2925.509084	2693.699847	1412.725391	1500.052645	year9900	0	14	2	1	8		5	0.74						9	10	4.5	101.25
844	2	2	0	7945.716412	3306.066651	0	year9900	0	24	2	2		1	6					2		30	30	3.5	787.5												2	2	2	2	2		2	2	2	2	2	2
845	5	1	38693.34664	38589.31286	15229.49851	15422.74882	year9900	0	13	2	3	7			2.53						2	60	7	210
846	6	1	5735.441603	5551.624936	2921.557093	3127.918652	year9900	0	2	2	1				2.68
847	4	1	1884.988629	1794.274516	973.230342	988.788757	year9900	0	27	2	1		2	1	0.6	2	0		2		17	45	6	1147.5												2	2	2	1	2		2	2	2	2	2	2
848	8	2	51428.27167	41430.71719	21011.37441	23976.03971	year9900	0	69	2	3		4	2	1.26	1	0		2																50	1	2	1	1	2	2	2	2	2	2	2	2
849	5	1	45711.06758	42089.17957	18864.45899	19591.11655	year9900	0	14	1	3	8		5	4.19						30	15	10	1125
850	1	3	90949.03747	83472.08792	40485.98648	43872.22443	year9900	0	41	1	3		5	3	3.16	1	4	1	1	2	10	30	8	600												2	2	2	2	2		2	2	2	2	2	2
851	8	2	17995.51869	15667.99444	6700.980557	7031.561714	year9900	0	0	1	3				4.99
852	6	2	42812.95818	37946.02141	21818.42212	26470.5269	year9900	0	76	2	3		3	1	1.6	1	3	1	2																47	1	2	2	1	2	2	2	2	2	2	2	2
853	2	1	0	3464.187648	2254.579138	0	year9900	0	18	2	1	15		5	5						3	30	6	135
854	10	1	2276.579075	2217.111747	1438.448086	1512.077073	year9900	0	16	1	1	8		5	2.01
855	5	1	6317.271749	6151.92946	3628.650985	3687.899147	year9900	0	56	2	1		4	2	3.16	1	5	2	2		30	10	3.5	262.5												2	2	2	2	2		2	2	2	2	2	2
856	9	2	5247.80584	4573.322341	2254.487256	2262.301167	year9900	0	14	1	4	8		5	1.78						4	60	8	480
857	6	1	2799.922536	2697.702831	1755.731831	1938.993048	year9900	0	16	2	1	10		5	0.32						9	30	5	337.5
858	11	1	18463.14703	18768.92648	9586.752316	9855.56827	year9900	0	50	1	4		2	1	2.5	1	0		1	3																2	2	2	2	2		2	2	2	2	2	1
859	8	1	6790.589024	6853.425258	3283.020855	3541.389839	year9900	0	1	1	5				2.82
860	12	1	14617.55863	14356.10232	6347.762929	6445.2519	year9900	0	8	1	4	2			1.44
861	5	1	58756.50586	47334.35712	27216.5815	33457.28375	year9900	0	72	2	3		3	1	5	2	6	3	1	3																2	2	2	1	2		2	1	2	2	2	1
862	2	2	11211.0266	10806.85597	5912.997453	6156.151485	year9900	0	53	1	1		2	1		1	1	2	1	1																2	2	2	1	1		2	2	2	2	2	1
863	8	1	0	80085.67757	40680.7089	0	year9900	0	46	2	2		2	3	2.13				2																	2	2	2	1	1		2	2	2	2	2	1
864	1	3	89054.7757	79147.38092	36193.18592	39086.82289	year9900	0	38	2	3		5	1	5	1	2	2	2		30	15	3.5	393.75												2	2	2	2	1		2	2	2	2	2	2
865	3	2	3453.43254	3368.831	2051.766112	2319.562071	year9900	0	73	1	1		1	1	0.75	2	0		1	3	2	90	6	270												2	2	2	2	2		2	2	2	2	2	2
866	9	2	46232.18797	46363.50458	20236.06181	20792.33454	year9900	0	15	1	3	9		5	0.42						13	45	8	1170
867	1	3	84643.32734	79147.38092	36193.18592	41193.93746	year9900	0	30	2	3		3	1		2			2																	2	2	2	2	2		2	2	2	2	2	2
868	3	2	39033.57771	37065.73599	16036.31986	17564.82796	year9900	0	18	1	3	13		5							5	120	6	900
869	6	1	3468.221352	3419.153709	2132.388471	2216.213899	year9900	0	0	1	1				1.95
870	9	2	44446.86263	44327.35952	17369.32922	18148.5158	year9900	0	14	2	3	7		5	0.42						13	15	7	341.25
871	9	2	39320.02851	29787.45675	15106.55497	14183.55019	year9900	0	68	2	2		1	3	0.66	2			2																52	1	2	2	2	2	9	2	2	2	2	2	2
872	2	1	9221.224578	9170.951613	4579.15345	4713.299375	year9900	0	12	1	4	6									1	120	6	180
873	3	1	3069.897722	2812.362895	1569.244934	1717.099947	year9900	0	0	2	1				2.1
874	1	2	5927.243435	5940.072608	3772.231835	3885.992116	year9900	0	7	1	1	0			2.97
875	2	2	3591.658296	2942.404081	1956.103038	2062.509078	year9900	0	74	2	1		1	1	0.08	2	3	3	2																	2	2	2	2	2		2	2	2	2	2	2
876	13	1	2409.143167	2249.163842	1444.659838	1838.66731	year9900	0	62	2	1		1	2	0.92	2			1	3															35	1	2	2	1	2	9	2	2	2	2	2	2
877	2	2	5233.637888	5065.90366	2708.181419	2690.845638	year9900	0	1	2	1				1.51
878	1	1	47977.75427	39768.0693	22866.07372	30250.15926	year9900	0	75	2	3		2	1	2.22	2			2		34	20	3.5	595												2	2	2	1	2		2	2	2	2	2	2
879	5	2	75903.81934	67983.77786	33974.02285	35742.86596	year9900	0	57	1	5		5	1	5	1	7	1	2		30	20	3.5	525												2	2	2	2	2		1	1	2	1	2	2
880	11	1	115885.8793	103916.7249	43237.84046	46254.53717	year9900	0	24	2	3		3	1	4.06	2	2	3	1	3																2	2	2	1	1		2	2	2	2	2	2
881	9	1	93586.14183	93025.42672	47253.64659	48798.18464	year9900	0	42	2	3		3	1	1.79	1	4	1	1	1	9	30	3.5	236.25											25	1	2	2	2	1	1	2	2	2	2	2	1
882	5	2	38213.16302	36292.87738	15290.76908	15839.36002	year9900	0	19	1	3	13		5	3.88						9	240	3.5	1890
883	7	1	26530.71887	23232.40519	12381.63763	13376.24961	year9900	0	52	2	4		2	3	1.2	1	4	1	2																	2	2	2	1	2		2	2	2	2	2	2
884	11	2	98237.68903	90161.53709	41547.98849	45209.95072	year9900	0	25	1	3		4		5	1	3	1	1	1	1	120	3	90												2	2	2	9	2		2	2	2	2	2	2
885	8	2	38443.69102	31865.42163	18322.16381	24238.89557	year9900	0	72	2	3		3	1	2.62	1	200	3	2																65	1	2	2	2	2	9	2	1	2	2	2	2
886	3	2	90304.17822	89763.12678	45596.5129	47086.88569	year9900	0	45	2	3		4	1	0.15	2			2		2	30	8	120												2	2	2	1	2		2	2	2	2	2	2
887	6	2	10448.70281	9874.06829	5402.620413	5624.786742	year9900	0	56	1	1		1	1	5	1	2	2	1	3															45	1	2	2	2	2	9	2	2	2	2	2	2
888	8	2	5926.676686	5736.731076	3245.501704	3275.02889	year9900	0	5	2	1				2.61
889	9	2	6980.014803	6916.692889	3280.55002	3539.881913	year9900	0	80	1	4		1	3	1.78	1	1	1	2																80	1	2	2	1	2	1	2	1	2	2	2	1
890	9	1	13459.80549	13386.42431	6007.547656	6019.185021	year9900	0	11	1	4	4
891	4	2	6541.388965	6110.724182	2927.242098	2932.14814	year9900	0	2	1	4				0.08
892	6	2	2103.245106	1990.180135	1177.921915	1374.856075	year9900	0	82	2	1		4	2	1.07	2	0		2																75	1	2	2	1	2	2	2	2	2	2	2	2
893	12	1	0	6396.739775	3673.906969	0	year9900	0	9	1	1	4			0.72
894	3	1	1480.502419	1487.923926	927.95823	986.763239	year9900	0	0	1	1				2.12
895	7	1	47414.01152	46220.38746	21691.44772	22610.84246	year9900	0	17	2	3	13		5							25	15	6	562.5
896	12	2	9482.868567	9046.477731	4903.352755	5321.351238	year9900	0	41	1	1		1	1	0.36	1	1	1	1	2																2	2	2	2	2		2	2	2	2	2	2
897	3	1	10062.07442	10225.41803	6031.35544	6129.834663	year9900	0	54	2	1		1		2.17	2			2																	2	2	2	1	1		2	2	2	2	2	2
898	2	1	10661.68199	9969.41203	4148.089226	4432.36142	year9900	0	27	2	3		4	1	2.49	2			2		1	30	10	75												2	2	2	1	2		2	2	2	2	2	1
899	12	2	65812.8063	65620.53087	28137.93574	28108.78495	year9900	0	5	1	3				2.26
900	1	3	7761.318329	7529.435502	3478.801782	3518.364041	year9900	0	11	2	2	5			0.32
901	4	2	6030.391625	5832.648285	2528.25307	2555.469202	year9900	0	14	2	4	7		5	0.88						9	120	6	1620
902	3	1	3400.96111	3408.322293	2251.208545	2281.389478	year9900	0	18	1	1	13			1.21						30	15	3	337.5
903	10	1	4424.646604	4434.223494	2876.896172	3390.444337	year9900	0	17	1	1	66		5
904	12	1	37607.32706	37506.21323	14772.38109	14816.3495	year9900	0	12	2	3	6			0.48						21	30	10	1575
905	12	2	32010.7001	29926.81686	14020.79862	14048.92087	year9900	0	31	2	4		4	1	1.97	2	0		2		9	30	7	472.5												2	2	2	1	2		2	2	2	2	2	2
906	1	2	88260.58268	80810.45265	37238.84779	41722.65455	year9900	0	28	1	3		4	6	1.6	1	2	1	2		8	60	8	960												2	2	2	2	2		2	2	2	2	2	2
907	5	2	35440.06214	31647.67408	16848.78276	17694.19024	year9900	0	77	1	3		3	1	3.56	1	0		2		30	240	4	7200											72	1	2	2	2	2	2	2	2	2	2	2	2
908	1	2	49822.70837	46701.48421	23684.41671	27135.19844	year9900	0	68	2	3		3	6	3.41	2			2																	2	2	2	1	2		2	2	2	2	2	2
909	1	3	91167.60116	83472.08792	40485.98648	40655.13311	year9900	0	40	1	3		2	1		1	1	2	1	1																2	2	2	2	2		2	2	2	2	2	2
910	4	1	2968.535008	2740.621261	1760.905578	1859.428468	year9900	0	18	1	1	14		5							3	60	8	360
911	11	1	50822.10592	46795.24796	20245.74838	21988.74365	year9900	0	17	1	3	9		5	1.44						1	60	8	120
912	3	2	5731.122635	5743.527317	3298.740573	3495.645004	year9900	0	8	1	1	2			0.61
913	1	2	5448.125269	5418.42277	2793.966257	2855.706761	year9900	0	13	1	4	55			0						21	40	8	1680
914	7	2	21217.00345	20793.55272	10467.72766	10733.60792	year9900	0	41	1	4		2	1	5	2			2																	2	2	2	2	2		2	2	2	2	2	2
915	3	1	3270.628572	3082.57026	2006.213088	2034.238263	year9900	0	16	2	1	10		5	2.16
916	8	1	50701.47372	47879.96163	22088.21422	23645.71257	year9900	0	10	2	3	4			3.24
917	4	1	7045.793668	6777.330182	4151.84242	5284.189905	year9900	0	82	2	1		5	4	2.18	1	0		1	3																2	2	2	1	2		2	2	2	2	2	1
918	4	1	3326.264841	3154.042042	2083.058293	2215.06236	year9900	0	0	2	1				0.72
919	7	2	6841.105166	6608.070228	3243.956993	3442.264886	year9900	0	14	1	4	7		5	1.41						13	45	8	1170
920	7	2	53157.96539	51505.68593	27070.56592	26511.09858	year9900	0	56	2	2		3	4	1.42	2	1	3	2																	2	2	2	2	2		2	2	2	2	2	2
921	7	1	73137.31238	66963.74689	30858.0474	32266.0229	year9900	0	26	1	3		4	5	2.63				2																	2	2	2	2	2		2	2	2	2	2	2
922	8	1	12404.33679	11457.51998	5066.111882	5203.821953	year9900	0	7	1	4	0			2.4
923	13	1	3020.048341	2923.258022	1558.146277	1611.206135	year9900	0	1	1	1				0.35
924	4	1	16956.77782	17232.04724	9893.308533	9890.580338	year9900	0	42	2	1		4	1	1.5	1	1	2	1	3																2	2	2	1	1		2	2	2	2	2	2
925	7	2	35821.11956	33738.59267	17961.95882	19394.61178	year9900	0	73	1	3		4	2	1.82	1	0		2																	2	2	1	2	2		2	2	2	1	2	2
926	5	1	66754.68282	58120.69199	26013.51616	27915.56936	year9900	0	4	2	3				2.22
927	7	1	9802.83522	9749.391386	4375.32324	4383.798784	year9900	0	9	1	4	2			0.47
928	11	2	30800.11236	31155.96856	16604.47593	17100.96021	year9900	0	52	2	4		3		1.16	2	0		1	3															38	1	2	2	2	2	9	2	2	2	2	2	9
929	11	2	34978.94803	32945.38234	17539.66463	18938.63525	year9900	0	71	1	3		3	3	2.16	1	0		1	1	9	45	3.5	354.375												2	2	2	2	2		2	2	2	2	2	2
930	1	3	5880.461982	5637.287427	2607.77463	2691.127049	year9900	0	19	1	5	13		5	5						4	120	8	960
931	12	1	8055.69533	8107.687939	4678.096661	4704.7462	year9900	0	16	2	4	9		5							1	180	4.5	202.5
932	2	1	9810.901833	9635.419575	4730.10813	5030.666574	year9900	0	15	1	4	9		5	2.07
933	7	2	89800.95179	79810.54449	36496.44299	39414.32529	year9900	0	30	2	3		5	5	5	1	2	3	2		13	60	10	1950												2	2	2	1	2		2	2	2	2	2	2
934	6	2	13505.92598	12625.10084	5582.375026	5779.719418	year9900	0	9	1	4	3			4.95
935	2	1	17611.59642	17296.58739	7647.94188	7918.306811	year9900	0	9	1	4	3			3.1
936	13	1	36303.68578	32285.8794	13934.3329	15195.7555	year9900	0	29	1	4		5	5	5	2			2		4	120	6	720												2	2	2	2	2		2	2	2	2	2	2
937	13	2	1907.901011	1877.412419	1206.276128	1234.705421	year9900	0	19	1	1	12		5	1						13	120	8	3120
938	7	1	9898.361486	9318.767931	4237.710184	4340.0904	year9900	0	7	2	4	0			1.2
939	6	1	8798.558971	8061.302352	3729.109085	3848.302768	year9900	0	19	1	4	12		5	1.08						9	180	8	3240
940	9	1	11959.43116	11685.24099	5474.949154	6108.78885	year9900	0	3	1	4				1.81
941	8	2	82511.74946	68206.93474	28379.65271	34528.35876	year9900	0	21	2	3		1	5	0.58	2			2																	2	2	2	1	2		1	2	2	2	2	2
942	8	2	3653.864533	3661.77311	2437.913781	2470.597786	year9900	0	17	1	1	9		5	1.01						1	15	8	30
943	11	1	22876.98072	21546.98523	11471.3161	12386.27283	year9900	0	78	1	3		4	2	1.07	2	0		1	3	30	30	3.5	787.5												2	2	2	1	2		2	2	2	2	1	2
944	3	1	7853.499034	7647.948986	4511.062391	4770.586071	year9900	0	54	2	1		2	1	2.67	2	4	3	2																	2	2	2	1	2		2	2	2	2	2	2
945	10	1	60493.3404	56428.99137	23357.39931	27233.39273	year9900	0	10	1	3	3			2.54
946	10	1	5702.728818	5715.072043	3282.397556	3270.94757	year9900	0	8	1	1	0
947	9	1	13882.85244	13308.75529	5884.66295	6092.693623	year9900	0	8	1	4	1
948	7	1	5738.184047	5775.219107	2461.725179	2452.067765	year9900	0	14	2	4	8		5	3.06						2	10	10	50
949	12	1	56627.43662	53079.91925	26919.20712	31204.51943	year9900	0	67	2	3		5	3	1.76	1	7	1	1	3															50	1	2	2	2	2	2	2	2	2	2	2	2
950	5	1	123227.1653	109326.8552	51153.15019	56275.52671	year9900	0	38	1	3		5	1	5	1	1	1	2		4	60	6	360												2	2	2	1	2		2	2	2	2	2	2
951	1	1	70135.26459	58075.3292	24038.86054	25428.49052	year9900	0	6	1	3	0			0.75
952	9	1	12974.76886	12273.77928	5670.816257	5735.30694	year9900	0	9	2	4	2			0.72
953	3	2	5813.813765	5765.285538	2937.976442	2986.733416	year9900	0	1	2	1				0.57
954	7	2	62441.39862	57308.0712	28638.97509	34436.4784	year9900	0	55	1	2		4	2	4	1	5	2	1	3															52	1	2	2	2	2	2	2	2	2	2	2	2
955	8	1	0	33646.62377	14521.61952	0	year9900	0	34	1	4		5		3.76				2		9	25	4.5	253.125												2	2	2	1	2		2	2	2	2	2	2
956	1	3	56189.64747	46448.21668	24501.79273	28876.96296	year9900	0	56	2	2		2	4	0.75	2	0		1	3															32	1	2	2	2	2	3	2	2	2	2	2	2
957	1	1	36108.33235	35199.32312	16519.20979	17219.37858	year9900	0	18	2	3	11		5	0.09						9	10	10	225
958	9	1	93127.43646	86948.40601	42172.08504	43913.99696	year9900	0	42	1	3		5		0	1	1	3	2		9	60	8	1080												2	2	2	2	2		2	2	2	2	2	2
959	12	2	75929.14139	73659.92837	35444.26099	38881.69785	year9900	0	28	1	3		3	1		1	1	2	1	1																2	2	2	2	1		2	2	2	2	2	2
960	4	1	2637.625962	2462.47422	1581.671171	1622.844231	year9900	0	63	2	1		1	3	1.22	2	0		1	3	9	30	4	270											62	1	2	2	1	2	9	2	2	2	2	2	2
961	1	1	78967.30028	72475.37318	36218.64013	39418.53217	year9900	0	51	1	3		4	1	5	1	12	3	2																	2	2	2	1	2		2	2	2	2	2	2
962	7	1	68248.24429	60344.61343	31832.24925	32948.76937	year9900	0	51	2	3		3	1	5	2			2		21	40	3.5	735												2	2	2	1	2		2	2	2	2	2	2
963	2	2	2155.654744	1781.576942	1082.630987	1116.445201	year9900	0	80	1	1		2	1		1	0		2																	2	2	2	2	2		1	2	2	2	2	2
964	2	1	84417.89779	63952.00041	32432.92698	36518.34373	year9900	0	62	2	5		1	1	0.94	1	1	2	2																	2	2	2	2	2		2	2	2	2	2	2
965	3	1	2681.581023	2216.237518	1346.766089	1609.029721	year9900	0	77	1	1		1	1	2.69	1	0		1	1															70	1	2	2	2	2	1	2	2	2	2	2	2
966	9	1	9164.894666	8784.328187	4015.798364	4091.120852	year9900	0	26	2	4		5	1	2.88	2			2		9	30	3.5	236.25												2	2	2	2	2		2	2	2	2	2	1
967	5	2	55459.9524	51747.80058	23872.54429	27458.2272	year9900	0	11	2	3	5			2.87
968	11	2	13430.9965	12082.86159	5730.835885	5559.241524	year9900	0	72	1	4		2	1		1	0		1	3	9	20	3.5	157.5												2	2	2	1	2		2	2	2	2	2	2
969	11	1	9933.363838	9288.384049	4247.471071	4463.555815	year9900	0	30	2	5		3	1	2.35	2	2	3	1	3																2	2	2	1	2		2	2	2	2	2	1
970	10	2	69046.58594	64798.27777	27785.35546	29030.52255	year9900	0	3	1	5				0
971	9	2	34345.7637	31342.01662	14328.15537	14838.3248	year9900	0	26	2	4		3	5	2.26				2		30	30	3.5	787.5												2	2	2	1	1		2	2	2	2	2	1
972	4	2	8504.684161	8645.535432	4100.530685	3977.751399	year9900	0	79	1	4		1	3	1.59	2	0		2																	2	2	2	2	2		2	2	2	2	2	1
973	1	2	57171.24023	53344.54522	24609.16221	28305.48595	year9900	0	9	2	3	4			2.64
974	5	2	40393.53128	37180.6039	16997.29395	18131.31948	year9900	0	37	2	4		3	6	2.4				1	1																2	2	2	2	1		2	2	2	2	2	1
975	12	1	7284.606418	7321.122908	4077.260689	4433.347919	year9900	0	3	2	1				0.62
976	4	2	18000.70423	18298.82489	9346.634823	9608.717797	year9900	0	41	1	4		4	4	3.26				2																	2	2	2	2	2		2	2	2	2	2	1
977	8	2	21672.4856	20361.92462	10400.42051	11013.47311	year9900	0	40	1	4		5	1	1.66	1	0		2		2	120	8	480												2	2	2	2	2		2	2	2	2	2	1
978	4	2	73139.61291	70866.25502	34586.66351	36465.66301	year9900	0	44	2	3		2	1	0.52				2		30	60	3.5	1575												2	2	2	2	2		2	2	2	2	2	2
979	6	2	2067.71218	1939.541842	1291.296769	1328.430004	year9900	0	18	1	1	11		5	0.7						13	60	7	1365
980	2	2	18179.38245	16984.11525	9721.015894	10273.61095	year9900	0	26	1	1		1	5	1.59	1	1	1	2																	2	2	2	2	2		2	2	2	2	2	2
981	3	2	48203.8331	38833.10311	22328.48147	29538.96364	year9900	0	79	2	3		3	2	1.18	2			2																6	1	2	2	1	2	1	2	2	1	1	2	2
982	1	3	0	59254.40452	31257.15564	0	year9900	0	53	2	3		5	1	5				1	3	9	60	7	945												2	2	2	1	2		2	2	2	2	2	2
983	1	2	38322.16846	35550.33837	16291.85238	16836.2562	year9900	0	16	2	3	10		5	1.66						21	45	10	2362.5
984	8	2	6980.057277	6526.837608	2715.697243	2901.806358	year9900	0	29	2	3		3	1	2.83	1	0		1	3																2	2	2	2	2		2	2	2	2	2	2
985	2	2	6026.966773	5876.256216	3725.445204	3803.313505	year9900	0	11	2	1	6			1.83
986	4	2	11342.55661	10153.7805	5844.407311	5702.254333	year9900	0	60	2	4		3	1	0.94	2	0		1	3																2	2	2	2	2		2	2	2	1	2	1
987	6	2	2014.661692	1665.050875	1009.32195	1040.846475	year9900	0	66	1	1		1	1	0.82	1	3	3	1	2	30	30	3.5	787.5											59	1	2	2	2	2	2	2	2	2	2	2	2
988	7	2	73614.81683	73173.75858	34699.51808	37885.9409	year9900	0	38	2	2		5	5		2	3	3	1	3	4	45	5	225												2	2	2	1	2		2	2	2	2	2	2
989	8	1	9967.600498	10059.83498	4357.70127	4314.81669	year9900	0	3	1	5				5
990	12	1	3733.342194	3236.133806	1970.94769	2039.229918	year9900	0	60	1	1		3	3	3.05	1	5	1	1	2	9	90	6	1215												2	2	2	2	2		2	2	2	2	2	1
991	4	1	20711.45161	19793.71877	10916.33795	11573.04145	year9900	0	32	2	1		5	1	3.81	2	3	3	2		1	30	3.5	26.25												2	2	2	2	2		2	2	2	2	2	2
992	9	2	4617.984748	4535.38537	2226.458645	2322.648712	year9900	0	15	1	4	9		5							9	45	6	607.5
993	1	3	36437.65139	31536.80039	18133.21128	19274.47868	year9900	0	75	2	3		4		0.79	1	1	1	2		9	120	4	1080												2	2	2	2	2		2	2	2	2	2	9
994	12	1	0	24073.11961	10853.51089	0	year9900	0	80	2	3		3	2	2.37				2																55	1	2	2	2	2	2	2	2	2	2	2	9
995	8	1	39459.48246	38679.36395	16734.44856	17485.29051	year9900	0	18	1	3	9		5	0.79						30	60	4.5	2025
996	10	2	2352.174597	2195.978274	1345.272475	1291.955392	year9900	0	62	2	1		2	1		2	0		1	3																2	2	2	2	2		2	2	2	1	2	2
997	3	1	8011.149192	7750.056211	4713.05046	5030.229751	year9900	0	8	2	1	3
998	11	2	87558.12142	78422.03368	39190.4076	41230.83956	year9900	0	59	1	3		4		4.25	1	3	1	1	1	1	300	3.5	262.5												2	2	2	1	2		2	2	2	2	2	2
999	7	2	26113.62724	23151.92332	12147.69457	13362.83024	year9900	0	64	1	2		1	1		1	2	3	2		30	20	4	600											55	1	2	2	2	2	1	1	1	1	1	1	1
1000	13	2	9945.825296	9488.129717	5142.736031	5363.693543	year9900	0	53	1	1		4	1	5	1	2	1	1	3	9	15	8	270												2	2	2	1	2		2	2	2	2	2	1
1001	13	1	27306.30412	22742.17368	11365.11022	13665.79535	year9900	0	53	1	3		1	5	0.84	2	0		2																	2	2	2	2	2		2	2	2	2	2	2
1002	12	1	11909.08015	11254.13104	6157.725095	6462.420114	year9900	0	40	1	1		3	6		1	1	2	1	1	13	60	5	975												2	2	2	2	2		2	2	2	2	2	2
1003	8	1	31455.78355	29627.04353	15773.02708	17031.08998	year9900	0	78	1	3		5		5	2	0		2		4	90	3.5	315											65	1	2	1	2	2	2	2	2	2	1	2	2
1004	8	1	37953.53705	29487.03868	13575.6307	14364.52771	year9900	0	18	1	3	11		5	5						4	20	10	200
1005	3	2	2963.60748	2867.01995	1503.624053	1551.107436	year9900	0	14	2	1	7		5	1.5						21	60	8	2520
1006	3	1	7131.789977	7147.226322	4204.925659	4262.21836	year9900	0	6	1	1	0			1.07
1007	5	1	39522.88643	39407.41833	17181.30452	17163.50476	year9900	0	4	2	2				0.21
1008	11	2	13125.4941	13045.04407	6027.161338	6215.734507	year9900	0	11	2	4	4			2.57
1009	8	1	110067.715	105753.4522	48359.83596	49265.51469	year9900	0	39	2	3		5	1	4.64	1	1	1	2		9	180	6	2430												2	2	2	1	2		2	2	2	2	2	2
1010	1	1	26756.12059	21554.78356	9718.103921	15281.61913	year9900	0	85	2	3		3	1	1.48	1	1	1	1	3	9	30	2.5	168.75											1	1	2	2	1	2	2	2	2	2	2	2	2
1011	7	1	33386.77736	31760.45879	14519.44824	14796.15393	year9900	0	25	2	4		3	1	1.13	2			2		13	20	3.5	227.5												2	2	2	2	2		2	2	2	2	2	2
1012	4	1	2473.299482	2478.652795	1673.861397	1669.862497	year9900	0	13	1	1	6			1.02						13	30	4	390
1013	6	1	18401.04191	17587.22587	9539.46662	9742.446625	year9900	0	28	2	1		2	1		2	0		2		9	60	4.5	607.5												2	2	2	2	2		2	2	2	2	2	2
1014	13	1	1935.09808	1915.775699	1275.473886	1321.206798	year9900	0	18	1	1	13		5	0.64
1015	3	1	8045.582856	7902.615667	5018.54108	5169.886667	year9900	0	10	1	1	4			1.44
1016	7	1	5671.281718	5723.760521	2309.76999	2275.054961	year9900	0	0	2	4				0.11
1017	3	1	8054.090363	7750.056211	4713.05046	4791.24549	year9900	0	10	2	1	3			0.36
1018	11	2	47982.43637	42461.90239	19411.66524	21676.704	year9900	0	22	2	4		3			2	6	3	2		9	60	3.5	472.5												2	2	2	2	2		2	2	2	2	2	2
1019	2	2	3136.168089	3097.499734	2015.92956	2044.090465	year9900	0	16	2	1	8		5	1.56
1020	13	2	1993.633409	1982.098509	1046.577645	1039.368057	year9900	0	13	2	1	6			0.68						9	10	10	225
1021	11	1	21517.35638	16708.52076	9082.28213	10975.79712	year9900	0	85	1	3		1	1	1.07	1	0		1	3	30	10	3.5	262.5												2	2	2	2	2		2	2	2	2	2	2
1022	2	2	21263.73703	21168.55137	11192.85361	12046.50807	year9900	0	33	1	1		1	1	0.9	1	7	1	2																	2	2	2	2	2		2	2	2	2	2	2
1023	13	1	3336.022853	3352.745767	1792.344347	1785.100953	year9900	0	1	2	1				0.33
1024	10	2	1641.981345	1668.636601	905.083228	919.552217	year9900	0	20	2	1		3	5	1.68	2	1	2	2																	2	2	2	2	2		2	2	2	2	2	2
1025	1	1	74507.07785	72475.37318	36218.64013	37271.10531	year9900	0	53	1	3		3	1	5	1	0		1	3																2	2	2	1	1		2	2	2	2	2	2
1026	11	2	69904.37555	57942.72979	29385.35639	30696.31463	year9900	0	62	2	3		3	1		2	1	3	1	3	4	120	3.5	420												2	1	2	1	2		2	2	2	2	2	1
1027	2	2	37744.74477	35422.38074	15913.31967	18664.70115	year9900	0	2	2	3				2.22
1028	6	2	10069.20817	9605.834648	5206.53421	5650.378149	year9900	0	46	1	1		1	5	0.71	2			1	1																2	2	2	2	2		2	2	2	2	2	2
1029	10	2	60581.24459	54098.53619	28385.22248	33710.57094	year9900	0	68	1	3		4	1		2			2		17	45	4.5	860.625											35	1	2	2	2	1	2	2	2	2	2	2	2
1030	7	1	13382.81318	12354.73702	7111.254316	7665.937109	year9900	0	69	2	4		2	2	0.96	2	1	3	1	3															67	1	2	2	2	2	9	2	2	2	2	2	1
1031	7	1	10920.15265	10519.56133	5389.14493	5733.797288	year9900	0	65	1	4		1	2	0.86	1	0		1	1																2	2	2	2	2		2	2	2	2	2	1
1032	1	3	43850.75571	42807.5349	22338.18264	23223.07569	year9900	0	51	1	3		3	1		1	0		1	3																2	1	2	2	2		2	2	2	2	2	2
1033	7	1	19296.91954	19519.87094	10661.28954	10892.14513	year9900	0	45	2	4		2	3	0.88	1	2	2	1	2	1	30	4	30												2	2	2	2	2		2	2	2	2	2	1
1034	5	1	26393.28484	24739.83482	11154.10345	14092.70475	year9900	0	81	2	2		4		0.98	2			2																	2	2	2	2	2		2	2	2	2	2	2
1035	12	1	8998.449805	8560.161471	5049.121345	5558.904255	year9900	0	52	2	1		5	1	5	1	5	1	2		9	15	6	202.5												2	2	2	1	2		2	2	2	2	2	2
1036	8	2	11956.58473	10803.17995	4749.152253	5070.147265	year9900	0	7	1	5	1			2.51
1037	7	1	6467.654088	6509.397252	2952.101974	2940.520799	year9900	0	12	2	4	6			1.73						30	45	5	1687.5
1038	8	1	12417.07737	9787.13869	5013.926645	5223.673157	year9900	0	70	1	4		1		5	1	4	3	1	3																2	2	2	2	2		2	2	2	2	2	2
1039	9	2	85420.36649	70342.14588	28942.49751	30176.23611	year9900	0	9	2	3	2			0.42
1040	11	2	9117.556225	7945.706236	3916.954046	3930.529962	year9900	0	15	1	4	8		5	0.59
1041	3	1	11140.4265	10886.95283	6355.267616	6447.62193	year9900	0	41	2	1		3		3.89	2	1	2	1	1	30	35	3.5	918.75												2	2	2	1	2		2	2	2	2	2	2
1042	6	2	2032.120527	2036.518934	1355.861607	1394.851505	year9900	0	16	1	1	10		5	0.61						30	120	10	9000
1043	1	2	52461.71589	46701.48421	23684.41671	23757.76503	year9900	0	62	2	3		3	1	2.47	2			2		21	60	8	2520												2	2	2	1	2		2	2	2	2	2	2
1044	9	1	33475.63776	29313.92792	15622.76614	17568.77293	year9900	0	57	2	4		2		1.52	1	6	3	1	1	1	10	8	20											16	1	2	2	2	2	1	2	2	2	2	2	2
1045	1	1	55802.09123	48296.73004	24493.4374	24487.32797	year9900	0	61	2	3		3	1	4.8	1	6	3	2		9	30	3.5	236.25												2	2	2	1	2		2	2	2	2	2	2
1046	10	2	29501.70584	29990.30161	15097.48306	15978.31211	year9900	0	50	1	4		3	6		1	1	2	1	3																2	2	2	9	2		2	2	2	2	2	9
1047	9	1	41997.16167	39951.41873	18263.98543	18612.05296	year9900	0	33	2	4		4	1	2.22	2	1	2	2		4	15	4.5	67.5												2	2	2	1	2		2	2	2	2	2	2
1048	7	2	0	31445.59658	18080.77038	0	year9900	0	78	2	3		3	2	0.13				2																	2	2	2	2	2		2	2	2	2	2	2
1049	11	2	5689.298838	5717.818323	3776.280948	4078.183715	year9900	0	0	2	1				3.62
1050	5	1	18564.64259	18142.24868	10005.54369	10434.29147	year9900	0	36	2	1		1	5	0.69				2																	2	2	2	2	2		2	2	2	2	2	2
1051	5	2	7237.638363	6765.61639	3129.732697	3292.736367	year9900	0	17	1	4	11		5	2.05						4	30	4.5	135
1052	4	1	0	2268.340401	1342.555793	0	year9900	0	74	2	1		1	2					2		13	15	6	292.5												2	2	2	1	2		2	2	2	2	2	2
1053	3	1	3156.672929	3065.749986	1998.023851	2153.315247	year9900	0	14	1	1	9		5	0.25
1054	13	1	7772.18886	7898.359406	4610.673763	4595.201119	year9900	0	42	2	1		1	4	0.54	1	1	1	1	3																2	2	2	2	2		2	2	2	2	2	1
1055	2	2	5316.422274	4738.827786	2471.467332	2537.202198	year9900	0	2	1	1				2.67
1056	5	1	41624.82963	39107.72668	17125.54847	18382.8203	year9900	0	35	1	4		3	1	2.31	2	0		1	3	9	30	10	675												2	2	2	2	2		2	2	2	2	2	2
1057	4	2	4965.449463	4941.597793	2502.825429	2517.083181	year9900	0	17	2	4	10		5							30	10	4	300
1058	3	1	2383.938711	2266.952726	1374.183324	1501.537057	year9900	0	61	1	1		1	1	0.72	1	0		1	1															55	1	2	2	1	2	9	2	2	2	2	2	2
1059	1	1	0	21554.78356	9718.103921	0	year9900	0	85	2	3		1	6	0.84				2																	2	2	2	2	2		2	2	2	2	2	2
1060	13	1	3149.574718	2541.904516	1633.225979	1724.605179	year9900	0	16	1	1	10		5	5						4	120	8	960
1061	6	2	0	1448.129427	989.184304	0	year9900	0	75	1	1		3	1	1.55				1	3																2	2	2	1	1		1	1	2	1	2	2
1062	10	1	3131.472192	3013.262133	1947.885028	2028.388749	year9900	0	17	2	1	11		5	0.72						13	60	7	1365
1063	6	2	1459.728772	1421.523213	792.154479	816.167246	year9900	0	24	2	1		1	6	3.82	1	0		2		30	90	6	4050												2	2	2	1	2		2	2	2	2	2	2
1064	8	1	6929.222675	6554.856633	2841.30563	2999.595425	year9900	0	14	2	4	8		5	0.72						30	30	3.5	787.5
1065	13	2	16629.6652	14743.5946	7849.285285	8906.316975	year9900	0	73	1	2		1	3	0.86	1	3	2	1	3															69	1	2	2	2	2	9	2	2	2	2	2	2
1066	7	1	3749.928986	3656.723591	2372.45915	2497.394511	year9900	0	19	1	1	66		5	1.42
1067	5	2	19891.66361	15226.28472	8397.374526	8757.210614	year9900	0	33	2	1		2	1	1.34	2			2																	2	2	2	1	2		2	2	2	2	2	2
1068	3	1	21772.40496	21127.81802	12092.70261	12780.11715	year9900	0	33	1	1		2	1	0.87	1	2	2	1	1	1	180	4.5	202.5												2	2	2	1	2		2	2	2	2	2	1
1069	11	1	70531.78284	70342.14588	28942.49751	30202.24526	year9900	0	6	2	3	0			0
1070	6	2	2354.295317	2156.297746	1403.37199	1467.994229	year9900	0	19	2	1	13		5	4.4
1071	11	1	26804.48513	23837.97557	10288.28371	11219.64323	year9900	0	34	1	4		3	4	2.63	2			2		30	45	6	2025												2	2	2	2	2		2	2	2	2	2	2
1072	2	1	9816.418484	9756.250757	5380.458627	5625.389105	year9900	0	17	2	4	11		5	2.59						30	30	7	1575
1073	7	1	10113.73594	9782.095141	4519.591144	4660.99662	year9900	0	10	2	4	3			4.25
1074	7	1	6293.156191	6351.389466	3042.528851	3029.419369	year9900	0	1	1	4
1075	7	2	1684.003749	1687.648677	1123.592818	1138.656318	year9900	0	19	1	1	66		1	0.49
1076	11	1	44763.47652	41438.15447	19077.84258	20810.04833	year9900	0	19	1	5	13		5	0.36						4	60	6	360
1077	11	2	17510.05856	13364.83222	7264.747048	10052.73443	year9900	0	84	1	3		1	1	1.81				1	3	30	45	3.5	1181.25												2	2	1	1	2		2	1	1	1	2	2
1078	7	1	6408.6001	6062.361804	2627.826005	2656.114019	year9900	0	13	2	4	5			0.84						9	45	8	810
1079	10	1	2210.844777	2073.802144	1380.683804	1420.387501	year9900	0	16	1	1	10		5	0.94						17	45	6	1147.5
1080	7	1	45061.25549	44204.06651	20392.4326	23455.39883	year9900	0	7	2	3	0			3.64
1081	4	1	2799.3735	2693.699847	1412.725391	1455.297196	year9900	0	13	2	1	7			0.18
1082	3	2	6886.787843	6530.213147	3694.40673	3879.804568	year9900	0	4	2	1				0.35
1083	13	2	1799.334903	1808.354662	1009.027461	1021.13184	year9900	0	0	2	1				0.38
1084	12	2	6108.830244	6148.257508	3547.514795	3628.961342	year9900	0	16	2	4	8		5	0.58						17	30	7	892.5
1085	7	2	11202.04682	10077.6425	4779.77132	5157.618676	year9900	0	61	1	4		1	5	2.9	1	7	1	1	1															55	1	2	2	1	2	1	2	2	2	1	2	2
1086	1	1	69971.2045	57620.03697	23707.94572	27268.90574	year9900	0	6	2	3	0
1087	1	3	31848.39874	29708.60935	12966.77765	13143.60508	year9900	0	14	1	3	8		5	1.95						30	300	8	18000
1088	6	2	0	20567.21116	9272.850955	0	year9900	0	85	2	3		5	2	0.78				1	3																2	2	2	2	2		2	2	2	2	2	9
1089	12	1	3211.668971	3193.086677	1674.631504	1778.148416	year9900	0	14	2	1	9		5	2.38						4	120	4	480
1090	7	1	115676.3096	102770.115	50341.09825	61388.56649	year9900	0	45	2	3		2	1	1.36	2			1	1	4	20	3.5	70												2	2	2	2	1		2	2	2	2	2	1
1091	5	1	61196.68601	61032.14808	26496.04181	27243.41679	year9900	0	8	2	3	1			0.79
1092	3	2	2488.556614	2323.303833	1544.526707	1965.771243	year9900	0	66	2	1		1	4	0.06	2			1	3	4	30	4	120											63	1	2	2	2	2	9	2	2	2	2	2	2
1093	4	2	24283.62361	22352.08862	11912.47567	12796.89764	year9900	0	42	2	4		2	5	2.15	2			2																	2	2	2	2	2		2	2	2	2	2	2
1094	10	1	2332.679319	2253.724494	1456.891569	1473.648993	year9900	0	18	2	1	13		5	2.01						17	15	5	318.75
1095	13	1	0	1647.446107	1003.367071	0	year9900	0	76	1	1		1	1	1.45				1	3															76	1	2	2	1	2	1	2	2	2	2	2	2
1096	6	2	16610.2393	15518.14092	8881.951891	9084.585854	year9900	0	39	1	1		1	1	1.2	1	2	1	1	3																2	2	2	2	2		2	2	2	2	2	2
1097	4	2	5868.93384	5669.01488	2782.966861	2953.093746	year9900	0	14	1	4	8		5	0.53						13	30	10	975
1098	9	2	34429.19744	30298.19833	13076.4653	14260.22838	year9900	0	25	1	4		4	5	5	1	2	1	2		60	30	7	3150												2	2	2	2	2		2	2	2	2	2	2
1099	5	1	42477.8272	39864.2454	17613.30804	18560.98596	year9900	0	1	1	3				1.48
1100	9	2	5233.311331	4888.766327	2341.883249	2345.808232	year9900	0	2	1	4				3.94
1101	9	1	0	15140.81166	8060.75814	0	year9900	0	77	1	3		1	1	1.07				1	3																2	2	1	1	2		2	2	2	2	2	2
1102	2	1	18243.30917	18071.48588	10149.25206	10130.50673	year9900	0	20	2	1		2	1		2			2																	2	2	2	2	2		2	2	2	2	2	2
1103	1	3	45890.65208	44983.38861	19859.01312	21265.90507	year9900	0	7	1	3	1			4.64
1104	5	2	7735.367155	7860.939953	4588.830126	4787.015788	year9900	0	44	2	1		4	1	4.11	2	1	3	2		13	30	3.5	341.25												2	2	2	1	2		2	2	2	2	2	2
1105	11	2	39531.5302	37331.61997	14980.15303	15575.16456	year9900	0	15	2	3	9		5
1106	13	2	17654.3803	14743.5946	7849.285285	9356.566501	year9900	0	72	1	3		2	5	0.9	1	0		1	3	13	30	4	390												2	2	2	1	2		2	2	2	2	2	2
1107	12	1	1799.799152	1657.145798	1033.495097	1098.98801	year9900	0	0	1	1				1.54
1108	11	1	47739.05457	46795.24796	20245.74838	21154.13547	year9900	0	19	1	3	13		5	3.53						9	60	8	1080
1109	1	1	39104.94988	38331.84052	16584.09415	17547.81676	year9900	0	19	1	3	15		5	4.4						13	20	7	455
1110	5	2	33871.87115	27197.17812	14494.65096	14875.08766	year9900	0	55	2	4		4	1					1	3	21	45	3.5	826.875												2	2	2	1	2		2	2	2	2	2	2
1111	4	2	23508.14789	23439.46765	10050.7909	10883.85361	year9900	0	3	1	3				1.07
1112	5	1	57100.359	56758.24602	24489.80486	27012.23964	year9900	0	20	2	2		2	5	0.21	2			2																	2	2	2	1	2		2	2	2	2	2	1
1113	13	1	9938.251073	9710.399874	4549.666167	4574.266695	year9900	0	4	1	4				0.32
1114	6	2	3725.082201	3743.755403	2001.374187	1976.681747	year9900	0	1	2	1				1.8
1115	7	1	10113.73594	9782.095141	4519.591144	4570.989656	year9900	0	9	2	4	2			1.06
1116	8	2	23017.78023	22558.38944	11356.16796	11644.61461	year9900	0	40	1	4		5	1	4.95	1	6	3	2																	2	2	2	1	2		2	2	2	2	2	2
1117	9	1	26228.55983	26662.94703	13422.45224	14205.55535	year9900	0	47	1	4		2	5	0.73	1	1	2	1	1	1	60	4	60												2	2	2	2	2		2	2	2	2	2	2
1118	8	1	0	63521.98231	31744.29764	0	year9900	0	52	1	3		5		5				1	3	13	20	3.5	227.5												2	2	2	2	2		2	2	2	2	2	2
1119	6	2	26685.94761	20567.21116	9272.850955	13426.15365	year9900	0	84	2	3		2	2	1.2	1	3	3	2																	2	2	2	9	9		2	2	2	2	2	9
1120	3	1	10062.07442	10225.41803	6031.35544	5923.854686	year9900	0	55	2	1		1	4	0.05	1	3	3	2		17	30	6	765											45	1	2	2	2	2	9	2	2	2	2	2	1
1121	2	2	6958.248246	7003.157775	2985.142123	3049.966766	year9900	0	15	2	4	9		5	0.75						13	45	7	1023.75
1122	9	2	19596.15877	17882.35484	9530.345045	9929.406125	year9900	0	45	2	4		3	4	1.33	2	0		1	1															45	1	2	2	2	2	3	2	2	2	2	2	2
1123	2	2	2609.595805	2422.284748	1565.855204	1680.715797	year9900	0	19	2	1	66		1
1124	1	1	36812.90584	34764.28572	13949.95236	14504.04433	year9900	0	15	2	3	8		5	5						21	60	3.5	1102.5
1125	2	1	119551.9214	111789.3372	46513.48985	49701.10012	year9900	0	27	2	3		4	6	3.03	1	2	1	2		4	60	7	420												2	2	2	2	1		2	2	2	2	2	1
1126	4	1	13342.85299	13037.52677	7487.980151	7461.859834	year9900	0	9	1	1	3			1.47
1127	1	2	90777.94006	86015.63416	35789.52543	38621.30397	year9900	0	28	2	3		5	6	3.64	1	10	3	2		3	120	6	540												2	2	2	1	2		2	2	2	2	2	2
1128	13	1	25268.93181	24219.65533	12907.7895	13246.57633	year9900	0	59	2	4		4	3	3.83	2			2																	2	2	2	1	2		2	2	2	2	2	2
1129	4	2	5241.68625	5213.109231	2688.097977	2697.414755	year9900	0	15	1	4	10		5							30	60	8	3600
1130	6	1	62507.29204	55489.45916	28141.19285	32241.31976	year9900	0	65	2	3		4	6	2.49	1	3	1	1	1																2	2	2	2	2		2	2	2	1	2	2
1131	11	1	90421.52341	89879.7689	38780.93767	39956.79959	year9900	0	28	2	3		5	5	5	1	2	2	2																	2	2	2	2	2		2	2	2	2	2	2
1132	11	2	28789.84006	28338.40425	14265.89781	14628.25158	year9900	0	44	1	4		2		2.09	1	15	3	2		13	180	10	5850												2	2	2	2	1		2	2	2	2	2	1
1133	4	2	5756.430314	5560.343666	2572.180918	2700.013646	year9900	0	17	1	5	10		5	2.54						15	15	8	450
1134	8	2	10944.45356	10223.90465	4728.849392	4682.312305	year9900	0	5	2	5				2.51
1135	2	1	18745.16162	14774.93384	7569.16161	7885.800715	year9900	0	72	1	4		1		1.15				1	3																2	2	2	2	2		2	2	2	2	2	2
1136	1	1	39623.51626	37625.93334	16864.02262	17242.36205	year9900	0	12	1	3	6			4.24						1	120	3.5	105
1137	8	1	43473.21863	35022.11075	20137.21512	24754.63423	year9900	0	73	2	3		3		4	1	30	2	1	2															61	1	2	2	2	2	9	2	2	2	2	2	2
1138	4	1	5068.030779	4896.491778	3165.274908	3201.682458	year9900	0	19	2	1	15		5	1.5						6	90	3.5	472.5
1139	5	1	43039.64028	38146.9345	19346.02097	20209.09798	year9900	0	65	2	3		3	1	5	1	3	3	2		30	25	3.5	656.25												2	2	2	2	2		2	2	2	2	2	1
1140	6	2	2368.205663	2327.45021	1549.556122	1678.965818	year9900	0	17	1	1	11		5	0.02						21	45	10	2362.5
1141	2	2	9717.93949	8751.744327	5108.837908	5329.482036	year9900	0	51	2	1		2	1		1	30	3	1	1															41	1	2	2	2	1	9	2	2	2	2	2	2
1142	3	2	2910.629731	2823.152726	1857.880897	1887.967964	year9900	0	13	1	1	7			1.8
1143	7	2	5458.028954	5428.272461	2554.06457	2647.51952	year9900	0	16	1	4	10		5	2.01						21	240	8	10080
1144	12	1	70066.53692	53079.91925	26919.20712	25274.45377	year9900	0	68	2	3		2	2	1.07	1	1	2	1	1																2	2	2	1	1		2	9	2	1	2	2
1145	10	2	5697.997184	5627.741964	2971.531891	2980.651653	year9900	0	13	2	1	7			2.93						21	90	10	4725
1146	6	2	3399.803828	3416.846465	1798.124358	1859.356236	year9900	0	1	2	1				0.5
1147	10	1	25161.79262	19013.33418	8768.624088	8909.131743	year9900	0	1	2	3				1.11
1148	6	1	0	38640.71147	22217.85902	0	year9900	0	71	2	3		1	2	1.08				1	1															40	1	2	2	1	1	1	2	2	2	2	1	2
1149	6	1	7876.914253	7927.752984	4299.34998	4435.136619	year9900	0	16	2	4	10		5	0.61
1150	2	1	46424.87065	38097.54592	20303.96786	20911.06927	year9900	0	48	2	4		2	5	0.9	1	0		1	3																2	2	2	1	2		2	1	2	2	2	1
1151	3	1	6434.802072	5894.984203	3074.444048	3250.858238	year9900	0	2	1	1				1.8
1152	3	1	1687.164466	1644.037472	965.288578	1037.712961	year9900	0	17	2	1	11		5	2.1						12	45	3.5	472.5
1153	4	2	23751.86498	22290.45685	9718.452597	10939.99414	year9900	0	3	2	3
1154	1	2	0	37373.7459	16130.21626	0	year9900	0	32	1	4		5	3	4.89				1	1	21	30	7	1102.5												2	2	2	2	2		2	2	2	2	2	2
1155	8	1	23830.6292	22954.15624	11555.40179	12277.47149	year9900	0	40	1	4		2	1		1	2	1	1	2	30	30	5	1125												2	2	2	1	2		2	2	2	2	2	2
1156	4	2	5948.276448	5560.343666	2572.180918	2590.935505	year9900	0	16	1	4	10		5	4.11						13	15	3	146.25
1157	3	1	7131.789977	7147.226322	4204.925659	4295.082749	year9900	0	11	1	1	5			0.7
1158	8	2	24030.05784	22558.38944	11356.16796	12018.71831	year9900	0	49	1	4		5	1	5	1	2	3	2		4	240	4	960												2	2	2	1	2		2	2	2	2	2	2
1159	8	2	35047.00696	32882.46725	14226.44792	14864.76079	year9900	0	19	1	3	10		5	1.8						30	240	3.5	6300
1160	13	2	2061.048186	1887.712865	1228.570296	1285.143296	year9900	0	18	2	1	13			1.27						1	60	3.5	52.5
1161	7	1	64278.2997	58073.18194	29021.32939	30263.44581	year9900	0	57	1	3		3	1	3.52	1	0		1	3	6	120	5	900											25	1	2	2	1	2	1	2	2	2	1	2	1
1162	7	2	9505.011386	9195.993714	4181.878603	4305.493193	year9900	0	8	2	4	2			1.6
1163	7	2	6124.436835	6223.858446	3671.077542	3664.675623	year9900	0	46	2	1		1	5	0.37	2			2																	2	2	1	1	2		2	2	2	2	2	2
1164	11	2	0	114440.5727	55506.45245	0	year9900	0	46	1	3		2		3.44				1	1	4	180	4	720												2	2	2	1	2		2	2	2	2	2	2
1165	12	2	5940.905576	5995.879324	2419.580987	2410.337344	year9900	0	0	2	4				2.06
1166	2	2	0	9348.950878	5478.061827	0	year9900	0	46	1	1		1	4	0				2		4	120	10	1200												2	2	2	2	2		2	2	2	2	2	2
1167	5	2	139457.8089	116148.0403	56334.61564	58342.2264	year9900	0	40	1	3		2	4	3.03	1	4	2	1	1															34	1	2	2	1	2	9	2	2	2	2	2	1
1168	8	1	30768.91027	30342.94311	14005.28023	15174.87574	year9900	0	19	2	2	11		5	1.9						4	30	7	210
1169	8	2	5147.341087	5117.55925	3112.147102	3184.116401	year9900	0	9	2	1	3			0.78
1170	3	1	2810.034307	2623.433776	1685.057061	1940.695005	year9900	0	65	2	1		1		2.67	2			1	3															63	1	2	2	2	2	9	2	2	2	2	2	1
1171	12	1	2435.921653	2376.246902	1447.23878	1441.805478	year9900	0	62	1	1		4	1	3.25	1	0		1	3	4	120	3.5	420												2	2	2	1	2		2	2	2	2	2	2
1172	6	2	5238.218249	5249.556067	3088.46985	3144.635262	year9900	0	7	1	1	0			0.97
1173	5	2	9328.225525	8986.031938	4603.521662	4897.931001	year9900	0	68	1	4		2	2	0.62	1	5	1	1	3																2	2	2	9	9		2	2	2	2	2	2
1174	13	2	2606.186971	2541.409561	1672.469304	1701.937396	year9900	0	12	1	1	6			1.5						21	30	10	1575
1175	9	2	3977.024766	4013.825882	1660.468379	1745.32948	year9900	0	0	1	2				0.77
1176	5	1	1945.891428	1955.64585	1266.585496	1281.779562	year9900	0	0	1	1				0.48
1177	11	2	15829.5464	14909.2665	8104.258101	9834.728761	year9900	0	82	1	3		3		1.94	2			1	3																2	2	2	1	2		2	9	2	1	2	2
1178	7	2	96271.1909	85122.30402	35417.82717	37845.04194	year9900	0	21	2	3		3	5	4.99	1	3	1	1	1																2	2	2	2	2		2	2	2	2	2	2
1179	1	1	48966.92915	43400.41476	22010.29637	22992.23373	year9900	0	60	2	3		3	1	1.51	2	1	3	2		10	15	3.5	131.25											53	1	2	2	1	1	2	2	2	2	2	2	1
1180	6	1	8749.358364	8793.217406	4853.201031	5303.603863	year9900	0	4	1	1				0.93
1181	6	2	2072.179955	2036.518934	1375.283555	1377.172982	year9900	0	14	1	1	8		5	1.09						21	120	10	6300
1182	10	2	99923.3775	99324.69327	47100.47778	47726.67356	year9900	0	30	2	3		4	5	2.56	1	1	2	2		21	10	3.5	183.75												2	2	2	1	2		2	2	2	2	2	2
1183	1	1	103946.5824	97049.69872	45408.7681	48004.26992	year9900	0	32	1	3		3	1	2.64	1	12	3	1	2	4	120	6	720												2	2	2	1	2		2	2	2	2	2	2
1184	10	1	0	19695.48905	10413.97315	0	year9900	0	22	1	1		3	6					2																	2	2	2	1	9		2	2	2	2	2	9
1185	7	2	29667.48995	29751.75666	13334.80004	13279.5048	year9900	0	14	1	2	8		5	1.76						21	10	7	367.5
1186	6	1	8373.241286	8321.919219	4589.441495	4891.912464	year9900	0	17	2	4	11		5	1.08
1187	2	2	43022.31443	35624.51911	15548.86709	15976.29269	year9900	0	12	1	3	6			3.88						4	30	6	180
1188	3	2	2910.629731	2823.152726	1857.880897	1887.967964	year9900	0	14	1	1	7		5	0.54						21	15	3	236.25
1189	3	2	11657.74765	8741.691777	5122.235495	5296.325497	year9900	0	51	1	1		1	1	3.01				2		1	60	4.5	67.5												2	2	2	2	2		2	2	2	2	2	2
1190	12	2	37161.79493	35618.6748	16283.25046	16593.56996	year9900	0	26	2	4		4	1	3.18	1	0		2		9	30	5	337.5												2	2	2	2	2		2	2	2	2	2	2
1191	9	1	16265.99824	12441.37349	5689.527219	5912.562531	year9900	0	4	1	4				2.88
1192	1	1	18739.44075	17649.98878	9396.609236	10146.08652	year9900	0	74	1	3		3	1	1.2	2	0		1	3	3	240	3.5	630											50	1	2	2	2	2	1	1	1	2	1	2	2
1193	3	2	2309.872382	2157.091201	1394.424204	1483.538915	year9900	0	17	2	1	66		5	0.55						9	10	6	135
1194	11	2	0	41538.95339	17927.88722	0	year9900	0	22	1	4		4		5				1	1	17	60	4.5	1147.5												2	2	2	1	2		2	2	2	2	2	2
1195	1	2	52464.15425	45749.48831	24004.52018	25392.70821	year9900	0	61	1	3		5	1	5	1	1	3	1	3	30	30	3.5	787.5												2	2	2	1	2		2	2	2	2	2	2
1196	4	2	23928.17554	22352.08862	11912.47567	12409.94315	year9900	0	52	2	4		4	4	5	2	2	3	2																	2	2	2	2	2		1	2	9	2	2	2
1197	3	2	7942.650037	7591.373406	4358.379377	4358.78391	year9900	0	40	2	1		1	1	0.95	1	1	3	2																	2	2	1	2	2		2	2	2	2	2	2
1198	7	2	30107.18938	28254.74995	12483.85889	13155.54859	year9900	0	1	1	5				1.4
1199	3	2	1569.170282	1487.923926	927.95823	986.763239	year9900	0	0	1	1				0.81
1200	6	1	7279.661234	6915.952227	4391.962335	4524.412007	year9900	0	6	1	1	1
1201	4	2	18565.72542	18780.22881	10257.31459	10291.68586	year9900	0	48	2	4		2	4	0.85	2			2																	2	2	2	2	2		2	2	2	2	2	2
1202	11	2	0	52299.60266	26523.47359	0	year9900	0	61	2	3		3		2.85				1	3	17	15	8	510												2	2	2	1	2		2	2	2	2	2	2
1203	9	1	38537.87905	34413.99824	18321.53537	19240.83995	year9900	0	75	1	3		4	1		1	2	1	1	3	30	30	3.5	787.5												2	2	2	1	2		2	1	2	2	2	2
1204	6	2	1613.918749	1485.998407	981.414091	1043.606615	year9900	0	0	2	1				1.03
1205	10	2	3416.906033	3287.921122	2125.434842	2213.276481	year9900	0	16	2	1	10		5							4	25	8	200
1206	4	1	2711.998516	2649.939506	1743.891481	1826.631808	year9900	0	13	1	1	5			0.48
1207	1	2	70799.98987	67114.67287	35022.33482	34993.15433	year9900	0	50	1	3		3	1	1.25	1	1	3	1	3	13	60	4	780												2	2	2	2	2		2	2	2	2	2	2
1208	12	2	7074.162413	6481.397953	2998.254988	3154.410997	year9900	0	19	1	4	11		5	5
1209	5	2	27692.40055	27611.4958	12358.28528	12449.18524	year9900	0	3	2	3				0.11
1210	7	2	67003.7863	59549.57671	31412.86125	33414.30132	year9900	0	56	2	2		5	77	1.8	1	1	3	1	3															56	1	2	2	2	2	3	1	2	2	2	2	2
1211	10	2	7694.98739	7744.651938	4468.626648	4494.082906	year9900	0	16	2	4	10		5	0
1212	1	2	57329.23662	56985.75233	28946.75892	31376.49879	year9900	0	47	2	3		3	1	1.25	2	1	3	2		2	30	6	90												2	2	2	2	2		2	2	2	2	2	2
1213	12	2	6252.071921	6148.257508	3547.514795	3628.961342	year9900	0	17	2	4	11		5	0.55
1214	1	1	47287.83531	35732.72497	15787.86919	17243.57019	year9900	0	2	1	3				3.88
1215	1	1	25394.06667	19221.28616	8635.062482	10128.0477	year9900	0	1	2	3				0.65
1216	5	1	2823.823295	2637.048015	1704.68619	1813.629091	year9900	0	16	2	1	9		5	0.82						9	20	6	270
1217	3	1	3320.701874	3065.749986	1998.023851	2039.581624	year9900	0	14	1	1	7		5	0.65						21	60	10	3150
1218	11	2	15313.96348	14145.05632	6254.445818	6424.45789	year9900	0	9	1	4	2			0.18
1219	1	1	128570.4458	106280.5729	52060.6673	63485.49887	year9900	0	44	2	3		2	1		1	5	3	1	1	10	60	4.5	675											35	1	2	2	2	2	9	2	2	2	2	2	1
1220	9	2	17678.10676	17882.35484	9530.345045	10699.98281	year9900	0	42	2	2		1	4	2.35	1	1	2	2																	2	2	2	1	2		2	2	2	2	2	2
1221	9	2	74439.85158	65549.5303	32108.90001	35339.58689	year9900	0	47	2	2		4	5	3.56	1	2	2	1	1																2	2	2	1	2		2	2	2	2	2	2
1222	6	1	2898.763492	2848.877445	1896.708883	1964.716563	year9900	0	17	1	1	11		5	1.14						9	25	7	393.75
1223	4	2	6076.867251	5556.385929	2368.446095	2359.154618	year9900	0	13	2	4	7			1.25						9	10	10	225
1224	2	2	3169.4804	3066.183224	1608.076305	1626.065094	year9900	0	13	2	1	6			1.21						4	17	3.5	59.5
1225	10	2	6826.305954	6670.09872	3830.908092	3817.544738	year9900	0	9	1	1	3			1.03
1226	3	2	51510.57176	46199.88286	24240.83988	25421.17041	year9900	0	60	1	3		5	1	4.1	1	2	1	1	3	13	120	7	2730												2	2	2	1	1		2	2	2	2	2	2
1227	1	1	84737.18125	75310.12133	39726.67016	42257.81652	year9900	0	53	2	3		4	1	5	1	1	1	1	3	21	45	3.5	826.875											45	1	2	1	2	2	1	2	2	2	2	2	1
1228	4	2	6290.771905	5832.648285	2528.25307	2669.102635	year9900	0	13	2	4	6			1.67						13	45	8	1170
1229	7	1	22409.70043	17271.45115	7786.937719	11274.70104	year9900	0	85	2	3		2	2	1.08	2			2																	2	2	2	2	2		2	2	2	2	2	2
1230	3	2	2130.302672	2134.913588	1410.117736	1429.022545	year9900	0	19	1	1	13		5							2	20	6	60
1231	1	2	101654.2169	80810.45265	37238.84779	38825.14004	year9900	0	28	1	3		5	5	2.46	1	3	3	2																	2	2	2	1	1		2	2	2	2	2	2
1232	4	2	26038.01178	25673.99622	12020.93088	12301.65026	year9900	0	20	2	4		2	5	3.53				2																	2	2	2	2	2		2	2	2	2	2	2
1233	6	1	3625.396167	3321.260374	1853.200035	2027.809435	year9900	0	0	2	1				2.93
1234	6	2	8395.4621	7392.795467	3380.64024	3650.921657	year9900	0	32	2	3		5	1	5	2			2																	2	2	2	2	2		2	2	2	2	2	1
1235	11	2	62594.27893	59110.93808	27269.3423	28806.95765	year9900	0	11	2	3	5			1.8
1236	10	1	40598.96045	37554.69856	16208.31402	17456.45212	year9900	0	22	1	4		2	6	2.4				2																	2	2	2	1	2		2	2	2	2	2	2
1237	8	1	261361.3383	236864.136	95264.06342	103831.1711	year9900	0	21	2	3		4	5	0.96				2		9	60	10	1350												2	2	2	1	2		2	2	2	2	2	1
1238	2	2	5733.064473	5745.473358	3380.23273	3368.441467	year9900	0	10	1	1	4			0.52
1239	8	1	0	87894.4061	40193.09981	0	year9900	0	39	2	3		5						2		13	30	5	487.5												2	2	2	1	2		2	2	2	2	2	2
1240	5	2	6859.60621	6822.208493	3169.132513	3145.851964	year9900	0	19	1	4	15		5	5						13	30	4	390
1241	5	2	7004.207225	6765.61639	3129.732697	3402.499064	year9900	0	16	1	4	9		5	0.47
1242	7	1	32395.28612	30969.83099	13366.3367	13866.92888	year9900	0	20	1	4		3	5	0.85	1	2	1	2		4	60	8	480												2	2	2	1	2		2	2	2	2	2	2
1243	11	1	11360.07749	10230.61461	5972.129643	6230.058228	year9900	0	45	2	1		4	1	4.69	2			1	1																2	2	2	1	1		2	2	2	2	2	2
1244	13	1	1816.307652	1457.654892	883.602477	952.213444	year9900	0	66	1	1		2	1	2.44	1	0		1	3																2	2	2	2	2		2	2	2	2	1	2
1245	13	2	8475.271158	8437.332188	4943.894559	5111.923268	year9900	0	43	1	1		5	1	5	1	6	3	2		30	30	5	1125												2	2	2	1	2		2	2	2	2	2	1
1246	8	2	0	19881.24686	10413.5449	0	year9900	0	39	1	1		3		5				2		13	180	9	5265												2	2	2	2	2		2	2	2	2	2	2
1247	12	1	4732.049826	4569.33584	2414.492623	2496.713809	year9900	0	1	1	1				0.75
1248	4	1	8279.269876	8208.775903	4571.610082	4801.028954	year9900	0	4	2	1				0.48
1249	4	1	2717.483211	2649.939506	1719.264	1809.801647	year9900	0	17	1	1	10		5	0.46						26	90	10	5850
1250	4	2	5315.462386	5349.76914	2426.194535	2416.676509	year9900	0	14	2	4	7		5	2.35						2	10	10	50
1251	7	2	9205.326705	8867.641499	4542.870536	4732.911459	year9900	0	71	1	4		2	2	3.47	1	0		1	3																2	2	2	2	9		2	2	2	2	2	2
1252	12	1	9304.981479	9029.501138	5347.996644	5518.308166	year9900	0	42	1	1		3	1	2.69	1	52	3	2																37	1	2	2	1	2	9	2	2	2	2	2	2
1253	8	1	93127.43646	86948.40601	42172.08504	43913.99696	year9900	0	47	1	3		5		0	1	3	2	2																	2	2	2	2	2		2	2	2	2	2	1
1254	8	2	7084.222859	7149.776213	2885.225277	3032.679692	year9900	0	0	2	4				1.83
1255	1	1	59951.10686	48296.73004	24493.4374	30476.81265	year9900	0	68	2	3		4	1	4	1	5	1	1	3															68	1	2	2	1	2	9	2	2	2	2	2	2
1256	8	1	0	29395.07499	12871.10875	0	year9900	0	1	1	3				5
1257	1	1	120200.6624	106280.5729	52060.6673	55756.14698	year9900	0	49	2	3		5	1	5	2	5	3	2		4	120	3.5	420												2	2	2	1	2		2	2	2	2	2	2
1258	12	1	2636.240204	2481.558727	1633.082231	1599.88503	year9900	0	12	1	1	6			0.75						5	30	6	225
1259	5	2	18409.12637	18355.34318	8465.169905	9141.307059	year9900	0	2	2	3				0.11
1260	2	1	20415.71994	18231.06427	9909.893977	11696.41848	year9900	0	80	1	3		5	1	3.62	2			2		15	30	3.5	393.75											70	1	2	1	2	2	2	2	2	2	2	2	2
1261	13	1	5174.031829	5185.23072	3050.625336	3116.033271	year9900	0	10	1	1	4			0.61
1262	7	1	22235.82621	20842.82691	9397.113976	11872.82809	year9900	0	85	2	3		3	2	1.19	2	0		2		17	45	3.5	669.375											82	1	2	2	2	1	1	2	2	2	2	2	2
1263	9	2	17533.54356	16218.81289	8164.747922	8413.537694	year9900	0	48	1	2		2	3		1	3	1	1	2																2	2	2	2	2		2	2	2	2	2	2
1264	8	2	22352.75974	20897.60439	11413.77481	11517.34983	year9900	0	40	2	4		4	1	1.66	2	0		2		60	60	5	4500												2	2	2	9	2		2	2	2	2	2	2
1265	3	2	5360.6745	5372.277368	3160.670438	3228.437831	year9900	0	9	1	1	3			1.22
1266	11	2	86892.3484	75653.76997	33860.92801	41696.56845	year9900	0	5	2	3				2.09
1267	6	1	15429.6713	15680.15029	8806.237553	8789.972725	year9900	0	22	2	1		3	1	1.44	1	0		2		15	20	8	600												2	2	2	1	2		2	2	2	2	2	1
1268	3	2	2112.187726	1971.927748	1266.588395	1299.55942	year9900	0	67	2	1		1	5	0.69	1	1	3	2																	2	2	1	2	2		2	2	2	2	2	2
1269	1	1	37965.16334	34764.28572	13949.95236	15076.28204	year9900	0	13	2	3	7			1.98						9	30	7	472.5
1270	12	2	7215.67832	6837.136272	2844.806817	3000.374869	year9900	0	25	2	3		5	6	3.95	1	3	3	2																	2	2	2	1	1		2	2	2	2	2	1
1271	12	2	11596.9609	10970.41035	5068.62474	5227.207955	year9900	0	6	2	4	0			5
1272	12	2	6253.223961	6076.645172	3133.373362	3198.202063	year9900	0	12	1	4	7			0.55						13	60	8	1560
1273	3	2	2694.604881	2515.66945	1541.117646	1774.918717	year9900	0	73	2	1		1	1	0.87	1	0		1	3															73	1	2	2	2	2	2	2	2	2	2	2	2
1274	1	3	94298.90374	83378.4217	40842.23629	43741.38573	year9900	0	44	2	3		5	1	2.99	1	5	1	2		4	60	4	240												2	2	2	2	2		2	2	2	2	2	1
1275	8	1	33970.70566	33299.10089	14406.70254	15243.89419	year9900	0	17	1	5	10		5							4	120	8	960
1276	5	2	13382.81318	12354.73702	7111.254316	9195.018592	year9900	0	70	2	4		4	2		2	0		1	3															50	1	2	2	1	2	1	1	1	2	1	2	2
1277	8	2	3653.864533	3661.77311	2437.913781	2558.242936	year9900	0	19	1	1	9		5	1.01						3	60	10	450
1278	3	2	9874.597648	9830.394689	5328.249769	5458.363341	year9900	0	55	1	1		1	1	2.22	1	0		1	3	10	20	3.5	175											45	1	2	2	1	1	1	2	2	2	2	2	1
1279	9	2	12278.35698	10885.79448	5795.446006	6507.330331	year9900	0	72	1	3		4	2	0.85	1	4	3	1	1																2	1	2	9	9		9	2	9	9	2	9
1280	1	3	0	31536.80039	18133.21128	0	year9900	0	78	2	3		4		2.18				2		30	30	4	900											68	1	2	2	1	2	2	2	2	2	2	2	2
1281	12	1	16114.85002	16376.45193	8882.73214	10149.71885	year9900	0	27	2	1		2	5	0.94	1	2	3	2																	2	2	2	2	2		2	2	2	2	2	2
1282	7	2	41502.77455	36821.1653	17859.15792	19352.8935	year9900	0	45	1	3		4	5	1.44	1	7	1	2		30	240	5	9000												2	2	2	2	2		2	2	2	2	2	2
1283	12	2	9913.459638	10077.6425	4779.77132	5157.618676	year9900	0	67	1	4		3	1	4.24	1	0		1	1	17	30	3	382.5												2	2	2	2	2		2	2	2	2	2	2
1284	9	2	70044.05904	62251.61737	28466.9478	30742.87379	year9900	0	36	2	3		5	5	3.77	1	2	1	2		1	360	4	360												2	2	1	2	2		2	2	2	2	2	2
1285	8	1	21642.46105	19212.61375	8662.12256	10980.83178	year9900	0	85	2	3		4	2	5	1	7	1	2																84	1	2	2	2	2	2	2	2	2	2	2	2
1286	9	2	7868.737477	7350.684181	3399.902447	3366.443662	year9900	0	3	2	2				0.48
1287	3	2	2175.117769	2136.315526	1470.595175	1509.039135	year9900	0	17	2	1	9		5	0.46						13	90	8	2340
1288	11	1	71716.78866	69939.30481	33653.94222	36917.75132	year9900	0	20	1	2		1		0.97				2																	2	2	2	2	2		1	2	2	2	2	2
1289	3	2	2840.042584	2742.386248	1811.183979	1925.959285	year9900	0	0	2	1
1290	11	2	0	81238.03008	42853.68777	0	year9900	0	54	2	5		2	1	0.9				1	1																2	2	2	2	1		2	2	2	2	2	9
1291	9	2	4234.37142	4273.553876	1762.359534	1735.87189	year9900	0	0	1	2				0.88
1292	8	1	76479.95171	76021.7272	36050.04511	39360.4855	year9900	0	32	2	3		3		2.56	2			2		13	25	3.5	284.375												2	2	2	1	1		2	2	2	2	2	2
1293	4	2	5913.558056	5669.01488	2782.966861	2903.199846	year9900	0	15	1	4	9		5	3.67
1294	4	2	0	5395.744394	2694.152428	0	year9900	0	14	1	4	8		5	3.26
1295	7	2	41893.94848	37410.9397	19629.3268	20195.57233	year9900	0	60	1	3		3	1	5	1	5	1	1	3																2	2	2	1	2		2	2	2	2	2	2
1296	8	2	12621.37236	11298.56777	6503.334605	8408.96415	year9900	0	79	2	4		4	2	5	2			2		17	15	5	318.75												2	2	2	2	2		1	1	1	1	2	2
1297	4	2	0	26009.74309	13847.22649	0	year9900	0	79	1	3		1	1					1	3																2	2	2	2	2		1	1	1	1	1	2
1298	3	2	1794.637773	1366.896978	885.278838	906.094352	year9900	0	0	1	1
1299	5	2	14722.69082	12838.39568	6978.590946	8435.994565	year9900	0	85	1	3		3	1	1.33	1	0		1	3																2	2	2	2	2		2	2	2	2	2	2
1300	6	2	6178.516469	5823.257121	3621.183718	3757.168481	year9900	0	11	2	1	4			1.76
1301	8	2	99206.6578	91050.84662	44161.8682	47855.55599	year9900	0	43	1	3		5	1	5	1	3	1	2		4	60	3.5	210												2	2	2	2	2		2	2	2	2	2	2
1302	12	2	6913.891614	6608.070228	3243.956993	3384.106212	year9900	0	12	1	4	6			5						17	50	8	1700
1303	8	1	7336.433296	6853.425258	3035.27345	3274.145071	year9900	0	1	1	5				5
1304	13	2	1343.257756	1349.991278	857.716517	904.576091	year9900	0	0	2	1				1.01
1305	4	1	2574.6528	2127.864899	1289.870947	1541.055054	year9900	0	64	1	1		1	4		1	7	1	1	1																2	2	2	2	2		2	2	2	2	2	2
1306	11	2	15131.12061	14251.77647	8203.169906	9353.703683	year9900	0	62	2	4		2	1	1.63	2	0		1	1															61	1	2	2	2	2	2	2	2	2	2	2	2
1307	6	2	8289.257573	7996.34245	4667.871445	4735.704634	year9900	0	42	2	1		2	1	2.4	2			1	3	13	30	5	487.5												2	2	2	2	2		2	2	2	2	2	2
1308	4	1	16101.33305	15873.53489	8876.524918	9291.744997	year9900	0	4	1	1				1.5
1309	5	2	6210.109917	6172.902459	2663.457511	2744.215183	year9900	0	22	2	3		3	1		1	5	2	2																	2	2	2	1	2		2	2	2	2	2	2
1310	6	1	7204.968957	6687.117003	3840.682382	3827.284932	year9900	0	6	1	1	1			1.54
1311	11	1	49702.87784	46363.50458	20236.06181	22059.92024	year9900	0	13	1	5	5			1.14						10	45	10	1125
1312	11	2	8604.323474	8152.931645	3392.285103	3577.791965	year9900	0	22	2	3		4		2.17	1	1	1	1	3	13	120	4	1560												2	2	2	1	2		2	2	2	2	2	2
1313	3	1	2694.887212	2672.392839	1514.577515	1657.281738	year9900	0	0	1	1				1.33
1314	12	1	8557.030497	7824.124154	3335.084449	3407.508357	year9900	0	14	2	4	8		6							9	180	8	3240
1315	12	2	69756.1714	65127.83067	32546.7998	34038.43355	year9900	0	54	1	3		4	3		1	0		1	3	9	300	6	4050												2	2	2	1	2		2	2	2	2	2	1
1316	3	1	4029.32014	3612.817963	2138.307673	2075.570166	year9900	0	65	2	1		1			1	0		2																62	1	2	1	1	2	2	2	2	9	2	2	2
1317	13	1	1483.669367	1436.11886	895.649497	967.25409	year9900	0	0	1	1				0
1318	3	1	8812.409031	8687.732982	4915.003305	5739.099223	year9900	0	4	2	1				0.37
1319	3	1	8318.213173	7902.615667	5018.54108	5169.886667	year9900	0	10	1	1	4			1.59
1320	8	1	7229.996741	7296.899003	3411.691322	3680.186485	year9900	0	2	1	5				5
1321	9	2	8729.880965	8160.538394	3608.302723	3735.861029	year9900	0	7	1	2	2			0.35
1322	7	2	92140.48076	76739.59857	35905.83671	39501.37705	year9900	0	33	1	2		2	1	0.89	1	1	2	1	1	4	60	4.5	270												2	2	2	2	2		2	2	2	2	2	1
1323	1	3	21548.33785	21490.4014	9899.365391	10228.39442	year9900	0	18	2	2	11		5	0.84						2	180	4.5	405
1324	8	2	12288.27056	11350.31302	5018.708743	5155.130274	year9900	0	9	1	4	3			0.62
1325	13	1	17686.93526	16932.26703	8952.921849	9635.741614	year9900	0	38	1	1		2	5	1.06	2	0		2																	2	2	2	2	2		2	2	2	2	2	2
1326	9	1	0	38079.77686	17561.7409	0	year9900	0	1	2	3				3.29
1327	6	1	9864.98328	8793.217406	4853.201031	5303.603863	year9900	0	3	1	1				3.74
1328	11	2	79769.64359	70771.44273	35367.1227	38491.78376	year9900	0	54	1	3		5	1	4.44	1	1	2	1	3	60	40	5	3000												2	1	2	2	2		2	2	2	2	2	2
1329	4	2	35216.98897	34379.16771	17411.84312	17322.05299	year9900	0	46	1	3		3	1					2																	2	2	2	2	2		2	2	2	2	2	2
1330	10	1	2629.577693	2635.269261	1754.494081	1778.015788	year9900	0	17	1	1	10		5	1.17						2	120	8	480
1331	12	2	15643.00922	14614.50477	8364.747357	8357.186245	year9900	0	25	1	1		1	5	0.98	1	1	1	1	1																2	2	2	2	2		2	2	2	2	2	2
1332	1	2	63752.63313	48296.73004	24493.4374	30476.81265	year9900	0	63	2	3		1	6	0.72	1	0		1	1															55	1	2	2	2	2	1	1	2	2	2	2	2
1333	6	1	8805.796576	8948.746289	5278.324019	5184.245031	year9900	0	50	2	1		2	1					1	1															38	1	2	2	1	2	9	2	2	2	2	2	1
1334	5	1	14688.14337	14042.50988	6173.183987	6380.707169	year9900	0	11	1	4	5			2.31
1335	6	1	2677.187997	2682.982614	1723.871562	1820.322393	year9900	0	17	1	5	11		5	4.68						150	60	10	22500
1336	7	1	33136.4281	31760.45879	14519.44824	16187.19224	year9900	0	37	2	4		5	1	2.35	2	0		2		90	30	4.5	3037.5												2	2	2	1	2		2	2	2	2	2	2
1337	3	2	5921.493801	5743.527317	3298.740573	3350.968992	year9900	0	10	1	1	3			0.02
1338	7	2	13981.04747	10582.53952	4474.000191	4475.41266	year9900	0	0	2	2				1.27
1339	10	2	16013.14128	15082.53856	8681.347668	9898.948161	year9900	0	66	2	4		2						2																61	1	2	2	2	2	1	2	2	2	2	2	2
1340	12	1	3020.107611	2933.118215	1884.588834	2101.002384	year9900	0	16	1	1	10		5	0.78						2	30	4	60
1341	6	1	6843.722789	6687.117003	3840.682382	3827.284932	year9900	0	7	1	1	0			0.61
1342	3	2	2816.250301	2629.236997	1688.784527	1944.987959	year9900	0	78	2	1		1	1	1.23	1	3	3	2																75	1	2	2	2	2	9	2	2	2	2	2	2
1343	1	2	43386.6833	38454.526	22110.80502	26933.39634	year9900	0	72	2	3		3	1	2.67	1	1	1	1	3															69	1	2	2	1	2	9	2	2	2	2	2	2
1344	6	1	2532.462408	2487.285442	1712.195566	1837.790702	year9900	0	19	2	1	13		1	1.2						13	10	2.5	81.25
1345	7	2	9163.481406	9119.464376	4460.045797	4881.822118	year9900	0	6	2	4	0			0.85
1346	1	1	0	22995.70883	12499.8208	0	year9900	0	85	1	3		3	2	2.22				2																	2	2	2	2	2		2	2	2	2	2	9
1347	1	3	20001.45528	20058.26685	9482.66927	9443.347612	year9900	0	12	1	2	5			0.84						9	30	8	540
1348	4	2	8879.469772	8961.635316	4198.843459	4192.445755	year9900	0	4	1	4				2.86
1349	4	2	0	5560.343666	2572.180918	0	year9900	0	16	1	4	11		5							9	60	4	540
1350	2	2	3330.046919	3066.183224	1608.076305	1626.065094	year9900	0	12	2	1	5			0.58						13	10	10	325
1351	4	1	2687.858673	2543.366401	1505.334602	1445.673789	year9900	0	81	2	1		3	1	2.93	2	1	3	2		21	30	3.5	551.25											45	1	2	2	1	2	9	1	2	2	2	2	2
1352	5	1	56609.39977	53318.30785	27975.8407	29593.69128	year9900	0	67	1	3		3	1	5	2	0		2																	2	2	2	1	2		2	2	2	2	2	2
1353	10	2	9223.993715	8816.047574	5061.492549	5061.962343	year9900	0	48	2	1		1	1		2	4	2	2																	2	2	2	1	2		2	2	2	2	2	1
1354	3	2	34915.67052	34036.68595	15973.57864	16650.62078	year9900	0	16	2	3	11		5							5	60	5	375
1355	5	2	21771.17482	18955.31059	8248.160972	8655.069569	year9900	0	0	2	3				3.29
1356	8	2	16131.92693	15042.6517	8517.846467	8730.252961	year9900	0	35	1	1		1	1	0.79	1	3	3	1	1																2	2	2	1	2		2	2	2	2	2	2
1357	2	1	42499.23971	38097.54592	20303.96786	20836.87993	year9900	0	50	2	4		2	3	1.3	2			2																	2	2	2	1	2		2	2	2	2	2	9
1358	4	2	11528.20496	10153.7805	5844.407311	6664.113363	year9900	0	75	2	4		2	2	1.32	2			2																74	1	2	2	2	2	9	2	2	2	2	2	2
1359	6	2	6528.66542	6373.371049	3963.27124	4112.102269	year9900	0	11	2	1	4			1.32
1360	9	2	4416.772282	4445.278762	1894.829348	1935.977016	year9900	0	12	2	4	6			1.02						30	30	7	1575
1361	7	2	6030.391625	5832.648285	2528.25307	2669.102635	year9900	0	14	2	2	7		5	0.59						2	20	10	100
1362	1	3	39146.87575	31536.80039	18133.21128	22291.11672	year9900	0	79	2	3		3						2																	2	2	2	2	2		2	2	2	2	2	2
1363	7	1	5530.898211	5500.744444	2588.163471	2635.280085	year9900	0	17	1	4	10		5	0
1364	9	2	23628.64366	20793.55272	10467.72766	11261.449	year9900	0	53	1	4		2	4		1	2	3	2																	2	2	2	2	2		2	2	2	2	2	2
1365	11	1	100228.8371	80744.54904	46426.96625	61419.51346	year9900	0	78	2	3		1	1	1.16	2			2																	2	2	2	2	2		2	2	2	2	2	2
1366	8	2	37676.32129	33155.71492	14309.7471	15605.15453	year9900	0	35	1	4		3	5	0.71	2			2		13	15	3.5	170.625												2	2	2	2	2		2	2	2	2	2	2
1367	11	2	34084.60584	29676.13348	13686.1245	14813.20845	year9900	0	2	2	5				4.69
1368	12	1	25682.01072	24073.11961	10853.51089	15899.86753	year9900	0	81	2	3		3	1	1.81	2	1	2	2																	2	2	2	2	2		2	2	2	2	2	2
1369	7	1	6028.37741	5608.250853	2800.259158	2809.964679	year9900	0	15	1	4	8		5	2.13						4	60	6	360
1370	7	1	6664.621556	6511.823845	3079.391309	3455.092679	year9900	0	1	2	4				5
1371	8	1	50701.47372	47879.96163	22088.21422	23645.71257	year9900	0	10	2	3	3			5
1372	1	1	43435.80214	39637.07561	18120.28194	18746.77454	year9900	0	27	2	5		3	4	0.6				1	1																2	2	2	2	2		2	2	2	2	2	1
1373	2	2	2546.835803	2382.933665	1546.032298	1627.447442	year9900	0	18	1	1	11		1							9	15	7	236.25
1374	4	2	8724.684797	8645.535432	4100.530685	4424.683154	year9900	0	75	1	4		1	1	0.94	2	0		2																99999	1	2	2	1	2	1	2	2	2	2	2	2
1375	2	1	8738.322999	8690.682753	4222.81062	4191.789718	year9900	0	18	1	4	12		5							2	240	8	960
1376	8	2	12142.19906	11350.31302	5018.708743	5196.126781	year9900	0	6	1	4	0			0.79
1377	3	1	3246.272442	3013.262133	1580.321553	1630.22699	year9900	0	14	2	1	8		5	0.17						9	30	8	540
1378	6	1	20331.49234	18994.72714	10871.80826	11489.82056	year9900	0	28	1	1		2	5	1.14	1	2	2	2																	2	2	2	2	2		2	2	2	2	2	2
1379	12	1	39413.6295	37122.24542	19763.36861	21339.70274	year9900	0	79	1	3		3	3	1.94	2			2		30	25	3.5	656.25											69	1	2	1	2	2	9	2	2	2	2	2	9
1380	5	2	7502.272667	7096.946377	3076.282949	3185.557446	year9900	0	12	2	4	6									21	15	8	630
1381	13	1	1917.659565	1845.269763	1192.851198	1242.150288	year9900	0	17	2	1	11		5	1.44
1382	12	1	18941.63559	15818.61224	8598.552878	10394.26811	year9900	0	84	1	3		2	1	2.89	1	7	1	1	1															82	1	2	1	2	2	1	2	2	2	2	2	2
1383	5	1	109728.2115	109891.6615	53690.34644	54777.05238	year9900	0	36	1	3		5	1	5	1	5	2	2		8	60	6	720												2	2	2	2	2		2	2	2	2	2	1
1384	3	1	2747.611254	2270.809308	1383.022652	1706.089624	year9900	0	71	1	1		1	1		1	0		1	1															66	1	2	2	2	2	1	2	2	2	2	2	2
1385	2	2	94195.42111	89097.16729	37071.69476	40172.63457	year9900	0	24	2	3		2	5		2	0		1	1	13	15	4	195												2	2	2	2	2		2	2	2	2	2	1
1386	11	1	69378.24239	63521.98231	31744.29764	32015.46127	year9900	0	57	1	5		1	1	2.1				2																	2	2	2	2	2		2	2	2	2	2	2
1387	10	2	46079.20611	44937.08426	20543.20668	20779.81497	year9900	0	25	2	4		3	5	0.4	1	2	2	1	3	4	10	3.5	35												2	2	2	1	2		2	2	2	2	2	2
1388	1	3	79819.48097	79938.37927	40485.98648	40685.99327	year9900	0	45	1	3		5	1	3.97	1	5	2	2		3	10	3.5	26.25												2	2	2	1	2		2	2	2	2	2	2
1389	9	1	14525.92436	13308.75529	5884.66295	6092.693623	year9900	0	10	1	4	2			1.77
1390	3	2	2404.837773	2317.041842	1223.432732	1336.608544	year9900	0	13	2	1	6			0.7						21	20	6	630
1391	9	2	21970.23577	20539.98257	9623.040123	10230.84334	year9900	0	35	2	4		5	1	3.94	2	3	3	2																	2	2	2	2	2		2	2	2	2	2	2
1392	1	2	0	21554.78356	9718.103921	0	year9900	0	84	2	3		1	2					2																	2	2	2	2	9		2	2	2	2	2	9
1393	1	2	51601.97999	45749.48831	24004.52018	26683.92192	year9900	0	60	1	3		2	3	1.96	1	0		1	3	30	480	3.5	12600											59	1	2	2	2	2	9	2	2	2	2	2	2
1394	1	1	15437.46718	13686.61095	7439.656915	9388.379271	year9900	0	85	1	3		3	1	1.48	1	0		1	3	4	15	4	60											25	1	2	2	2	2	1	2	2	2	2	1	1
1395	13	2	2854.65033	2767.198882	1451.272356	1467.507053	year9900	0	13	2	1	7			5						1	90	8	180
1396	8	2	4950.722043	4826.924102	3060.186721	3124.14996	year9900	0	9	2	1	2			1.01
1397	8	2	12238.7568	11298.56777	6503.334605	7010.599238	year9900	0	65	2	4		1	1	1.07	2			1	3	1	20	3.5	17.5											65	1	2	2	2	2	9	2	2	2	2	2	1
1398	12	1	27160.72529	24073.11961	10853.51089	15651.69077	year9900	0	80	2	3		4	1	4.37	1	4	2	2																74	1	2	2	1	2	2	2	2	2	2	2	2
1399	1	1	36277.93144	36171.94363	15838.47022	16425.7036	year9900	0	1	1	3				0.18
1400	3	2	23747.6284	21048.02037	9489.626682	12527.73126	year9900	0	85	2	3		4	1	1.86	1	0		1	3																2	2	2	1	2		2	2	2	2	2	2
1401	4	2	0	5669.01488	2782.966861	0	year9900	0	14	1	4	8		5
1402	12	2	10811.80248	10780.21526	4208.708861	4257.949242	year9900	0	0	1	3				3.88
1403	5	1	8693.980647	8774.42978	3871.190965	4237.528662	year9900	0	2	2	4				0.36
1404	10	1	4723.480207	4611.124949	2434.742909	2442.215242	year9900	0	14	2	1	8		5	0.57						1	45	10	112.5
1405	3	2	3199.811059	3058.02613	1686.517177	1787.974436	year9900	0	38	2	1		3	3	0.74	1	3	1	1	3	4	180	5	900												2	2	2	1	1		2	2	2	2	2	1
1406	10	1	34864.70409	34201.48155	16050.918	17539.04028	year9900	0	16	2	5	9		5	5
1407	1	1	0	17649.98878	9396.609236	0	year9900	0	79	1	3		1	1	1.07				1	3	30	10	4	300												2	2	1	2	2		1	2	2	1	2	2
1408	3	1	5825.022197	5624.72579	2866.347513	3112.294325	year9900	0	1	2	1				0.05
1409	4	2	15390.40377	15640.24532	8783.826245	8767.602809	year9900	0	37	2	1		2			1	2	3	2																	2	2	2	2	2		2	2	2	2	2	2
1410	1	2	115647.4591	106140.0443	51480.49494	55786.31087	year9900	0	49	1	3		3	1	5	1	5	1	2		5	15	7	131.25												2	1	2	1	2		2	2	2	2	2	2
1411	1	2	45898.46092	40680.7671	23390.86197	25978.72067	year9900	0	77	2	3		3	5		1	0		2																	2	2	2	2	2		2	2	2	2	2	1
1412	11	1	68256.69069	56847.88054	27572.60038	33010.76645	year9900	0	43	1	5		2	6	1.15	2	0		2																	2	2	2	2	2		2	2	2	2	2	1
1413	4	2	47030.03215	44420.41708	18276.92054	19072.43964	year9900	0	7	2	3	2
1414	13	1	0	5622.576891	3419.264052	0	year9900	0	11	2	1	3			3.46
1415	8	1	11406.60911	10905.21907	4794.009354	4955.168989	year9900	0	7	1	4	1			2.69
1416	1	1	98044.66599	92941.19529	45408.7681	45862.38042	year9900	0	32	1	3		3	1	2.51	1	2	3	2		9	120	6	1620												2	2	2	2	1		2	2	2	2	2	2
1417	11	2	107755.0519	104816.7211	49042.89496	51014.6729	year9900	0	38	1	3		3		4.98	2	0		2																38	1	2	2	2	2	9	2	2	2	2	2	2
1418	10	2	8638.057285	8443.697226	4656.600647	5128.954986	year9900	0	16	2	4	11		5	0.86						9	60	6	810
1419	1	3	77236.32546	73215.98106	35771.51654	36128.85724	year9900	0	32	1	3		4	5		2	2	3	2																	2	2	2	1	2		2	2	2	2	2	2
1420	8	1	4764.896903	4775.210245	2809.398105	2860.488454	year9900	0	7	1	1	0			1.59
1421	9	1	12761.50353	12879.5912	5557.816805	5503.121765	year9900	0	3	2	4
1422	10	1	6905.857473	6969.760335	2824.657152	3231.847636	year9900	0	0	2	4				0.35
1423	13	1	6888.50606	7000.33126	4086.449098	4262.93757	year9900	0	57	2	1		4		1.91	1	12	3	2																	2	2	2	2	2		2	2	2	2	2	2
1424	1	1	24904.41895	21554.78356	9718.103921	12278.38435	year9900	0	85	2	3		4	2	4.19	2	0		2																	2	2	2	2	2		2	2	2	2	2	2
1425	4	2	8979.817403	8953.582414	3896.036875	3897.266877	year9900	0	0	2	2
1426	1	3	48674.81855	45404.51722	18794.08817	19863.40976	year9900	0	9	1	3	3
1427	4	2	19461.76387	19404.90535	8928.160324	9668.173475	year9900	0	4	2	3
1428	11	2	102627.4625	91050.84662	44161.8682	47855.55599	year9900	0	40	1	3		5	1	5	1	2	1	1	3	4	240	3.5	840												2	2	2	2	2		2	2	2	2	2	2
1429	2	2	7433.097436	7553.763311	4336.786569	4335.59065	year9900	0	44	2	1		2	1	3.26				2		30	30	7	1575												2	2	2	1	2		2	2	2	2	2	2
1430	12	1	15008.28707	11254.13104	6157.725095	6462.420114	year9900	0	54	1	1		1	3	1.2	1	7	1	1	3	2	360	6	1080												2	2	2	1	2		2	2	2	2	2	2
1431	8	2	28105.84089	24872.17329	13255.54691	14906.68757	year9900	0	59	2	4		5	1		1	0		2		12	60	3.5	630											58	1	2	2	1	2	9	2	2	2	2	2	9
1432	3	2	2440.090069	2264.945761	1187.863002	1225.374875	year9900	0	15	2	1	10		5	1						13	120	8	3120
1433	3	2	20662.86188	19255.85161	10085.9708	11295.58872	year9900	0	26	1	1		4	5	1.92	1	3	2	2		4	60	6	360												2	2	2	2	2		2	2	2	2	2	1
1434	9	1	7023.742809	6561.321344	2714.334637	2745.69987	year9900	0	0	1	4
1435	5	2	13074.26419	11813.04126	5193.094236	5339.515289	year9900	0	7	1	4	1
1436	3	1	2694.604881	2515.66945	1541.117646	1774.918717	year9900	0	73	2	1		1	1	0.8	2			2		17	40	7	1190											72	1	2	2	2	2	2	2	2	2	2	2	2
1437	2	1	8995.901974	9079.144915	3744.12446	3687.851588	year9900	0	0	1	4				0.65
1438	1	3	130369.3677	119364.8093	57894.82659	60286.1641	year9900	0	43	1	3		3		4.5	1	2	1	1	3	21	30	8	1260											23	1	2	2	1	1	9	2	2	2	2	2	1
1439	1	2	0	40680.7671	23390.86197	0	year9900	0	73	2	3		3	1	1.45				2		13	20	3.5	227.5												2	2	1	1	2		2	2	2	2	2	2
1440	13	2	2264.404119	2224.166452	1429.072732	1550.83741	year9900	0	19	1	1	15		5
1441	2	1	91092.04468	85048.06302	41250.37261	42954.21334	year9900	0	40	1	3		5	1	5	1	1	1	2		13	60	6	1170											3	1	2	2	2	2	9	2	2	2	2	2	2
1442	4	1	2724.271871	2543.366401	1505.334602	1757.008166	year9900	0	68	2	1		1	1	5	2	0		2																	2	2	2	1	2		2	2	2	2	2	2
1443	2	2	106616.6176	99693.93109	48834.2548	52300.71049	year9900	0	44	2	3		5	1	4.55	1	2	2	2		20	30	3.5	525												2	2	2	2	2		2	2	2	2	2	1
1444	7	2	5948.953893	5534.362479	2763.365909	2895.679193	year9900	0	15	1	4	8		5							30	45	8	2700
1445	12	1	85813.70339	82450.1116	43493.07013	43641.49323	year9900	0	56	2	3		3	1		2	0		1	1																2	2	2	1	2		2	2	2	2	2	2
1446	3	1	2858.673611	2842.133702	1587.283085	1576.348725	year9900	0	13	2	1	6			0.64
1447	8	2	94419.49276	93853.78468	44506.13392	47336.03996	year9900	0	39	2	3		3		1.49	2	0		2		13	25	3.5	284.375											37	1	2	2	1	2	1	2	2	2	2	2	2
1448	12	1	48698.3403	43095.43926	19701.28971	22000.12312	year9900	0	21	2	4		3	5	0.68	2			2		1	60	8	120												2	2	2	1	2		2	2	2	2	2	2
1449	12	1	85813.70339	82450.1116	43493.07013	43641.49323	year9900	0	55	2	3		5	1	3.29	2			2		9	45	3.5	354.375												2	2	2	1	2		2	2	2	2	2	1
1450	4	2	16378.72239	15085.39803	6957.127208	7286.060053	year9900	0	2	2	3
1451	9	1	54875.78748	51499.38221	22453.29956	23459.51701	year9900	0	3	2	3				3.23
1452	5	2	15671.81144	15626.02545	6100.563877	6102.489861	year9900	0	0	1	2				5
1453	8	2	67903.85566	62172.04947	31069.68598	32493.62297	year9900	0	50	1	3		4	1	4.18	1	7	1	1	3															48	1	2	2	2	1	3	2	2	2	2	2	2
1454	13	2	11529.31036	11052.53916	4887.043626	5059.807126	year9900	0	9	1	4	3			4.69
1455	11	2	36883.53857	37494.38939	16419.05673	18523.05722	year9900	0	33	1	4		2		0.92	2	0		2		3	60	10	450												2	2	2	1	2		2	2	2	2	2	2
1456	3	2	5526.54109	5494.565251	3483.459708	3583.691174	year9900	0	7	2	1	2			0.93
1457	5	2	6666.867716	6728.559104	2726.904755	3120.003671	year9900	0	0	2	4				0.67
1458	3	2	72326.47983	71893.14056	31020.14433	31960.69421	year9900	0	24	2	3		4	5	0.15	2			2																	2	2	2	1	2		2	2	2	2	2	2
1459	13	1	5952.191302	5982.028622	3345.167067	3355.432704	year9900	0	4	1	1				0.05
1460	10	1	5897.877972	5910.643586	3753.54299	3866.739666	year9900	0	9	1	1	3			1.98
1461	4	2	33504.32493	29796.32979	12859.86277	14024.01764	year9900	0	33	1	4		2	5	5	2	2	3	2																	2	2	2	2	2		2	2	2	2	2	2
1462	2	2	22098.24891	20593.49786	10786.61293	12080.25938	year9900	0	27	1	1		2	1	4.97	1	1	1	1	3	9	45	4	405												2	2	2	1	2		2	2	2	2	2	2
1463	1	2	36797.64655	32624.20358	17368.67352	19502.15667	year9900	0	71	1	3		3	1	3.24	1	0		2																	2	2	1	2	2		1	1	2	9	2	2
1464	10	1	3177.084734	2838.511634	1728.778315	1740.747376	year9900	0	61	1	1		1	1		1	1	1	1	1																2	2	2	2	2		2	2	2	2	2	1
1465	13	1	2718.196879	2537.69482	1629.986095	1565.384978	year9900	0	64	2	1		1	1	1.8	1	2	1	1	3																2	2	2	1	2		1	2	1	1	2	2
1466	7	1	11341.69038	10602.01166	4687.836229	4853.557482	year9900	0	8	1	4	3			0.71
1467	3	1	27865.64556	26333.15274	13923.63221	14369.31425	year9900	0	29	1	1		4		0.36	1	1	2	1	2																2	2	2	1	2		2	2	2	2	2	1
1468	2	1	57699.32885	50236.54939	23168.23619	25076.19391	year9900	0	2	2	3				1.68
1469	3	1	2863.550477	2709.613472	1603.730755	1747.754328	year9900	0	65	2	1		1		1.26	1	0		1	1															59	1	2	2	2	2	1	2	2	2	2	2	2
1470	13	1	25927.42781	24219.65533	12907.7895	13514.78905	year9900	0	45	2	4		5	5		1	3	2	1	3	5	45	7	393.75												2	2	2	1	1		2	2	2	2	2	2
1471	7	1	30227.83695	28204.56944	13236.53862	13972.44878	year9900	0	19	2	3	10		3
1472	7	2	22150.08637	20793.55272	10467.72766	11078.44394	year9900	0	47	1	4		4	1	0.36	1	0		1	1																2	2	2	2	1		2	2	2	2	2	1
1473	3	1	2541.667788	2270.809308	1383.022652	1555.879099	year9900	0	62	1	1		1	1					1	2																2	2	1	2	9		9	1	1	1	2	9
1474	4	1	3777.669246	3647.772131	2067.373319	2092.173704	year9900	0	0	1	1				0.16
1475	7	2	26113.62724	23151.92332	12147.69457	14572.68941	year9900	0	66	1	2		3	1		1	1	1	1	3																2	2	2	1	9		2	2	2	2	2	9
1476	1	2	36027.47809	33616.01789	13489.18404	14024.97429	year9900	0	14	2	3	8		5	2.3						6	120	5	900
1477	10	1	11311.61154	10896.66007	5582.331669	5815.856146	year9900	0	84	1	5		5	2	4.67	2	0		2																81	1	2	1	2	2	9	2	2	2	2	2	1
1478	1	1	0	21554.78356	9718.103921	0	year9900	0	85	2	3		1	2					2																59	1	2	2	2	2	9	2	2	2	2	2	2
1479	6	2	1935.352883	1939.541842	1291.296769	1308.608599	year9900	0	19	1	1	13		5	0.23
1480	8	2	97924.78796	86584.40281	39594.05039	39736.99614	year9900	0	33	2	3		2	1	2.12	1	1	3	1	1	17	120	7	3570												2	2	1	2	1		2	2	2	2	2	1
1481	2	1	131762.9728	128169.9793	59969.69535	64921.86603	year9900	0	30	1	3		2	6	3.24	1	2	1	1	1	9	30	7	472.5												2	2	2	2	1		2	2	2	2	2	1
1482	8	2	93837.95133	83252.81272	38953.31687	42854.02591	year9900	0	37	1	3		5	1	5	1	3	1	1	3	4	60	3.5	210												2	2	2	2	1		2	2	2	2	2	2
1483	10	2	0	61996.50639	28858.92209	0	year9900	0	7	2	3	1
1484	6	2	52072.18226	51920.05076	22063.35773	23676.58372	year9900	0	4	1	3				1.46
1485	4	1	7394.553804	7172.3155	4119.351548	4157.848092	year9900	0	9	1	1	3			0.72
1486	12	2	83659.65256	83158.41135	39434.31162	43055.5259	year9900	0	32	2	3		3	1		2	0		2																	2	2	2	2	1		2	2	2	2	2	1
1487	8	2	12711.10803	12917.45498	7006.541652	7824.070485	year9900	0	37	2	1		4	1	2.61	1	2	3	1	3																2	2	2	1	2		2	2	2	2	2	1
1488	12	2	21819.2597	19369.56283	8732.883996	12644.33591	year9900	0	83	2	3		4	2	1.78	1	1	3	2		13	10	2.5	81.25												2	2	2	1	2		2	2	2	1	1	1
1489	2	1	18877.24691	17427.08488	10030.84342	11894.52306	year9900	0	83	2	4		3			2	0		2																80	1	2	2	1	2	9	2	2	2	2	2	2
1490	13	1	2210.57953	2129.875588	1124.606152	1228.639836	year9900	0	13	2	1	8			0.94						13	30	8	780
1491	7	2	30778.59269	29070.74186	13322.41145	13955.73522	year9900	0	17	2	2	15		5	3.88						9	30	5	337.5
1492	7	1	10191.6815	9318.767931	4237.710184	4340.0904	year9900	0	6	2	4	0			0.56
1493	9	2	25505.6401	24446.53446	11175.85216	12459.54145	year9900	0	28	2	2		5	5	3.33	1	8	3	2		3	60	8	360												2	2	2	1	2		2	2	2	2	2	2
1494	13	1	22305.91161	16883.79871	7459.806264	8749.592009	year9900	0	2	1	1				1.25
1495	5	1	78244.89043	78361.44323	39687.32366	41080.93636	year9900	0	41	1	3		2	1	2.72	1	0		1	3	3	90	8	540												2	2	2	1	2		2	2	2	2	2	1
1496	9	1	7789.21052	7613.949884	3300.386245	3476.355908	year9900	0	12	2	4	5			0.72						13	30	6	585
1497	7	1	9971.043755	9314.581127	4364.211069	4321.262425	year9900	0	3	1	4				5
1498	12	1	85248.35121	79592.10019	39775.13336	41598.04473	year9900	0	59	1	3		4	1	3.29	1	0		1	3	9	45	5	506.25												2	2	2	2	2		2	2	2	2	2	2
1499	4	1	6694.222328	6708.711583	3946.934405	4000.71194	year9900	0	8	1	1	2
1500	5	2	39802.27673	37180.6039	16997.29395	17671.93632	year9900	0	29	2	4		4	5	0.31	1	1	1	2																	2	2	2	1	2		2	2	2	2	2	2
1501	10	1	0	70420.81834	35191.90264	0	year9900	0	50	1	3		4	1	3.75				1	1	4	180	4	720											40	1	2	2	1	2	1	2	2	2	2	2	1
1502	2	2	11433.3048	8751.744327	5108.837908	5329.482036	year9900	0	41	2	1		4	1	4.34	1	1	1	1	3	4	60	6	360												2	2	2	2	2		2	2	2	2	2	2
1503	7	2	45031.39473	43803.45105	20495.28002	21319.29624	year9900	0	38	1	2		5	1	1.27	1	2	2	2		5	20	8	200												2	2	2	1	2		2	2	2	2	2	1
1504	12	2	10232.0827	10062.18099	4669.070596	4659.751981	year9900	0	8	2	4	3			0.55
1505	9	1	14820.45561	13234.54082	7193.924303	8490.822336	year9900	0	80	1	3		3	1	1.24	2	0		1	3	9	25	3.5	196.875											77	1	2	2	1	1	1	2	1	1	2	2	2
1506	7	1	8839.633369	8986.031938	4262.026336	4134.4115	year9900	0	85	1	4		1	2		1	0		1	3																2	2	2	9	9		2	2	2	2	2	9
1507	1	2	0	38454.526	22110.80502	0	year9900	0	77	2	3		4	3	2.87				2		2	30	6	90												2	2	1	2	2		2	2	2	2	2	2
1508	3	2	0	2715.607328	1607.27832	0	year9900	0	65	2	1		1	3	0.73				2																50	1	2	2	2	2	9	2	2	2	2	2	1
1509	6	1	23780.97869	23674.52477	12517.88492	13793.11107	year9900	0	36	1	1		4	1	5	1	3	1	1	3																2	2	2	1	2		2	2	2	2	2	2
1510	6	1	2053.076764	2035.59581	1293.315132	1308.82985	year9900	0	0	2	1				1.19
1511	5	1	14008.9157	12602.77221	6456.368644	7755.181368	year9900	0	66	1	4		1		0.75	1	15	3	1	1															39	1	2	2	2	2	1	2	2	2	2	1	1
1512	7	1	6452.119614	6511.823845	2959.119474	2971.119135	year9900	0	2	2	4
1513	4	2	5321.32278	5292.311592	2490.093418	2581.207621	year9900	0	17	1	4	11		5							26	420	4	10920
1514	10	2	0	49819.4962	26140.0323	0	year9900	0	64	1	3		5	5					2		60	22	3.5	1155												2	2	2	1	2		2	2	2	2	2	1
1515	9	1	19949.14565	18373.88749	7858.252906	8424.250016	year9900	0	0	1	5				2.52
1516	12	1	2118.92876	1789.745056	1014.337256	1026.505332	year9900	0	0	1	1
1517	6	1	3330.170227	3203.281881	2129.533962	2710.329711	year9900	0	85	2	1		1	5	1.79	2			2																	2	2	2	2	2		2	2	2	2	2	2
1518	1	3	30998.16115	26988.88678	12446.81235	13471.83608	year9900	0	2	2	2				2.16
1519	3	2	5360.6745	5372.277368	3160.670438	3218.148856	year9900	0	11	1	1	4
1520	1	2	119584.4066	106280.5729	52060.6673	57298.83225	year9900	0	46	2	3		4	1	5	1	2	1	2		4	10	9	90												2	2	2	1	2		2	2	2	2	2	2
1521	7	2	48490.49929	45495.67547	20085.17464	23418.16578	year9900	0	7	1	2	1			1.17
1522	12	2	54448.59397	51703.61847	22825.82236	24442.89494	year9900	0	7	1	3	1			3.81
1523	4	1	2717.483211	2649.939506	1743.891481	1774.617997	year9900	0	13	1	1	6			0.65						26	30	10	1950
1524	8	1	0	74050.94055	30811.23619	0	year9900	0	26	2	3		5		0.61				1	3	4	45	8	360												2	2	2	2	2		2	2	2	2	2	2
1525	5	2	39796.60189	37303.47938	21448.96961	22798.92408	year9900	0	72	2	3		4	2	3.59	2	2	3	2		30	30	3.5	787.5												2	2	2	1	2		2	2	2	2	2	2
1526	10	2	11275.15496	9969.41203	4148.089226	4432.36142	year9900	0	23	2	3		4		1.04	2			2																	2	2	2	1	2		2	2	2	2	2	2
1527	7	1	5885.351365	5694.012554	3087.956046	3158.851693	year9900	0	17	2	4	11		5	5						17	120	6	3060
1528	13	2	1993.360451	1647.446107	1003.367071	1237.748454	year9900	0	67	1	1		2	1					1	3																2	1	1	1	9		2	2	9	2	2	9
1529	1	2	105511.377	102634.2281	49780.08904	51004.96126	year9900	0	46	1	3		3	1	3.11	1	0		1	1	17	60	4	1020											41	1	2	2	1	9	1	2	2	2	2	2	9
1530	13	2	2663.632606	2452.573736	1286.265504	1365.775672	year9900	0	13	2	1	7			2.12						9	30	4.5	303.75
1531	11	2	0	49659.05578	26437.79257	0	year9900	0	71	1	3		3	1					2		4	30	6	180												2	2	2	2	2		2	2	2	2	2	1
1532	1	3	14247.5969	10874.70619	5911.184545	8179.716103	year9900	0	85	1	3		1	1	0.9	1	4	3	1	3	60	45	3.5	2362.5											76	1	2	2	9	9	2	2	2	2	2	1	9
1533	7	2	0	57308.0712	28638.97509	0	year9900	0	51	1	2		2	4	2.28				1	1																2	2	2	2	2		2	2	2	2	2	2
1534	8	1	46165.92164	41406.26087	21725.65118	22783.51261	year9900	0	60	1	3		5	1	5	1	4	3	1	3	9	180	6	2430											55	1	2	2	1	2	9	2	1	2	2	2	2
1535	8	1	31407.7553	30617.08075	14368.74165	14977.76257	year9900	0	16	2	3	9		5	5						30	120	6	5400
1536	1	1	100898.0476	92603.18668	43328.28112	47667.09053	year9900	0	33	1	3		4	1	5	2	1	2	2		2	120	8	480												2	2	2	2	2		2	2	2	2	2	2
1537	4	1	3091.688039	2869.77346	1855.128597	1991.208338	year9900	0	16	2	1	9		5	0.63
1538	7	2	88053.02161	84601.65652	38687.36335	39411.89687	year9900	0	31	2	2		5	1	1.27	1	6	3	2		21	60	3.5	1102.5												2	1	2	2	2		2	2	2	2	2	1
1539	12	2	35705.05486	31086.99508	14336.78971	15517.45743	year9900	0	2	2	3				3.81
1540	6	1	44432.74155	40994.37594	18905.90408	20415.97232	year9900	0	2	2	3				3.89
1541	5	1	67713.32712	54549.99001	27664.74592	34422.82374	year9900	0	61	2	3		3		1.7	1	0		1	3																2	2	2	2	2		2	2	2	2	2	2
1542	7	1	32133.57035	30148.96752	13512.83079	13991.09843	year9900	0	15	1	3	8		5	3						21	90	6	2835
1543	1	3	44099.16828	42158.71975	18195.37353	18876.82139	year9900	0	39	1	4		5	1		1	4	1	1	1	10	10	4.5	112.5												2	2	2	1	2		2	2	2	2	2	2
1544	12	1	16114.85002	16376.45193	8882.73214	9024.734729	year9900	0	30	2	1		3	5	1.45	1	1	2	2																	2	2	2	2	2		2	2	2	2	2	1
1545	10	2	109421.598	96749.80071	40255.81496	43014.58128	year9900	0	23	2	3		3	1	1.66				1	1																2	2	2	1	2		2	2	2	2	2	2
1546	2	2	8440.87686	8219.953341	4848.453153	4915.467467	year9900	0	57	2	1		2	1	3.16	2			2																	2	2	2	1	2		2	2	2	2	2	2
1547	1	3	63864.23133	57200.43805	28585.1868	29732.54443	year9900	0	57	1	3		3	1	1.08	1	3	1	1	3															53	1	2	2	2	2	9	2	2	1	9	2	2
1548	11	1	29688.943	26313.93192	11863.79461	18655.69581	year9900	0	85	2	3		4	1	2.62	2			1	3															58	1	2	1	2	2	2	9	2	1	2	1	2
1549	4	1	1804.466164	1746.634357	1109.723567	1135.816437	year9900	0	0	2	1				0.88
1550	1	3	75725.44004	66681.58145	27744.98123	31124.59267	year9900	0	24	2	3		5	5	4.37	1	1	1	2		2	60	4	120												2	2	2	2	2		2	2	2	2	2	2
1551	6	1	124165.5187	111209.7008	52034.1184	55336.21813	year9900	0	38	1	3		4	5		1	7	1	1	1																2	2	2	2	2		2	2	2	2	2	1
1552	1	3	47352.08667	38146.9345	19346.02097	22075.70803	year9900	0	60	2	3		2	1	4.52	1	5	1	2		3	60	5	225											55	1	2	2	1	1	9	2	1	1	1	2	1
1553	6	2	2202.824199	2073.573419	1345.321326	1444.847195	year9900	0	18	1	1	10		5	1.85						13	120	10	3900
1554	10	1	9749.513418	9527.686632	5561.794863	5707.285271	year9900	0	48	2	1		1	1		2	0		2		1	180	4.5	202.5												2	2	2	2	2		2	2	2	2	2	2
1555	3	1	14222.74753	10886.95283	6355.267616	6521.514394	year9900	0	50	2	1		1			1	0		2		90	20	5	2250											49	1	2	2	1	2	1	2	2	2	2	2	2
1556	10	1	5848.913479	5715.072043	3282.397556	3478.326459	year9900	0	8	1	1	1			1.5
1557	12	1	2556.791889	2379.2791	1637.846245	1651.684662	year9900	0	16	2	1	10		5	2.69						13	10	2.5	81.25
1558	7	1	15337.57235	14774.93384	7569.16161	7885.800715	year9900	0	68	1	4		3	1		2	0		1	3																2	2	2	1	2		2	2	2	2	2	9
1559	3	2	5731.122635	5743.527317	3298.740573	3495.645004	year9900	0	6	1	1	0			0.61
1560	13	1	2152.653544	2118.253763	1380.517512	1438.744265	year9900	0	12	1	1	6			0.54						4	10	5	50
1561	10	1	22343.48553	20943.74173	9442.612032	11930.31282	year9900	0	80	2	3		3	2	1.44	2			2																70	1	2	2	2	2	1	2	2	2	2	2	2
1562	8	1	6256.202224	6074.976466	3033.300209	3096.058422	year9900	0	12	1	4	5			0.28						30	10	3.5	262.5
1563	4	2	98478.5226	98758.23823	45439.75835	48066.5239	year9900	0	10	1	3	5
1564	1	2	23049.72471	17446.80599	6811.415655	6992.944894	year9900	0	0	1	3				0.95
1565	10	1	2544.098678	2585.398539	1452.003539	1449.321736	year9900	0	23	2	1		1	5		2	0		2		30	60	6	2700												2	2	2	1	2		2	2	2	2	2	2
1566	11	1	54775.40238	48548.58621	27914.74595	36929.18692	year9900	0	71	2	3		4	2	0.84	2			2		13	30	3.5	341.25												2	2	1	2	2		2	2	2	2	1	2
1567	10	1	4276.204627	4251.46307	2926.618751	2951.346206	year9900	0	16	2	1	8		5	1.5
1568	1	3	32445.91252	30265.97813	12751.54014	13389.54323	year9900	0	19	1	3	15		5	1.95						13	120	10	3900
1569	6	1	3551.719741	3458.944012	2276.287055	2313.149914	year9900	0	13	1	1	7									20	20	5	500
1570	9	1	7596.11264	7151.326103	3878.280996	3900.374255	year9900	0	19	2	4	13		5							17	10	4.5	191.25
1571	8	1	50333.89306	45144.51857	23687.09569	24840.46341	year9900	0	65	1	3		4	1	5	2			1	3	13	60	8	1560												2	2	2	1	2		2	1	2	2	2	1
1572	5	2	57523.6134	53970.89503	23826.76685	27780.64847	year9900	0	8	1	3	3			2.87
1573	5	2	0	9443.178533	5118.371686	0	year9900	0	45	1	1		2	1	5				1	1																2	2	2	1	2		2	2	2	2	2	2
1574	8	1	21676.81349	19212.61375	8662.12256	11435.30164	year9900	0	80	2	3		4			1	2	2	1	3															79	1	2	2	2	2	2	2	2	2	2	2	2
1575	5	1	20389.60644	19135.07183	8089.770405	8305.368738	year9900	0	0	2	3				1.84
1576	12	2	6291.961896	6332.571118	3677.802017	3856.199423	year9900	0	19	2	4	15		5							5	180	4.5	1012.5
1577	10	2	0	2690.837351	1751.263606	0	year9900	0	19	2	1	13			0.39						60	10	3.5	525
1578	11	2	11886.01011	12082.86159	5730.835885	6013.487977	year9900	0	70	1	4		1	2	0	1	0		2																18	1	2	1	2	2	1	1	1	2	1	2	1
1579	5	1	4819.001183	4770.882394	3221.829166	3226.255462	year9900	0	14	1	1	7		5	0.79
1580	13	2	14713.87551	14648.00985	8294.381964	9486.403623	year9900	0	26	1	1		2		2.12	1	5	3	1	2																2	2	2	1	2		2	2	2	2	2	2
1581	10	2	17866.45813	17076.28493	9262.327743	10583.45799	year9900	0	34	2	1		1	1		2			2																	2	2	2	2	2		2	2	2	2	2	2
1582	3	2	2148.747899	2136.315526	1470.595175	1483.020461	year9900	0	19	2	1	12		5	1.4
1583	13	2	6888.50606	7000.33126	4086.449098	4072.735664	year9900	0	54	2	1		1		1	2	0		2																	2	2	2	2	2		2	2	2	2	2	2
1584	5	1	5263.723261	5275.116283	3389.370806	3434.810564	year9900	0	19	1	1	11		6	0.25						7	240	8	3360
1585	3	2	1660.650081	1645.009368	923.865078	944.050326	year9900	0	24	2	1		3	5	1.16	1	0		2		17	30	6	765												2	2	2	1	2		2	2	2	2	2	1
1586	6	2	7868.606696	7996.34245	4667.871445	4938.800235	year9900	0	45	2	1		2	5	1.13	2	1	3	2																	2	2	2	2	1		2	2	2	2	2	1
1587	11	2	40690.79941	37460.34396	17290.43267	17386.34863	year9900	0	19	2	3	15		5	1.81						15	40	8	1200
1588	8	1	34931.37394	33646.62377	14521.61952	15065.47901	year9900	0	35	1	4		4	6	4.52				2		4	90	10	900												2	2	2	2	2		2	2	2	2	2	2
1589	13	1	6603.689333	6710.890934	3989.314555	3918.210418	year9900	0	52	2	1		2	1	1.08	2			2																	2	2	2	2	2		2	2	2	2	2	2
1590	10	2	31946.81448	29990.30161	15097.48306	15978.31211	year9900	0	54	1	4		5		5	1	4	2	2		4	30	7	210												2	2	2	1	2		2	2	2	2	2	1
1591	9	1	39985.95161	34814.20448	16055.71485	19941.24736	year9900	0	2	2	3				5
1592	8	1	48945.98567	42362.76821	21484.05928	21478.70048	year9900	0	63	2	3		5	1	5	1	2	2	2		17	20	7	595											63	1	2	1	2	2	9	2	2	2	2	2	2
1593	8	2	6640.1856	5487.892526	3334.889647	3439.04949	year9900	0	65	1	1		1	1		1	0		2		30	30	3.5	787.5												2	1	2	2	2		2	2	2	2	2	2
1594	11	2	22429.48254	19528.47338	8352.05303	8764.086961	year9900	0	0	1	3				2.88
1595	11	2	2556.791889	2379.2791	1637.846245	1702.568949	year9900	0	18	2	1	11		5	1.02						4	10	10	100
1596	3	2	2711.704895	2633.598549	1692.141283	1836.320816	year9900	0	18	1	1	11		5	0.7						17	90	8	3060
1597	2	1	9234.546578	9294.147662	5040.368141	5114.360782	year9900	0	17	2	4	10		5	1.2
1598	1	2	23413.61269	20842.82691	9397.113976	11912.56844	year9900	0	85	2	3		3	2	0.06	1	6	3	1	3																2	2	2	2	2		2	2	2	2	2	2
1599	10	1	2898.724733	2881.953093	1875.646466	1962.015922	year9900	0	18	2	1	12		5
1600	3	2	49051.58741	46199.88286	24240.83988	25642.69433	year9900	0	60	1	3		5	1	5	1	20	3	1	3	9	60	3.5	472.5											52	1	1	1	1	2	2	2	2	2	2	2	2
1601	5	2	13108.65736	11609.77107	5309.229611	5517.356865	year9900	0	4	1	4				2.83
1602	4	2	9990.137282	9850.739995	5844.407311	5964.636019	year9900	0	65	2	4		2	5	0	1	0		2																62	1	2	2	2	2	2	2	2	2	2	2	2
1603	3	2	1879.157929	1796.04911	974.192898	994.921696	year9900	0	20	2	1		2	1	2.04	2			2		9	20	4.5	202.5												2	2	2	2	2		2	2	2	2	2	2
1604	1	1	40863.74691	37625.93334	16864.02262	18712.03356	year9900	0	15	1	3	8		5	0.53
1605	5	1	9033.677681	8797.238755	5188.958891	5273.683568	year9900	0	50	2	1		3		5	1	2	2	1	1	9	120	4	1080											32	1	2	2	2	2	2	2	2	2	2	2	2
1606	6	2	7299.463796	7417.960316	4258.818995	4679.619814	year9900	0	48	2	1		2	3	1.41	1	2	3	2																	2	2	2	1	1		2	2	2	2	2	1
1607	6	2	1721.524876	1697.169116	1120.87986	1164.942297	year9900	0	0	2	1				1.86
1608	7	1	10703.02238	10553.67786	6074.583948	7203.210721	year9900	0	72	2	4		1	5	1.41	2			1	3															70	1	2	2	2	2	2	2	2	2	2	2	2
1609	3	1	3062.221989	2709.613472	1603.730755	1901.535511	year9900	0	60	2	1		1		0.73	1	2	2	2																54	1	2	2	1	2	9	2	2	2	1	2	2
1610	12	2	12164.54982	11316.78431	4974.936267	5115.206282	year9900	0	9	1	4	3			0.7
1611	9	1	12736.65567	12667.21701	5568.595776	5725.604222	year9900	0	8	1	4	2			0.02
1612	9	1	6921.842749	6985.89353	2880.89408	2969.812428	year9900	0	0	1	4				0.18
1613	12	2	7278.098772	6445.897415	2612.349545	2692.979307	year9900	0	0	2	4				5
1614	1	3	42971.43298	38146.9345	19346.02097	22075.70803	year9900	0	62	2	3		3	1		1	2	2	1	3															56	1	2	1	1	1	2	2	2	2	2	2	1
1615	7	2	1408.69656	1415.758116	899.501456	948.643864	year9900	0	0	2	1				0.84
1616	1	2	52691.39204	46701.48421	23684.41671	24741.041	year9900	0	62	2	3		4	1	5	1	3	1	2		17	45	3.5	669.375												2	2	2	1	2		2	2	2	2	2	2
1617	1	1	115676.3096	102770.115	50341.09825	54049.19798	year9900	0	46	2	3		4	1	3.82	1	5	3	2		6	60	3.5	315											28	1	2	2	2	2	9	2	2	2	2	2	1
1618	9	2	16549.10124	16218.81289	8164.747922	8372.132501	year9900	0	45	1	4		3	1	1.32	2			1	3																2	2	2	2	2		2	2	2	2	2	2
1619	7	1	94956.07649	85048.06302	41250.37261	43210.26149	year9900	0	40	1	3		3	5	0.72	2			2		26	10	3.5	227.5												2	2	2	2	2		2	2	2	2	2	2
1620	13	2	6774.697936	6710.890934	3989.314555	4011.226813	year9900	0	46	2	1		4	1	2.75	2	0		2		21	45	3.5	826.875											24	1	2	2	1	2	9	2	2	2	2	2	2
1621	3	2	0	7552.445151	4168.387167	0	year9900	0	5	1	1				0.74
1622	6	2	8479.770799	7922.238557	4692.186708	4729.34116	year9900	0	40	1	1		1	5	0.27	1	1	1	1	2																2	2	2	2	2		2	2	2	2	2	1
1623	12	1	2462.789845	1900.997522	1157.791024	1247.692495	year9900	0	81	1	1		1	1		1	2	2	2		30	40	3.5	1050											75	1	2	2	1	1	1	2	2	2	2	2	1
1624	11	2	35579.19364	31155.96856	16604.47593	17938.30681	year9900	0	47	2	4		2	4		1	7	1	1	1																2	2	2	1	2		2	2	2	2	2	1
1625	3	1	3746.712409	3497.911702	2246.742749	2859.505288	year9900	0	85	2	1		1	2					2																75	1	2	2	2	2	9	2	2	2	2	2	2
1626	4	2	6165.767005	5832.648285	2528.25307	2555.469202	year9900	0	14	2	4	9		5	2.83						2	120	10	600
1627	1	1	118505.2523	106140.0443	51480.49494	53315.11819	year9900	0	46	1	3		4	1	1.78	2	3	3	2		4	30	4	120												2	2	2	9	2		1	2	2	2	2	1
1628	11	2	46126.76784	43237.08186	24860.70656	30639.73189	year9900	0	78	2	3		4		1.21	1	7	1	1	3															76	1	2	1	1	2	9	1	1	2	1	1	1
1629	2	2	3897.830779	3128.15513	2136.771684	2337.176326	year9900	0	73	1	1		1	1	0.08	1	0		2																58	1	2	2	2	2	1	2	2	2	2	2	2
1630	7	2	29829.58698	27832.9759	13062.148	14273.17366	year9900	0	17	2	2	11		5	2.11						9	60	2.5	337.5
1631	9	2	0	13294.11293	5993.730839	0	year9900	0	85	2	3		2	2					2																55	1	2	2	2	1	2	2	2	2	1	2	2
1632	1	3	55302.55337	42729.02952	19890.05196	19752.29111	year9900	0	10	2	3	4			3.16
1633	11	2	5268.850559	4890.155721	3172.702118	3273.75645	year9900	0	19	1	1	66		5	2.88						2	30	10	150
1634	1	1	42425.909	39768.0693	22866.07372	24305.21785	year9900	0	75	2	3		3	2	4.19	2			2																	2	2	2	2	2		2	2	2	2	2	2
1635	3	2	2346.08789	2304.39873	1480.623623	1606.780714	year9900	0	19	1	1	12		5	0.16						9	60	8	1080
1636	4	2	9761.806235	9708.586086	4267.961259	4388.297873	year9900	0	7	1	4	1			2.28
1637	1	1	0	36171.94363	15838.47022	0	year9900	0	1	1	3				2.61
1638	4	1	2941.890265	2270.809308	1383.022652	1430.936592	year9900	0	62	1	1		1		2.17	1	3	3	2																	2	2	2	1	2		2	2	2	2	2	2
1639	2	1	24559.93934	23674.52477	12517.88492	12918.57034	year9900	0	34	1	1		2	1	4.14	1	5	3	2																	2	2	2	1	2		2	2	2	2	2	1
1640	10	2	2526.017454	2480.955461	1385.571212	1401.223006	year9900	0	12	2	1	6			0.99						3	60	4	180
1641	3	1	10500.24141	10225.41803	6031.35544	6129.834663	year9900	0	57	2	1		3	2	1.08	2	2	3	1	3															37	1	2	2	2	1	1	2	2	2	2	2	2
1642	2	2	2160.336739	1989.10692	1240.52588	1319.1384	year9900	0	0	1	1
1643	9	1	7857.860758	7897.250875	4416.164684	4429.716995	year9900	0	4	1	1				2.8
1644	1	2	43386.6833	38454.526	22110.80502	24557.04404	year9900	0	72	2	3		4	1	1.91	2	0		2		7	20	4.5	157.5											60	1	2	1	2	2	2	2	2	2	2	2	2
1645	3	1	4154.049079	4087.666647	2664.031801	2636.04635	year9900	0	13	1	1	6			0.75						21	45	8	1890
1646	8	1	6632.765222	6244.387006	2661.711086	2651.269121	year9900	0	14	2	4	7		5	2.69						30	15	3.5	393.75
1647	8	1	42391.29078	39735.6198	20151.71452	23087.78718	year9900	0	61	2	2		5	1	4.52	2	0		2		4	15	4	60												2	2	2	2	2		2	2	2	2	2	2
1648	13	2	2103.100762	2048.164922	1347.871282	1367.315941	year9900	0	13	1	1	7									21	20	10	1050
1649	9	1	14408.55292	13308.75529	5884.66295	6044.623364	year9900	0	8	1	4	1
1650	13	2	2638.217943	2537.69482	1629.986095	1565.384978	year9900	0	68	2	1		1	1		1	2	2	1	1																2	2	2	1	1		2	2	2	2	2	1
1651	3	2	94007.80948	83121.03823	34585.13723	36955.28703	year9900	0	25	2	3		4	1	2.47	2	2	3	1	3	4	60	7	420												2	2	2	1	2		2	2	2	2	2	1
1652	7	1	26625.95602	24872.17329	13255.54691	13878.90004	year9900	0	57	2	4		3	2		2	2	3	1	3	21	35	3.5	643.125												2	2	2	1	2		2	2	2	2	2	2
1653	12	1	6989.623592	6487.923756	3945.508421	4036.749441	year9900	0	10	2	1	4			1.02
1654	6	2	2032.120527	2036.518934	1375.283555	1367.734739	year9900	0	12	1	1	5			0.62						21	30	10	1575
1655	2	1	11299.04283	11403.59772	5031.153654	5009.475695	year9900	0	1	2	4				0.47
1656	12	1	2249.334324	2210.624578	1492.859005	1494.909962	year9900	0	13	1	1	7			0.74						21	60	6	1890
1657	9	2	8538.207982	8160.538394	3608.302723	3735.861029	year9900	0	10	1	2	4
1658	13	1	2342.959825	2284.371684	1572.513954	1607.558727	year9900	0	18	2	1	10		5	0.8						30	60	5	2250
1659	12	2	72715.15718	65127.83067	32546.7998	34241.33514	year9900	0	51	1	2		4	1	5	1	1	1	1	3	2	60	4	120												2	2	2	1	2		2	2	2	2	2	1
1660	12	2	93701.54502	93449.61213	36617.4998	37744.3487	year9900	0	15	2	5	9		5	0.28						30	120	6	5400
1661	5	1	15168.43789	15414.67613	8657.142776	8981.539173	year9900	0	32	2	1		2		0.79	2			1	1																2	2	2	1	2		2	2	2	2	2	2
1662	8	2	7381.689636	6526.837608	2984.647682	3136.487876	year9900	0	39	2	3		5	1	5	1	8	3	2																	2	2	2	1	2		2	2	2	2	2	2
1663	9	2	20161.35296	16791.47016	8391.322295	10090.01153	year9900	0	59	1	2		2	1	1.07	1	1	2	1	3																2	2	2	1	2		2	2	2	2	2	2
1664	12	2	6760.696246	6289.533304	3140.430714	3232.429375	year9900	0	13	1	4	7			0.7						9	90	6	1215
1665	5	2	7141.097272	6897.843424	3386.20908	3593.213054	year9900	0	14	1	4	8		5	2.05
1666	2	1	42018.45578	34652.22579	17444.35246	18767.0803	year9900	0	40	1	4		2	5	2.53	2	1	1	1	1																2	2	2	1	2		2	2	2	2	2	1
1667	11	2	5226.508758	4890.155721	3172.702118	3339.778836	year9900	0	19	1	1	66			1.85						4	20	10	200
1668	12	2	18216.21072	18162.99114	8024.994694	8153.586498	year9900	0	1	1	2				0.19
1669	6	1	7847.638611	7804.854265	3672.273618	3645.296978	year9900	0	18	1	4	13		5	0.77
1670	3	1	7937.794612	7902.615667	5018.54108	5169.886667	year9900	0	10	1	1	3			0.97
1671	5	1	8697.351828	8838.541093	5074.406587	4983.962152	year9900	0	43	2	1		1	1	0.82	2			2																	2	1	2	1	2		2	2	2	1	2	2
1672	1	2	55430.8248	49207.48266	24955.32089	25032.60507	year9900	0	68	2	3		3	2		2	0		1	1															64	1	2	1	1	2	1	2	2	2	2	2	2
1673	8	1	32959.61759	30342.94311	14005.28023	14082.97233	year9900	0	19	2	3	15		5							13	15	6	292.5
1674	3	2	0	81606.01538	37605.45679	0	year9900	0	23	1	5								2																	2	2	2	2	2		2	2	2	2	2	2
1675	5	2	7828.362599	6822.208493	3169.132513	3145.851964	year9900	0	18	1	4	15		5	3.56
1676	5	1	2721.598138	2652.029137	1557.125964	1673.95516	year9900	0	19	2	1	13		6	1.82						4	60	6	360
1677	6	1	2235.558594	1803.330404	994.546015	1069.387522	year9900	0	24	2	1		3	1		2	1	3	2																	2	2	2	1	1		2	2	2	2	2	2
1678	12	1	0	106380.5996	49774.62106	0	year9900	0	35	1	3		5	1	5				2		10	60	6	900												2	2	2	2	2		2	2	2	2	2	1
1679	12	2	7029.307949	6798.809017	2947.050624	3051.734582	year9900	0	14	2	4	7		5	3.89						13	30	8	780
1680	2	2	40616.81182	40065.06252	17333.96466	18111.70572	year9900	0	16	1	3	10		5	0.07						9	10	4	90
1681	3	2	2290.321689	2206.706516	1436.179266	1586.085964	year9900	0	19	2	1	9		1							30	15	2.5	281.25
1682	5	2	74685.11898	70642.84507	37264.64591	36836.93036	year9900	0	52	2	3		1	5	2.47				2		30	15	3.5	393.75												2	2	2	1	1		2	2	2	2	2	2
1683	4	1	4707.869167	4312.924324	2406.529633	2633.274014	year9900	0	0	2	1				2.93
1684	3	1	2909.795251	2838.511634	1728.778315	1954.417994	year9900	0	66	1	1		1	1	1.81	1	0		1	1																2	2	2	1	2		2	2	2	2	2	9
1685	13	1	34544.54503	33110.10456	15136.44537	15424.90953	year9900	0	25	2	4		4		2.54	2			2		4	15	4.5	67.5												2	2	2	1	2		2	2	2	2	2	1
1686	3	1	2541.667788	2270.809308	1383.022652	1392.597901	year9900	0	77	1	1		2		1	1	0		2		4	120	4	480											50	1	2	2	1	2	9	2	2	2	2	2	2
1687	7	1	6114.701121	5977.117678	3296.310763	3630.680577	year9900	0	17	2	5	10		5	0.92						1	60	4	60
1688	8	1	54054.14833	50422.42749	20871.12926	22058.62763	year9900	0	6	1	3	0			5
1689	6	2	0	46083.92572	23371.22511	0	year9900	0	61	2	3		4	2					1	1																2	2	2	2	2		2	1	2	2	2	2
1690	6	1	13572.96975	10177.84238	5963.754709	6166.445521	year9900	0	41	1	1		1	3	1.81	1	20	3	1	1																2	2	2	2	2		2	2	2	2	2	2
1691	12	2	34471.643	26311.03281	13805.263	15955.49915	year9900	0	60	1	3		3	5	0.6	1	12	3	1	3															10	1	1	2	1	2	2	2	1	2	1	2	1
1692	3	1	2008.200856	1911.557218	1036.845516	1129.121974	year9900	0	23	2	1		2		0.49	1	1	2	2		26	60	3.5	1365												2	2	2	1	2		2	2	2	2	2	2
1693	4	1	24828.63812	24717.49443	13069.35424	14400.75986	year9900	0	25	1	1		4	1	1.55	2			2		1	20	8	40												2	2	2	2	2		2	2	2	2	2	2
1694	10	1	0	5796.539012	3525.055834	0	year9900	0	7	2	1	2			0.18
1695	1	3	30091.49417	26678.63638	14203.336	17391.92316	year9900	0	78	1	3		3	1		1	1	1	1	3																2	2	1	2	2		2	2	2	2	2	2
1696	5	1	90617.45249	84733.60223	44697.62906	46265.40398	year9900	0	51	2	3		5	1	5	1	4	2	1	3	15	40	7	1050												2	2	2	2	1		2	2	2	2	2	1
1697	6	1	44711.31898	41887.69003	19196.10597	21715.28693	year9900	0	19	2	2	15		5	0.44						1	20	3.5	17.5
1698	2	2	7084.071362	6983.847459	3951.04608	4135.865441	year9900	0	4	2	1
1699	2	2	12746.39479	12676.90304	5689.129328	5700.149877	year9900	0	10	1	4	4
1700	9	1	94554.68135	83604.57846	44102.0603	45648.94558	year9900	0	58	2	3		4	1	5	1	4	1	1	3	9	60	10	1350												2	2	2	2	1		2	2	2	2	2	2
1701	9	1	14893.65292	14027.78292	7625.108407	9253.268099	year9900	0	82	1	3		4		1.7	1	2	2	2																62	1	2	2	1	2	9	2	2	2	2	2	2
1702	11	1	21615.37841	19816.23722	10928.75699	11751.16705	year9900	0	31	2	1		4	4	0.47	1	1	1	1	2																2	2	2	1	1		2	2	2	2	2	2
1703	2	2	37270.77185	32450.20364	14965.47815	16197.91982	year9900	0	1	2	3				5
1704	6	1	13046.69975	11769.26129	6383.751256	6485.804226	year9900	0	35	2	5		4	1	3.71	1	3	1	2		9	60	6	810												2	2	2	9	9		2	2	2	2	2	9
1705	11	2	18942.32464	16517.97636	8978.70755	10895.89599	year9900	0	80	1	5		3	1	4.52	2	2	3	2		9	120	3	810											76	1	2	2	2	2	2	2	2	2	2	2	2
1706	7	2	6804.189323	6016.215929	2503.236941	2674.785965	year9900	0	27	2	2		4	1	3.89	2	0		2																	2	2	2	2	2		2	2	2	2	2	2
1707	8	1	0	65802.94425	34711.56088	0	year9900	0	55	2	2		5	2	5				1	3															18	1	2	2	2	2	2	2	2	2	2	2	2
1708	4	1	7394.553804	7172.3155	4119.351548	4157.848092	year9900	0	7	1	1	1			0.65
1709	2	1	77859.36971	72280.90738	33344.97589	35225.17331	year9900	0	8	2	2	2			2.69
1710	9	2	4910.176698	4535.38537	2226.458645	2446.865806	year9900	0	13	1	4	7			1.82						13	90	8	2340
1711	6	2	51770.39292	45144.51857	23687.09569	25056.92696	year9900	0	69	1	3		4	1	5	1	5	1	1	3	13	60	7	1365											67	1	2	2	2	1	2	2	2	2	2	2	2
1712	4	1	10055.74799	10218.98891	5965.343132	5945.324446	year9900	0	45	2	1		1	1	1.06	2			2																	2	2	2	1	2		2	2	2	2	2	2
1713	7	2	14484.53931	14442.222	6176.734949	6481.453366	year9900	0	0	1	2				1.78
1714	13	2	2503.50893	2421.916565	1565.617197	1632.60879	year9900	0	18	2	1	11		5	1.5						1	30	3.5	26.25
1715	12	2	26852.80225	23630.85953	11896.06247	12798.08809	year9900	0	55	1	4		1	5	2.22	2			2																	2	2	2	2	2		2	2	2	2	2	2
1716	5	1	8290.157511	7744.359226	3193.675734	3654.062357	year9900	0	0	1	5				1.26
1717	10	1	2361.740104	2305.562475	1217.371455	1259.73944	year9900	0	15	2	1	8		5	0.79						13	10	10	325
1718	2	2	1921.410004	1869.815284	1187.986529	1252.889724	year9900	0	0	2	1				0.72
1719	2	2	5524.378261	5552.071027	3462.603104	3598.720041	year9900	0	0	1	1				3.01
1720	2	1	21764.36751	21269.17155	11730.05777	12612.76725	year9900	0	36	2	1		2		1.81	1	2	1	2		21	30	8	1260												2	2	2	2	2		2	2	2	2	2	2
1721	7	2	81690.21945	72475.37318	36218.64013	39418.53217	year9900	0	59	1	3		3	1	5	1	2	2	2																	2	2	2	2	2		2	2	2	2	2	2
1722	8	1	36178.7319	33586.60081	15762.35154	17830.90732	year9900	0	16	2	3	9		5	0.75
1723	1	3	39587.08452	37285.61631	19563.57027	20694.93693	year9900	0	68	1	3		4		3.64	1	7	1	1	3	15	100	6	2250												2	2	2	2	2		2	2	2	2	2	1
1724	10	1	40914.63719	41030.84998	17908.54302	18400.83417	year9900	0	12	1	3	5			5						13	90	10	2925
1725	1	3	4773.707605	4666.297101	2022.679818	2130.524858	year9900	0	14	2	4	7		5	1.06						13	30	8	780
1726	12	2	48444.50043	48302.96738	20712.20355	20690.74579	year9900	0	5	1	3				3.01
1727	12	1	43024.43027	40523.12562	21573.95006	23294.69688	year9900	0	71	1	3		5	1		1	6	3	1	3	9	240	3.5	1890											65	1	2	2	2	2	9	2	2	2	2	2	2
1728	11	1	25800.94487	21546.98523	11471.3161	12510.48262	year9900	0	77	1	3		1	1	0.62	1	3	2	1	3															48	1	2	1	1	2	9	2	2	2	2	2	2
1729	8	2	11995.69696	11298.56777	6503.334605	7415.458359	year9900	0	64	2	4		3	5	1.2	2			2		13	15	3.5	170.625												2	2	2	1	2		2	2	2	2	2	2
1730	13	1	1945.456276	1607.8549	977.063351	1154.86282	year9900	0	60	1	1		1	1	1.13	1	4	3	2																1	1	2	2	1	2	1	2	2	2	2	2	1
1731	10	1	36201.91252	33778.77673	13554.49469	14773.29839	year9900	0	14	2	3	7		5	3.52						4	180	8	1440
1732	9	1	85586.64174	83252.81272	38953.31687	40519.44161	year9900	0	37	1	3		4	1	4.11	1	1	1	2		9	45	3.5	354.375												2	2	2	2	1		2	2	2	2	2	1
1733	7	1	18977.16353	18921.72079	8726.373559	8792.347727	year9900	0	1	2	3				0.53
1734	8	1	6593.850746	5839.888521	2366.750374	2439.799757	year9900	0	0	2	4				5
1735	11	1	5227.593737	5275.966905	2129.067067	2153.669298	year9900	0	0	2	4				1.6
1736	11	1	9867.216735	9608.961547	5667.745056	5760.287294	year9900	0	48	2	1		4	1	0.67	1	10	3	1	1															39	1	2	2	1	2	2	2	2	2	2	2	1
1737	13	2	1978.663457	1903.271115	1222.489571	1254.312644	year9900	0	64	2	1		3	1	4.32	2			2		3	120	3.5	315												2	2	2	1	2		2	2	2	2	2	2
1738	6	2	1935.352883	1939.541842	1291.296769	1328.430004	year9900	0	18	1	1	11		5	0.33
1739	10	2	0	13475.48038	6232.796512	0	year9900	0	5	2	4				4.35
1740	4	1	2473.299482	2478.652795	1673.861397	1639.83524	year9900	0	12	1	1	5			0.81						30	60	8	3600
1741	9	1	76542.50417	70081.50435	35022.33482	36627.4234	year9900	0	53	1	3		3	1	2.97	1	2	3	2																51	1	2	2	2	2	1	2	2	2	2	2	2
1742	1	1	4801.472295	4638.955571	2998.793898	3122.730406	year9900	0	17	2	1	13		5	1.62						2	30	6	90
1743	1	3	46814.98497	43882.1845	25231.6314	30734.90667	year9900	0	75	2	3		3	1	1.81	1	6	1	2		30	40	3.5	1050												2	2	1	1	2		2	2	2	2	2	2
1744	1	1	39205.83216	36171.94363	15838.47022	17103.53381	year9900	0	2	1	3				4.11
1745	6	2	6182.187115	5692.327731	3461.681709	3474.370332	year9900	0	10	2	1	4			3.98
1746	3	1	2007.674885	1848.545153	1220.854782	1298.220739	year9900	0	0	2	1				0.49
1747	12	2	6644.29409	6608.070228	3243.956993	3255.200343	year9900	0	12	1	4	5			0.88						17	30	6	765
1748	1	1	36058.19651	34732.00265	14990.06055	15078.97092	year9900	0	20	1	5		4	5	2.44	1	5	3	2		9	10	8	180												2	2	2	1	2		2	2	2	2	2	2
1749	2	2	2342.053045	2347.122282	1508.074384	1528.292454	year9900	0	17	1	1	10		6
1750	1	2	24904.41895	21554.78356	9718.103921	14070.83507	year9900	0	81	2	3		1	2	2.87	2	0		2																78	1	2	2	2	2	1	2	2	2	2	2	2
1751	7	2	21750.62207	20793.55272	10467.72766	10713.36867	year9900	0	44	1	4		4	1		1	1	1	1	1																2	2	2	2	2		2	2	2	2	2	2
1752	4	2	27461.74434	25673.99622	12028.34009	12052.46596	year9900	0	34	2	4		4	4	2.99	1	7	3	2		9	30	5	337.5												2	2	2	1	2		2	2	2	2	2	2
1753	3	2	2046.42657	2034.586215	1136.281619	1128.454085	year9900	0	13	2	1	5									9	10	10	225
1754	8	1	16797.24796	14027.78292	7625.108407	9253.268099	year9900	0	82	1	3		2	1	2.71	1	10	3	2		9	15	7	236.25												2	2	2	2	2		2	2	2	2	2	2
1755	9	1	0	84830.89826	39091.53834	0	year9900	0	24	1	3		2	6	5				1	1																2	2	2	2	2		2	2	2	2	2	2
1756	10	2	8922.707531	8158.481093	3477.606296	3463.963553	year9900	0	15	2	4	9		5	3.89						13	15	7	341.25
1757	11	1	21008.10853	20946.73229	8855.689513	8858.485306	year9900	0	0	2	5				1.27
1758	7	2	6612.098801	6673.283388	3120.117603	3229.143933	year9900	0	2	1	2				1.16
1759	4	2	22795.57571	20272.74071	10205.54456	10979.38571	year9900	0	48	1	4		5	1	0				1	3																2	2	2	1	2		2	2	2	2	2	2
1760	12	1	7620.035036	7743.735579	4603.29297	4521.245498	year9900	0	47	2	1		1	1	2.05	1	2	3	2																	2	2	2	2	2		2	2	2	2	2	2
1761	4	2	19975.11507	19885.69784	11260.20361	11540.99529	year9900	0	35	1	1		3	1	2.82				1	2																2	2	2	1	2		2	2	2	2	2	2
1762	9	1	7456.219112	7332.622061	3406.235825	3381.213507	year9900	0	18	1	4	11		5							9	120	7	1890
1763	9	2	0	24446.53446	11175.85216	0	year9900	0	22	2	4		5	5	0.6				2		60	60	3.5	3150												2	2	2	1	2		2	2	2	2	2	2
1764	5	1	20026.08016	19936.43479	11288.93322	11570.44132	year9900	0	33	1	1		3	1	0.74	1	2	2	1	1	2	120	4.5	270												2	2	2	1	2		2	2	2	2	2	2
1765	2	1	37461.20721	34652.22579	17444.35246	18534.40875	year9900	0	52	1	4		1		0.47	2	0		1	1															50	1	2	2	2	2	9	2	2	2	2	2	2
1766	7	1	80402.71186	66963.74689	30858.0474	32458.35923	year9900	0	25	1	3		2	1	2.67	1	1	1	1	1	21	30	5	787.5												2	2	2	2	2		2	2	2	2	2	2
1767	11	1	5954.400539	5571.203878	3614.561857	3729.689946	year9900	0	19	1	1	13		5	0.31						1	30	3	22.5
1768	8	2	89169.21405	83252.81272	38953.31687	44124.85526	year9900	0	34	1	3		3	5	1.68	1	6	3	1	1	2	60	4	120												2	2	2	1	1		2	2	2	2	2	1
1769	8	1	4912.329323	4883.907232	3096.313045	3107.662427	year9900	0	11	2	1	4			1.59
1770	11	1	46927.60116	42971.09221	20166.538	21352.01198	year9900	0	16	2	3	9		5	1.14
1771	1	3	27932.59018	27229.40117	10926.41029	11360.40719	year9900	0	12	2	3	5									13	120	6	2340
1772	3	2	2963.60748	2867.01995	1503.624053	1596.570184	year9900	0	14	2	1	8		5							21	120	8	5040
1773	4	2	5241.68625	5213.109231	2688.097977	2697.414755	year9900	0	15	1	2	10		5	0.7						20	15	10	750
1774	4	2	61515.65339	50989.43884	29318.20146	35712.79921	year9900	0	70	2	3		2	1	0.93	2			2																50	1	2	2	2	2	9	2	2	2	2	2	2
1775	3	1	2767.55671	2672.392839	1514.577515	1532.746515	year9900	0	0	1	1				0.08
1776	8	1	0	64048.22162	27635.25231	0	year9900	0	28	2	2		2	5	5				1	1	9	30	10	675												2	2	1	2	1		2	2	2	2	2	1
1777	1	1	16388.71938	13686.61095	7439.656915	9118.753023	year9900	0	85	1	3		2	2		1	12	3	1	3																2	2	2	2	2		9	9	1	2	1	2
1778	6	2	7712.307333	7510.452704	4429.961653	4491.191664	year9900	0	49	2	1		1	1		1	6	3	2																48	1	2	2	1	2	9	2	2	2	2	2	2
1779	6	1	10379.52506	9697.086813	5743.394562	6123.478836	year9900	0	52	1	1		1	1	1.14	1	7	1	2																	2	2	2	1	2		2	2	2	2	2	2
1780	5	1	49087.96683	39425.21982	18502.44322	18785.25413	year9900	0	19	2	3	13		5	1.38						9	180	7	2835
1781	7	1	19796.631	19519.87094	10654.72241	10690.42536	year9900	0	40	2	4		3	1	0.92				2																	2	2	2	2	2		2	2	2	2	2	2
1782	3	1	3021.990105	2709.613472	1603.730755	1556.677625	year9900	0	62	2	1		3		1.13	2			2																62	1	2	2	1	2	1	1	2	2	2	1	1
1783	3	1	2497.264031	1911.557218	1036.845516	1129.121974	year9900	0	22	2	1		3		0.86	2			2																	2	2	2	1	2		2	2	2	2	2	2
1784	9	1	105860.9972	94083.90065	39146.58292	42986.68472	year9900	0	28	2	3		5	1	5	1	4	3	2																	2	2	2	2	2		2	2	2	2	2	2
1785	4	1	19932.44001	19843.21381	11627.22465	12785.89393	year9900	0	40	1	1		4	1	0.75	1	1	2	1	1	4	60	10	600												2	2	2	1	2		2	2	2	2	2	2
1786	4	2	27142.07867	26895.12134	12511.32759	12926.98323	year9900	0	26	1	4		4	5	3.76	1	1	2	2																	2	2	2	2	2		2	2	2	2	2	2
1787	12	1	3276.871849	3153.173094	2038.328691	2122.570339	year9900	0	18	2	1	13		5	1.34						21	60	3.5	1102.5
1788	11	1	25832.41233	24073.38836	12609.33543	14121.58233	year9900	0	23	1	1		4	5	1.44	1	2	1	2		10	60	7	1050												2	2	2	2	2		2	2	2	2	2	2
1789	2	2	2264.559127	2269.460633	1472.411712	1595.378766	year9900	0	19	1	1	66		5							30	20	7	1050
1790	12	1	0	9735.886054	5704.788317	0	year9900	0	43	1	1		1	1	0.72				1	3																2	2	2	2	2		2	2	2	2	2	2
1791	7	1	19194.14896	19019.50737	10319.99073	10241.25943	year9900	0	49	1	4		4	3	0	1	0		1	3	4	60	7	420												2	2	1	1	2		2	2	2	2	2	1
1792	1	1	29139.00634	26326.06688	13156.11497	13719.19829	year9900	0	50	1	3		3	1	1.06	1	3	3	1	3	30	30	3.5	787.5											47	1	2	2	1	2	1	2	2	2	2	2	2
1793	10	2	16013.14128	15082.53856	8681.347668	9898.948161	year9900	0	63	2	4		2	2	1.63				1	3																2	2	2	2	2		2	2	2	2	2	2
1794	1	3	83500.88432	76452.52335	35771.51654	37816.16652	year9900	0	30	1	3		5	1	5	1	1	1	2		1	15	6	22.5												2	2	2	2	2		2	2	2	2	2	2
1795	1	2	36817.80035	34552.46949	15266.39429	16087.79734	year9900	0	2	1	3				0.89
1796	10	1	0	10054.83605	5501.527929	0	year9900	0	47	1	1		2	1					1	3																2	2	2	2	2		2	2	2	2	2	2
1797	4	2	6187.481817	5669.01488	2782.966861	2903.199846	year9900	0	13	1	4	7			1.13						60	15	3.5	787.5
1798	2	1	104735.3035	95894.53217	47922.06509	50118.35382	year9900	0	51	1	2		5		2.69	1	5	1	1	3	4	30	5	150												2	2	2	1	2		2	2	2	2	2	2
1799	4	1	3005.829831	2462.47422	1581.671171	1667.709259	year9900	0	66	2	1		2	1	0.68	1	0		2		30	10	8	600												2	2	2	2	2		2	2	2	2	2	2
1800	13	1	12377.6339	12578.56737	6822.726019	6931.7966	year9900	0	29	2	1		2		1.76	2			2																	2	2	2	1	2		2	2	2	2	2	2
1801	6	1	2547.229552	2470.674294	1602.957863	1682.075741	year9900	0	17	1	1	11		5	0.63						4	240	6	1440
1802	6	1	23922.07503	20480.69946	11597.1211	12994.32106	year9900	0	31	1	1		2	1		1	2	1	2																	2	2	2	1	2		2	2	2	2	2	2
1803	11	2	43690.30186	41494.77936	17482.4135	18357.11834	year9900	0	18	1	3	11		5	2.4						30	90	10	6750
1804	8	2	8174.3554	7239.673161	3384.935174	3537.282301	year9900	0	2	1	5				4.24
1805	10	2	52868.20489	45757.45036	26309.88257	32048.33538	year9900	0	71	2	3		2		1.46	1	2	1	1	1	3	45	5	168.75												2	2	2	1	1		2	2	2	2	2	1
1806	7	2	0	38189.41969	19367.56711	0	year9900	0	61	2	3		2	2	1.92				1	1																2	2	2	2	2		2	2	2	2	2	2
1807	10	1	44645.51751	38640.71147	22217.85902	23616.20583	year9900	0	72	2	3		4	1	2.22	1	2	2	2		9	10	3.5	78.75											70	1	2	2	2	2	9	2	2	2	2	2	2
1808	5	2	6715.129731	6277.977582	2941.250312	3126.099571	year9900	0	25	2	4		4	5		2	8	3	1	3																2	2	2	9	9		2	2	2	2	2	1
1809	10	1	76913.10041	70420.81834	35191.90264	36804.76259	year9900	0	51	1	3		5	1	5	1	4	3	2																	2	2	2	2	2		2	2	2	2	2	2
1810	5	1	9447.030492	8825.067274	4227.503593	4234.588867	year9900	0	1	1	5				0.5
1811	4	2	5971.822679	5395.744394	2694.152428	2773.077403	year9900	0	13	1	4	6			1.63						9	30	3	202.5
1812	3	2	56957.69173	56183.96369	24803.77995	26560.97896	year9900	0	7	1	3	1			1.99
1813	6	1	3460.587452	3372.128539	2194.664789	2359.327718	year9900	0	19	2	1	15		5	1.89						4	60	3.5	210
1814	6	2	103391.3644	92603.18668	43328.28112	46077.90597	year9900	0	37	1	3		5	5	5	2	3	3	2		1	20	7	35												2	2	2	1	1		2	2	2	2	2	1
1815	9	1	32123.30762	29313.92792	15622.76614	16276.93321	year9900	0	42	2	4		4	5	1.15	2	0		2																	2	2	2	2	1		2	2	2	2	2	1
1816	13	1	36310.10299	34295.31823	13438.35228	14041.19559	year9900	0	15	2	5	9		5							21	45	6	1417.5
1817	10	1	84832.47535	64266.06964	36952.07517	48884.91887	year9900	0	72	2	3		2	2	1.3	2	0		1	3																2	2	2	2	2		2	2	2	2	2	2
1818	13	1	1856.008384	1845.269763	1192.851198	1392.601437	year9900	0	17	2	1	11		5	0.95						2	20	7	70
1819	11	2	0	38991.80207	15278.63275	0	year9900	0	14	2	3	7		5
1820	13	1	5368.650768	4983.300803	3030.500361	3041.60851	year9900	0	7	2	1	1			0.88
1821	11	1	144690.8397	129746.5944	63555.30552	68145.64446	year9900	0	40	2	3		4	1	4.17	2	0		2																	2	2	2	2	2		2	2	2	2	2	2
1822	4	2	29337.03287	26009.74309	13847.22649	15548.15226	year9900	0	78	1	5		1	1		1	2	2	1	3															72	1	2	2	2	2	9	2	2	2	2	2	2
1823	7	2	9137.022067	9195.993714	4181.878603	4447.006815	year9900	0	9	2	4	3			1.3
1824	12	1	3938.888052	3745.596716	2270.50899	2516.136777	year9900	0	68	1	1		1	1	0.78	1	0		1	3	9	90	6	1215												2	2	2	2	2		2	2	2	2	2	2
1825	4	1	3971.822507	3874.521547	2359.753876	2667.748314	year9900	0	75	1	1		1	1	1.14	2			1	3															74	1	2	2	1	2	1	2	2	2	2	2	2
1826	11	1	35401.57799	35298.1505	15389.69815	15373.75448	year9900	0	4	2	3				0.75
1827	13	2	1948.808803	1937.533252	1252.493758	1332.537993	year9900	0	18	2	1	15		5	1.03						4	180	4.5	810
1828	10	1	3460.587452	3372.128539	2194.664789	2359.327718	year9900	0	18	2	1	15		5							5	10	4.5	56.25
1829	7	2	5949.207746	5703.190349	2638.260918	2775.667609	year9900	0	17	1	4	11		5	1.13
1830	8	1	13523.68035	12076.53154	6564.463017	7747.88375	year9900	0	84	1	3		4	1	3.16	1	0		1	3															75	1	2	1	2	2	9	1	1	2	2	2	2
1831	10	2	8665.909016	8158.481093	3477.606296	3463.963553	year9900	0	15	2	4	9		5							9	45	7	708.75
1832	4	2	3393.441439	3410.452183	2126.961679	2210.573777	year9900	0	0	1	1				2.82
1833	12	1	3088.190202	3094.87441	2090.002607	2078.530757	year9900	0	13	1	1	6			0.83						15	15	8	450
1834	5	1	0	64326.09674	28398.323	0	year9900	0	9	1	3	3			4.32
1835	2	1	25287.53014	23674.52477	12517.88492	13793.11107	year9900	0	29	1	1		4	1	2.99	1	3	3	1	1	1	120	4.5	135												2	2	2	1	2		2	2	2	2	2	1
1836	6	1	3539.949121	3458.944012	2276.287055	2270.602506	year9900	0	13	1	1	7			1.56						9	15	8	270
1837	12	2	93618.44391	82605.03807	41960.45547	46690.36956	year9900	0	47	2	3		5	1	5	1	1	1	1	3	6	45	7	472.5												2	2	2	2	1		2	2	2	2	2	1
1838	1	2	0	58569.3719	24243.35742	0	year9900	0	10	1	3	2			3.84
1839	13	2	1532.877101	1457.654892	883.602477	880.285209	year9900	0	70	1	1		1	1	1.82	2			2		21	60	7	2205												2	2	2	2	2		2	2	2	2	2	2
1840	1	2	19804.96805	18586.40515	8349.845505	8799.106044	year9900	0	2	2	3				0.6
1841	2	2	8269.865719	7945.716412	3306.066651	3424.572355	year9900	0	29	2	3		4	1	4.32	1	8	2	1	3																2	2	2	2	2		2	2	2	2	2	2
1842	4	1	7340.284163	7172.3155	4119.351548	4104.982017	year9900	0	9	1	1	3			0.49
1843	6	2	6182.187115	5692.327731	3461.681709	3694.646274	year9900	0	9	2	1	3			0.83
1844	12	1	5970.345034	5983.267499	3520.134091	3507.854809	year9900	0	8	1	1	2			0.9
1845	13	1	2252.293565	1962.154403	1046.577645	1039.368057	year9900	0	15	2	1	9		5	2.99						21	60	6	1890
1846	6	1	62196.88144	54236.56477	28457.64536	30103.35884	year9900	0	62	1	3		4	1		1	2	2	2		30	180	6	8100												2	2	1	2	2		2	2	2	2	2	2
1847	6	1	2421.282943	2426.523669	1638.658027	1662.297634	year9900	0	14	1	1	8		5	1.19						9	120	8	2160
1848	2	2	15474.39446	15725.59947	8529.704023	9524.956648	year9900	0	27	2	1		2	5		1	3	2	1	1	4	15	6	90												2	2	2	1	2		2	2	2	2	2	2
1849	7	2	65983.21555	66081.50348	30451.49445	34118.05839	year9900	0	27	1	2		2	1	2.12	1	1	2	2		3	60	5	225												2	2	2	2	2		2	2	2	2	2	2
1850	10	2	34400.56885	32972.10689	17572.38117	18033.59812	year9900	0	44	2	4		5	4	5	2			2																5	1	2	2	2	2	1	2	2	2	2	2	1
1851	9	2	6980.014803	6916.692889	3280.55002	3182.322834	year9900	0	66	1	2		1	1		1	0		1	3																2	2	2	2	2		2	2	2	2	2	2
1852	7	1	5974.141089	5941.570817	2928.985689	2939.137369	year9900	0	14	1	4	7		5	0.96						30	60	8	3600
1853	5	1	9584.448426	9366.377298	5467.630407	5610.657577	year9900	0	45	2	1		1	1	0.69				2																	2	1	2	1	2		2	2	2	2	2	2
1854	11	1	104882.6701	102022.6651	47013.80047	48370.57108	year9900	0	28	1	3		3	1	4.06	1	2	3	1	1																2	2	2	1	2		2	2	2	2	2	2
1855	12	2	10867.72071	9776.874344	4779.77132	4799.49085	year9900	0	69	1	4		3	1	5	1	1	3	2		21	30	8	1260											69	1	2	2	2	2	9	2	2	2	2	2	2
1856	4	2	5630.986238	5184.802485	3351.649702	3425.972151	year9900	0	18	2	1	13		5	4.35						5	300	6	2250
1857	5	1	56800.74636	56962.0816	28398.323	28587.6023	year9900	0	7	1	3	1
1858	7	2	21587.526	20793.55272	10467.72766	11121.83118	year9900	0	45	1	4		3	1	2.87	2	1	3	2		30	15	6	675												2	2	2	2	2		2	2	2	2	2	2
1859	13	2	94969.22556	71105.35637	29585.63271	30191.34775	year9900	0	21	2	2		2		0.18	2	0		2		21	60	7	2205												2	2	2	2	2		2	2	2	2	2	2
1860	1	2	39505.64589	37065.73599	16036.31986	16755.83814	year9900	0	16	1	3	10		5	3.46						2	15	8	60
1861	13	1	2192.41916	1965.793496	1163.488268	1129.351762	year9900	0	67	2	1		1	1	1.09				2																58	1	2	2	2	2	9	2	2	2	2	2	2
1862	10	2	4838.607347	4312.924324	2406.529633	2435.398566	year9900	0	0	2	1				2.27
1863	2	2	11586.17465	11660.95347	5410.935762	5400.136519	year9900	0	8	2	4	3
1864	7	1	5447.121554	5482.278055	3163.247878	3240.33605	year9900	0	17	2	4	10		5	0.47
1865	7	1	18502.34767	17427.08488	10030.84342	11894.52306	year9900	0	66	2	4		3	1		2	2	3	1	3	17	55	3.5	818.125											62	1	2	2	2	2	2	2	2	2	2	2	2
1866	1	3	52262.44343	46448.21668	24501.79273	26062.90076	year9900	0	51	2	3		4	4	5	1	12	3	1	2	60	120	3.5	6300												2	2	2	1	2		2	2	2	2	2	2
1867	11	1	0	80744.54904	46426.96625	0	year9900	0	71	2	3		3	5	1.2				2																61	1	2	2	2	2	1	1	2	1	2	2	1
1868	10	1	101226.8851	89318.4115	45370.61317	49178.94238	year9900	0	41	2	3		4	1		1	2	1	2		1	10	4	10												2	2	2	2	2		2	2	2	2	2	2
1869	11	1	130269.5515	123218.8135	56346.54456	57401.79766	year9900	0	39	2	3		4	1	1.14	1	1	3	2		30	10	8	600												2	2	2	2	2		2	2	2	2	2	1
1870	3	2	1886.358753	1736.844624	1147.083187	1219.774214	year9900	0	0	2	1				0.6
1871	7	2	42196.72466	37410.9397	19629.3268	23547.84945	year9900	0	65	1	2		2	1		1	1	1	1	3																2	2	2	2	2		2	2	2	1	2	2
1872	2	2	64061.44222	60104.94072	26534.79081	28794.59311	year9900	0	8	1	3	2
1873	7	2	24998.47916	23645.45594	12934.63936	12898.39133	year9900	0	55	2	2		1	1	0.89	2			2																39	1	2	2	1	2	1	2	2	2	2	2	1
1874	5	2	6937.202126	6822.208493	3169.132513	3145.851964	year9900	0	16	1	4	11		5							6	60	4.5	405
1875	11	2	9304.981479	9029.501138	5347.996644	5390.34404	year9900	0	49	1	1		3	1	1.02	1	2	1	1	3																2	2	2	2	2		2	1	2	2	2	1
1876	1	3	81730.66809	72115.75697	36632.2694	39707.11746	year9900	0	41	2	3		5	1	3.97	1	5	1	1	3	4	45	3.5	157.5												2	2	2	2	2		2	2	2	2	2	2
1877	4	2	31740.18829	29796.32979	12859.86277	13431.34702	year9900	0	31	1	4		5	5	1.02	1	8	3	2		2	30	8	120												2	2	2	2	2		2	2	2	2	2	2
1878	6	2	16013.17369	15966.39039	7569.410957	8267.339154	year9900	0	1	2	2				1.2
1879	1	2	0	9782.095141	4519.591144	0	year9900	0	10	2	4	4			5
1880	9	2	4234.37142	4273.553876	1762.359534	1735.87189	year9900	0	0	1	2				0.47
1881	4	2	6876.77555	6670.09872	3830.908092	3866.709048	year9900	0	8	1	1	2
1882	7	1	102250.1556	93844.13747	43908.91194	48305.86459	year9900	0	34	1	3		3	1	1.36	1	2	2	1	1																2	2	2	1	1		2	2	2	2	2	1
1883	3	1	2212.323302	2217.111747	1438.448086	1695.222168	year9900	0	16	1	1	66		5	0.78
1884	6	2	12949.72645	13159.94703	7390.848787	7377.198135	year9900	0	38	2	1		3	6	0.02	1	2	2	1	3	13	20	7	455												2	2	2	1	2		2	2	2	2	2	2
1885	1	1	14531.42198	13686.61095	7439.656915	8993.349201	year9900	0	80	1	3		3	1	1.16	2			1	3	30	45	4	1350												2	2	1	1	2		2	2	2	2	2	2
1886	10	2	2209.479283	1866.228208	1057.684051	1070.372118	year9900	0	0	1	1
1887	1	2	92061.5053	89871.33831	43908.91194	46142.74763	year9900	0	32	1	3		5	1	1.4	1	3	3	1	1																2	2	2	2	2		2	2	2	2	2	2
1888	3	1	2766.714964	2772.703357	1845.994146	1912.183418	year9900	0	19	1	1	13		5	0.87						2	20	7	70
1889	6	1	3593.234752	3577.310152	2331.420057	2306.928667	year9900	0	15	1	1	9		5	2.99						30	15	3.5	393.75
1890	2	2	5803.421804	5745.473358	3380.23273	3368.441467	year9900	0	9	1	1	2
1891	10	2	30601.03972	29990.30161	15097.48306	15573.04004	year9900	0	51	1	4		2	3		1	2	3	1	1																2	2	1	2	2		2	2	2	2	2	2
1892	12	2	38124.77668	35736.38837	20547.91458	25324.40469	year9900	0	75	2	3		4	1	3.56	1	7	2	1	3															70	1	2	1	2	2	9	2	2	2	2	2	2
1893	6	1	71064.69888	65433.93166	28887.40372	33681.06184	year9900	0	10	1	5	4
1894	8	2	8462.277577	7494.673385	3306.575198	3455.395546	year9900	0	2	2	4				4.4
1895	10	1	37758.11335	37245.19736	16113.96299	17649.87168	year9900	0	17	1	5	11		5	3.53						30	30	3.5	787.5
1896	7	2	47261.81615	41149.01522	18417.37487	19764.01432	year9900	0	4	2	3				2.58
1897	4	1	2185.012896	2131.484861	1298.167942	1293.29429	year9900	0	70	1	1		3	1	1.01	1	0		1	3	4	30	6	180												2	2	2	2	2		2	2	1	2	2	1
1898	1	2	14051.44766	13234.54082	7193.924303	8730.014933	year9900	0	81	1	3		5	1	5	1	1	3	2		17	120	5	2550												2	2	2	2	2		2	1	2	2	2	2
1899	7	1	51290.21895	44725.80004	23811.39563	25710.602	year9900	0	75	1	3		5			2	3	3	1	3	21	30	3.5	551.25												2	2	2	2	2		2	2	2	2	2	2
1900	7	2	49113.98815	45561.58921	18746.45941	19562.4156	year9900	0	9	2	2	4
1901	7	1	9685.83616	8986.031938	4603.521662	4934.017609	year9900	0	73	1	4		1	2		2	4	3	1	3															68	1	2	2	9	9	9	2	2	2	2	2	2
1902	11	1	97558.31415	97703.63604	47013.80047	46965.51395	year9900	0	28	1	5		3	5	0.65	1	3	3	2		10	60	10	1500												2	2	2	1	2		2	2	2	2	2	2
1903	1	3	12265.85022	10874.70619	5911.184545	8134.923876	year9900	0	85	1	3		3	2		1	1	1	1	3															85	1	2	2	2	2	1	2	2	2	2	2	2
1904	12	1	0	37122.24542	19763.36861	0	year9900	0	75	1	3		5	1	4.07				1	3	90	120	4	10800												2	2	2	2	2		2	1	2	2	2	2
1905	8	1	33032.68012	29627.04353	15773.02708	17031.08998	year9900	0	72	1	3		5	1	2.71	1	3	2	1	3	17	37	3.5	550.375											50	1	1	2	2	2	2	2	2	2	1	1	2
1906	3	2	53210.12825	47161.25098	23917.58505	24984.61159	year9900	0	60	2	3		1	1	2.13	2	0		2																	2	2	1	1	2		2	2	2	2	2	2
1907	6	2	0	2177.25209	1412.587392	0	year9900	0	18	1	1	15		5	1.4						4	60	10	600
1908	7	2	0	72686.82765	36922.35323	0	year9900	0	49	2	2		1	1	2.64				2																	2	2	2	2	2		2	2	2	2	2	2
1909	9	2	25770.33139	23837.97557	10288.28371	10693.76165	year9900	0	24	1	2		2	1		1	5	1	2		3	60	4.5	202.5												2	2	2	1	2		2	2	2	2	2	1
1910	4	1	0	2543.366401	1505.334602	0	year9900	0	82	2	1		1	1	0.71				2																72	1	2	2	2	2	2	1	2	2	2	1	2
1911	9	2	23125.8189	21336.25972	9839.917563	10625.85972	year9900	0	2	2	2				2.64
1912	10	1	8012.659819	8142.734073	4753.327674	4727.602347	year9900	0	57	2	1		1	1		2			2																35	1	2	2	9	9	1	2	2	2	2	2	9
1913	11	1	40990.22096	35744.05537	18754.72121	19839.31191	year9900	0	60	1	3		2	1	1.24	2	2	3	1	3																2	2	2	1	2		2	2	2	2	2	2
1914	6	2	102705.8422	102090.487	46684.80415	49059.8348	year9900	0	34	2	3		2	6	1.46	2	0		2		2	30	10	150												2	2	2	2	2		2	2	2	2	2	1
1915	4	2	3616.067554	3329.540376	1746.195381	1765.729243	year9900	0	13	2	1	7									9	30	6	405
1916	10	1	52715.72005	46927.59903	23799.08967	23872.79312	year9900	0	65	2	3		4	1	5	2			2																64	1	2	1	1	2	9	2	2	2	2	2	2
1917	7	2	7591.28119	7078.695522	4147.795002	4561.128603	year9900	0	41	1	1		1	5	1.69	1	3	3	2																32	1	2	2	2	2	9	2	2	2	2	2	2
1918	3	1	10062.07442	10225.41803	6031.35544	6020.837479	year9900	0	54	2	1		1		0.5	1	1	1	1	2															48	1	2	2	2	2	2	2	2	2	2	1	2
1919	7	2	35478.79228	31445.59658	18080.77038	21935.93634	year9900	0	79	2	3		5	3	1.42	1	4	1	2																68	1	2	2	2	2	9	2	2	2	2	2	2
1920	11	1	40027.31892	35744.05537	18754.72121	19295.73706	year9900	0	68	1	3		4	1	1.6	2	3	3	1	3	8	540	3.5	3780											62	1	2	2	1	2	9	2	1	1	2	2	2
1921	5	1	64176.58672	55962.89592	29363.4424	31061.53837	year9900	0	66	1	3		3	1	4.52	1	5	1	1	3																2	2	2	1	2		2	2	2	2	2	2
1922	8	2	80123.37432	78599.20744	31539.70164	32792.45827	year9900	0	13	2	3	7			2.64						5	30	8	300
1923	12	1	0	6119.463209	3879.634248	0	year9900	0	7	2	1	1
1924	8	2	6860.925976	6490.249809	2813.300786	2913.233736	year9900	0	15	2	4	9		5	3.96						30	25	3.5	656.25
1925	6	2	2168.846406	2156.297746	1138.557446	1130.714235	year9900	0	14	2	1	8		5	1.27						26	30	6	1170
1926	12	1	7042.065334	6637.152673	4127.303448	4282.294309	year9900	0	10	2	1	4			3.29
1927	12	2	36720.98635	33811.42183	15154.35053	15738.09498	year9900	0	12	1	3	6			3.18						2	120	5	300
1928	6	1	4309.326115	4330.928032	2288.515038	2260.279928	year9900	0	2	1	1				0.54
1929	7	2	33901.87561	27338.28056	14421.15396	14964.26634	year9900	0	54	2	2		2	1		2	0		2																	2	1	2	2	2		2	2	2	2	2	2
1930	3	2	19794.72524	19736.89395	8720.395668	9524.448989	year9900	0	1	1	5				1.1
1931	12	2	61307.58053	49389.50791	25047.63406	28960.59998	year9900	0	65	2	2		4	2	0.96	1	5	3	2																	2	2	2	1	2		2	2	1	2	2	2
1932	7	1	9971.043755	9314.581127	4034.873542	3995.165942	year9900	0	4	1	4				0.92
1933	6	2	77258.00182	69154.77946	34559.21592	38087.82322	year9900	0	58	1	3		4	1	2.13	1	0		1	1	1	90	4.5	101.25												2	1	2	1	2		2	2	2	2	2	1
1934	3	1	3836.639642	3814.44135	2262.395105	2271.22571	year9900	0	17	2	1	13			1.27
1935	2	1	9017.959074	9076.162271	4116.165525	4100.017697	year9900	0	15	2	4	8		5	0.57						21	60	3.5	1102.5
1936	11	2	44301.49402	42461.90239	19411.66524	19781.60479	year9900	0	32	2	4		4		3.6	1	0		1	3	4	120	5	600												2	2	2	1	2		2	2	2	2	2	1
1937	2	2	14380.20934	13785.54501	6095.482576	6189.097025	year9900	0	8	1	4	2			1.44
1938	5	2	85413.44698	78391.58009	36124.18967	40903.79726	year9900	0	29	1	3		3	5	4.95	1	4	3	1	1	4	300	3.5	1050												2	2	2	2	2		2	2	2	2	2	2
1939	1	1	112164.859	106280.5729	52060.6673	55033.66259	year9900	0	48	2	3		3	1	5	1	2	2	2																	2	2	2	1	2		2	2	2	2	2	2
1940	12	2	6195.952821	6235.942387	2828.086399	2865.343486	year9900	0	12	2	4	4			0.58
1941	11	1	111161.2687	102022.6651	47013.80047	51157.50919	year9900	0	26	1	3		3	3	2.63	1	4	1	1	1	4	180	6	1080												2	2	2	2	2		2	2	2	2	2	2
1942	4	2	27237.78652	22352.08862	11912.47567	13396.32036	year9900	0	45	2	4		2	5	2.04	2			1	3																2	2	2	1	1		2	2	2	2	2	1
1943	10	1	6508.323295	6540.94841	3642.767941	3653.946855	year9900	0	5	2	1				1.5
1944	5	1	0	45097.52012	25930.43207	0	year9900	0	73	2	3		5	1	5				2		8	60	4	480											38	1	2	2	1	1	9	2	2	2	2	2	2
1945	13	1	23435.4797	20862.29295	9405.890358	11674.13778	year9900	0	82	2	5		4	2	2.18	2			2																70	1	2	2	2	2	2	2	2	2	2	2	2
1946	1	1	36108.33235	35199.32312	16519.20979	17437.62622	year9900	0	17	2	3	11		5	0.57
1947	3	1	26853.57128	25617.80044	13418.27889	13406.14976	year9900	0	39	1	1		1	1	1.9	1	2	2	1	3	4	90	10	900												2	2	2	1	2		2	2	2	2	2	2
1948	3	2	3028.67496	2715.607328	1607.27832	1560.121106	year9900	0	63	2	1		2	1		2			2																60	1	2	2	1	2	9	2	2	2	2	2	2
1949	3	2	8780.999318	8741.691777	5122.235495	5162.795231	year9900	0	45	1	1		1	1	0.54	1	0		1	3																2	2	2	2	2		2	2	2	2	2	2
1950	1	1	112164.859	106280.5729	52060.6673	55033.66259	year9900	0	48	2	3		5	5	4.79	1	0		1	1	4	60	6	360											45	1	2	2	1	2	2	2	2	2	2	2	1
1951	5	2	83962.51558	78391.58009	36124.18967	37772.44608	year9900	0	20	1	3		4	5	4.55	1	1	1	2		13	20	10	650												2	2	2	1	2		2	2	2	2	2	2
1952	6	2	3374.544258	3291.875308	2004.896714	2266.575291	year9900	0	70	1	1		1	1	1.24	2			2		30	60	4	1800												2	2	2	2	2		2	2	2	2	2	2
1953	1	2	56402.42119	55636.23608	24561.97225	26302.04063	year9900	0	10	1	3	4
1954	11	2	7541.067963	7499.955002	3744.807112	3854.51093	year9900	0	13	1	4	5			0.58						1	90	5	112.5
1955	7	2	46192.25695	43621.68055	20123.76351	21258.46663	year9900	0	8	2	2	1			5
1956	9	2	9074.392353	8123.335092	4675.704681	6045.795799	year9900	0	79	2	4		2	2	0.89	2			2																60	1	2	2	1	2	9	2	2	2	2	2	2
1957	12	2	32189.57981	30318.17919	16140.97811	17361.07723	year9900	0	79	1	3		5	1	3.56				1	3																2	2	1	2	2		2	2	2	2	2	9
1958	6	2	16736.88228	15921.6774	8872.474219	9927.177544	year9900	0	20	2	1		4	5	0.81	2			2		9	45	7	708.75												2	2	2	1	2		2	2	2	2	2	2
1959	13	2	6303.756073	6024.922744	2787.092353	2807.413928	year9900	0	16	1	4	9		5	3.67						21	60	8	2520
1960	6	1	109176.8072	103267.6976	50584.83501	54238.37008	year9900	0	43	2	3		3	1	1.51	1	0		1	1															37	1	2	2	1	2	2	2	2	2	2	2	2
1961	6	1	3253.238423	3234.415614	1806.365827	1821.094683	year9900	0	12	2	1	6			1.14						30	60	3.5	1575
1962	9	1	18203.96594	18150.78213	7086.255309	7088.492482	year9900	0	0	1	3				0.07
1963	1	2	51150.52808	45749.48831	24004.52018	25173.34388	year9900	0	62	1	3		3	1	2.47	1	7	1	1	1																2	2	2	2	2		2	2	2	2	2	2
1964	5	2	117777.7727	110130.3851	50361.35698	52923.42762	year9900	0	32	2	3		5	1	5	1	1	1	1	3	9	45	7	708.75												2	2	2	2	1		2	2	2	2	2	1
1965	11	1	193821.5752	180932.2105	79876.93353	93131.93958	year9900	0	7	1	3	0			1.17
1966	11	1	114994.2875	102022.6651	47013.80047	51157.50919	year9900	0	23	1	3		4	5	2.13	2			2																	2	2	2	2	2		2	2	2	2	2	2
1967	4	1	10692.79082	10218.98891	5965.343132	6222.978617	year9900	0	51	2	1		4	1		1	2	2	1	3	13	90	3.5	1023.75												2	2	2	2	2		2	2	2	2	2	2
1968	12	2	12872.47905	11889.92917	5257.308002	5400.21528	year9900	0	10	1	4	3			2.22
1969	13	1	0	16527.11023	9358.415674	0	year9900	0	38	1	1		2	1	3.46				1	1																2	2	2	1	2		2	2	2	2	2	2
1970	8	2	12410.28777	10991.25532	4742.959817	4928.888714	year9900	0	5	2	4				0.71
1971	4	1	2881.545579	2639.811681	1472.964643	1611.74808	year9900	0	0	2	1				3.81
1972	10	2	8292.895289	8247.683459	3831.310906	3803.165973	year9900	0	16	1	4	11		5	0.18
1973	3	1	22153.66858	21087.53463	11629.88407	12989.55059	year9900	0	24	2	1		3	5		2	0		2																	2	2	2	2	2		2	2	2	2	2	2
1974	10	2	89556.36016	89019.78921	36904.42542	37309.89636	year9900	0	22	2	2		5	5		2			2		13	60	5	975												2	2	2	1	2		2	2	2	2	2	1
1975	10	1	33947.56951	33856.29557	15595.60635	15833.98609	year9900	0	16	2	3	8		5	1.57						2	20	3.5	35
1976	13	2	5759.581088	5796.754248	2628.908484	2667.215992	year9900	0	14	2	4	8		5							9	35	10	787.5
1977	3	2	2131.731713	2113.93803	1179.537161	1193.686988	year9900	0	0	2	1				0.42
1978	13	1	1729.520192	1644.648202	996.95424	993.211421	year9900	0	67	1	1		2	1	0.72	1	1	1	1	1																2	2	2	1	2		2	2	2	2	2	2
1979	3	2	5383.056868	5210.533872	2785.499283	2767.668571	year9900	0	2	2	1				0.98
1980	11	2	37966.01002	31155.96856	16604.47593	17100.96021	year9900	0	47	2	4		2		0.73	1	3	1	2		13	30	3.5	341.25											42	1	1	2	1	2	2	2	2	2	2	2	1
1981	2	2	17346.40836	16951.73245	9348.967845	10052.49572	year9900	0	21	2	1		1	5	0.9	2			2																	2	2	2	2	2		2	2	2	2	2	2
1982	8	1	78150.81418	74050.94055	30811.23619	32496.14637	year9900	0	21	2	3		4	5	2.91	1	3	1	1	1	2	15	10	75												2	2	2	2	2		2	2	2	2	2	2
1983	11	2	0	41109.91371	17786.01471	0	year9900	0	18	1	3	10		5	5						20	120	10	6000
1984	12	2	6893.121249	6608.070228	3243.956993	3384.106212	year9900	0	14	1	4	7		5	1.02						30	120	8	7200
1985	11	1	9386.891613	9106.441969	5022.096651	5250.713693	year9900	0	19	2	5	13		1	0.39						2	30	3.5	52.5
1986	11	1	0	70342.14588	28942.49751	0	year9900	0	6	2	3	0			2.31
1987	7	1	10433.13621	10553.67786	6074.583948	5926.832405	year9900	0	66	2	4		5	4	4.79	2	3	3	1	3	13	120	5	1950											50	1	2	2	2	2	9	2	2	2	2	2	1
1988	12	2	7263.212318	7073.111876	4172.000759	4229.665288	year9900	0	49	2	1		1	3	0.72	2			1	3																2	2	2	1	1		2	2	2	2	2	1
1989	3	1	2895.111423	2823.152726	1831.643642	1889.983668	year9900	0	17	1	1	10		5	2.95						21	60	6	1890
1990	7	1	66366.36151	62508.03062	32797.64076	34694.33737	year9900	0	68	1	3		5	1		2	6	3	1	3	9	300	3.5	2362.5											63	1	2	1	1	2	2	2	2	2	2	2	2
1991	4	2	8974.762703	8645.535432	4429.086154	4614.36716	year9900	0	60	1	4		3	5	0.86	2	0		1	3	15	15	8	450												2	2	2	2	2		2	2	2	2	2	2
1992	10	1	3746.712409	3497.911702	2246.742749	2859.505288	year9900	0	64	2	1		1			2	1	3	1	1															34	1	2	2	1	1	2	2	1	2	1	2	1
1993	1	3	36436.97491	33559.77691	14261.18335	15520.92068	year9900	0	3	1	2
1994	3	1	10821.39222	10921.52721	5106.399251	5508.265472	year9900	0	1	1	5				0.76
1995	8	1	69211.91615	63521.98231	31744.29764	35951.37564	year9900	0	55	1	3		5	4	5	1	1	2	1	3	9	45	3.5	354.375												2	2	2	1	2		2	2	2	2	2	1
1996	4	1	2224.332161	1794.274516	973.230342	993.93866	year9900	0	36	2	1		3	1	1.15	2			2																	2	2	2	1	2		2	2	2	2	2	1
1997	7	1	5482.46428	5293.946904	2760.981707	2855.001953	year9900	0	1	1	1				0.59
1998	2	1	116349.8368	111789.3372	46513.48985	50404.20846	year9900	0	24	2	5		4	5	1.98	2			2																	2	2	2	1	2		2	2	2	2	2	1
1999	13	2	27586.76759	24457.98594	12832.97888	14116.66364	year9900	0	68	1	3		1	3	0.96	2	2	3	1	1															66	1	2	2	1	9	9	2	2	2	2	2	2
[truncated: 99,317 more rows]
[truncated: 58 more columns]
