# Supplementary material for: Association between hyperuricemia and the risk of mortality in patients with osteoarthritis: A study based on the National Health and Nutrition Examination Survey database
Source: PLoS One. 2024 May 7;19(5):e0302386. doi: 10.1371/journal.pone.0302386 (PMC11075909; doi:10.1371/journal.pone.0302386)
Supplement: S1 Dataset — (CSV) [file pone.0302386.s002.csv]

seqn	sdmvstra	sdmvpsu	wtmec2yr	wtint2yr	wtint4yr	wtmec4yr	year	year1	age	gender	race	dmdeduc3	dmdeduc2	marriage	pir	drink	alq120q	alq120u	smq020	smq040	padtimes	paddurat	padmets	phy	pad615	paq610	pad630	paq625	pad645	paq640	pad660	paq655	pad675	paq670	arthritis_age	arthritis	liver	cancer	diabetes_family	cvd_family	type	cvd1	cvd2	cvd3	cvd4	cvd5	cvd_family1	gout	copd
64	9	1	14236.5203	13409.1658	7718.172229	8800.682765	year9900	0	63	2	4		4.0	1.0	5.0	1.0	1.0	2.0	1.0	1.0															58.0	1.0	2.0	2.0	2.0	2.0	2.0	2.0	2.0	2.0	2.0	2.0	2.0
83	7	1	10703.02238	10553.67786	6074.583948	5926.832405	year9900	0	60	2	4		2.0	5.0	2.4	2.0			1.0	3.0	4.0	20.0	7.0	140.0											60.0	1.0	2.0	2.0	1.0	2.0	2.0	2.0	2.0	2.0	2.0	2.0	2.0
118	5	1	18410.11541	16322.11321	8872.24185	12209.90675	year9900	0	85	1	3		4.0	1.0	2.71	1.0	0.0		1.0	3.0															70.0	1.0	2.0	2.0	2.0	2.0	2.0	2.0	2.0	2.0	2.0	2.0	2.0
166	11	1	12765.09481	10928.73716	6403.745043	6621.389857	year9900	0	41	1	1		2.0	1.0	0.31	1.0	3.0	3.0	1.0	1.0															40.0	1.0	2.0	2.0	1.0	2.0	2.0	2.0	2.0	2.0	2.0	2.0	2.0
178	9	2	8799.303113	8123.335092	4675.704681	6045.795799	year9900	0	60	2	4		4.0	3.0	5.0	1.0	6.0	3.0	1.0	1.0															60.0	1.0	2.0	2.0	2.0	2.0	2.0	2.0	2.0	2.0	2.0	2.0	2.0
225	1	1	38054.59358	33738.59267	17961.95882	21994.34045	year9900	0	79	1	3		5.0	1.0	1.24	2.0			2.0																62.0	1.0	2.0	2.0	2.0	2.0	2.0	2.0	2.0	1.0	2.0	2.0	2.0
237	1	2	23413.61269	20842.82691	9397.113976	13766.31662	year9900	0	81	2	3		5.0	2.0		1.0	6.0	1.0	1.0	3.0															8.0	1.0	2.0	1.0	2.0	2.0	2.0	2.0	2.0	2.0	2.0	2.0	2.0
272	7	1	107066.1484	95894.53217	47922.06509	50417.1071	year9900	0	56	1	3		4.0		3.16	1.0	0.0		1.0	3.0	60.0	15.0	5.0	1125.0											56.0	1.0	2.0	2.0	1.0	2.0	2.0	2.0	2.0	2.0	2.0	2.0	2.0
274	11	2	50313.20296	47161.25098	23917.58505	23911.61926	year9900	0	69	2	3		4.0	1.0	3.73	2.0			2.0		13.0	180.0	4.0	2340.0											59.0	1.0	1.0	2.0	1.0	2.0	2.0	2.0	1.0	1.0	1.0	2.0	2.0
350	9	2	21791.06267	17882.35484	9530.345045	10717.4662	year9900	0	56	2	4		2.0	4.0	4.19	1.0	0.0		1.0	3.0	17.0	20.0	8.0	680.0											56.0	1.0	2.0	2.0	2.0	2.0	2.0	2.0	2.0	2.0	2.0	2.0	2.0
359	5	2	30733.123	27197.17812	14494.65096	16300.1372	year9900	0	42	2	4		4.0	3.0	5.0	1.0	3.0	2.0	2.0		26.0	60.0	3.5	1365.0											42.0	1.0	2.0	2.0	2.0	2.0	2.0	2.0	2.0	2.0	2.0	2.0	2.0
419	10	2	62038.59437	54098.53619	28385.22248	30026.74772	year9900	0	66	1	3		4.0	1.0	4.52	1.0	2.0	1.0	1.0	3.0	13.0	30.0	7.0	682.5											56.0	1.0	2.0	2.0	1.0	2.0	2.0	2.0	2.0	2.0	2.0	2.0	2.0
465	6	2	1675.383228	1667.88349	1015.814335	1051.006576	year9900	0	61	1	1		5.0	1.0		1.0	3.0	1.0	1.0	3.0	17.0	30.0	3.5	446.25											1.0	1.0	2.0	2.0	1.0	2.0	2.0	2.0	2.0	2.0	2.0	2.0	1.0
477	12	2	66783.03253	65127.83067	32546.7998	32519.68192	year9900	0	51	1	2		1.0	1.0	1.51	1.0	0.0		2.0																35.0	1.0	2.0	2.0	2.0	2.0	2.0	2.0	2.0	2.0	2.0	2.0	2.0
512	5	2	52446.6777	43680.44273	21186.07379	22497.305	year9900	0	44	1	3		2.0	6.0	0.72	1.0	7.0	1.0	1.0	1.0															40.0	1.0	2.0	2.0	1.0	2.0	2.0	2.0	2.0	2.0	2.0	2.0	1.0
643	8	1	23421.60663	22954.15624	11555.40179	11848.90897	year9900	0	46	1	4		4.0		2.51	1.0	2.0	2.0	1.0	1.0															20.0	1.0	2.0	2.0	1.0	2.0	2.0	2.0	2.0	2.0	2.0	2.0	1.0
705	1	2	15847.39834	13234.54082	7193.924303	8817.559698	year9900	0	85	1	3		1.0	2.0	2.04	1.0	0.0		1.0	3.0															80.0	1.0	2.0	2.0	1.0	2.0	2.0	2.0	2.0	2.0	2.0	2.0	2.0
789	7	1	43662.8298	38699.28042	19626.14035	22395.35173	year9900	0	65	2	3		3.0	1.0	5.0	2.0	0.0		2.0		4.0	30.0	3.5	105.0											40.0	1.0	2.0	2.0	2.0	1.0	2.0	2.0	2.0	2.0	2.0	2.0	2.0
800	11	1	60263.73789	48548.58621	27914.74595	34315.53577	year9900	0	70	2	3		4.0	1.0	3.55	1.0	0.0		2.0		3.0	180.0	6.0	810.0											60.0	1.0	2.0	2.0	1.0	2.0	2.0	2.0	2.0	2.0	2.0	2.0	2.0
812	7	1	25240.01192	23232.40519	12381.63763	12706.61471	year9900	0	56	2	4		4.0	1.0	3.18	2.0			2.0																40.0	1.0	2.0	2.0	1.0	1.0	2.0	2.0	2.0	2.0	2.0	2.0	1.0
852	6	2	42812.95818	37946.02141	21818.42212	26470.5269	year9900	0	76	2	3		3.0	1.0	1.6	1.0	3.0	1.0	2.0																47.0	1.0	2.0	2.0	1.0	2.0	2.0	2.0	2.0	2.0	2.0	2.0	2.0
907	5	2	35440.06214	31647.67408	16848.78276	17694.19024	year9900	0	77	1	3		3.0	1.0	3.56	1.0	0.0		2.0		30.0	240.0	4.0	7200.0											72.0	1.0	2.0	2.0	2.0	2.0	2.0	2.0	2.0	2.0	2.0	2.0	2.0
949	12	1	56627.43662	53079.91925	26919.20712	31204.51943	year9900	0	67	2	3		5.0	3.0	1.76	1.0	7.0	1.0	1.0	3.0															50.0	1.0	2.0	2.0	2.0	2.0	2.0	2.0	2.0	2.0	2.0	2.0	2.0
954	7	2	62441.39862	57308.0712	28638.97509	34436.4784	year9900	0	55	1	2		4.0	2.0	4.0	1.0	5.0	2.0	1.0	3.0															52.0	1.0	2.0	2.0	2.0	2.0	2.0	2.0	2.0	2.0	2.0	2.0	2.0
987	6	2	2014.661692	1665.050875	1009.32195	1040.846475	year9900	0	66	1	1		1.0	1.0	0.82	1.0	3.0	3.0	1.0	2.0	30.0	30.0	3.5	787.5											59.0	1.0	2.0	2.0	2.0	2.0	2.0	2.0	2.0	2.0	2.0	2.0	2.0
1003	8	1	31455.78355	29627.04353	15773.02708	17031.08998	year9900	0	78	1	3		5.0		5.0	2.0	0.0		2.0		4.0	90.0	3.5	315.0											65.0	1.0	2.0	1.0	2.0	2.0	2.0	2.0	2.0	2.0	1.0	2.0	2.0
1010	1	1	26756.12059	21554.78356	9718.103921	15281.61913	year9900	0	85	2	3		3.0	1.0	1.48	1.0	1.0	1.0	1.0	3.0	9.0	30.0	2.5	168.75											1.0	1.0	2.0	2.0	1.0	2.0	2.0	2.0	2.0	2.0	2.0	2.0	2.0
1029	10	2	60581.24459	54098.53619	28385.22248	33710.57094	year9900	0	68	1	3		4.0	1.0		2.0			2.0		17.0	45.0	4.5	860.625											35.0	1.0	2.0	2.0	2.0	1.0	2.0	2.0	2.0	2.0	2.0	2.0	2.0
1260	2	1	20415.71994	18231.06427	9909.893977	11696.41848	year9900	0	80	1	3		5.0	1.0	3.62	2.0			2.0		15.0	30.0	3.5	393.75											70.0	1.0	2.0	1.0	2.0	2.0	2.0	2.0	2.0	2.0	2.0	2.0	2.0
1273	3	2	2694.604881	2515.66945	1541.117646	1774.918717	year9900	0	73	2	1		1.0	1.0	0.87	1.0	0.0		1.0	3.0															73.0	1.0	2.0	2.0	2.0	2.0	2.0	2.0	2.0	2.0	2.0	2.0	2.0
1285	8	1	21642.46105	19212.61375	8662.12256	10980.83178	year9900	0	85	2	3		4.0	2.0	5.0	1.0	7.0	1.0	2.0																84.0	1.0	2.0	2.0	2.0	2.0	2.0	2.0	2.0	2.0	2.0	2.0	2.0
1306	11	2	15131.12061	14251.77647	8203.169906	9353.703683	year9900	0	62	2	4		2.0	1.0	1.63	2.0	0.0		1.0	1.0															61.0	1.0	2.0	2.0	2.0	2.0	2.0	2.0	2.0	2.0	2.0	2.0	2.0
1316	3	1	4029.32014	3612.817963	2138.307673	2075.570166	year9900	0	65	2	1		1.0			1.0	0.0		2.0																62.0	1.0	2.0	1.0	1.0	2.0	2.0	2.0	2.0		2.0	2.0	2.0
1398	12	1	27160.72529	24073.11961	10853.51089	15651.69077	year9900	0	80	2	3		4.0	1.0	4.37	1.0	4.0	2.0	2.0																74.0	1.0	2.0	2.0	1.0	2.0	2.0	2.0	2.0	2.0	2.0	2.0	2.0
1436	3	1	2694.604881	2515.66945	1541.117646	1774.918717	year9900	0	73	2	1		1.0	1.0	0.8	2.0			2.0		17.0	40.0	7.0	1190.0											72.0	1.0	2.0	2.0	2.0	2.0	2.0	2.0	2.0	2.0	2.0	2.0	2.0
1532	1	3	14247.5969	10874.70619	5911.184545	8179.716103	year9900	0	85	1	3		1.0	1.0	0.9	1.0	4.0	3.0	1.0	3.0	60.0	45.0	3.5	2362.5											76.0	1.0	2.0	2.0	2.0		2.0	2.0	2.0	2.0	2.0	1.0
1574	8	1	21676.81349	19212.61375	8662.12256	11435.30164	year9900	0	80	2	3		4.0			1.0	2.0	2.0	1.0	3.0															79.0	1.0	2.0	2.0	2.0	2.0	2.0	2.0	2.0	2.0	2.0	2.0	2.0
1600	3	2	49051.58741	46199.88286	24240.83988	25642.69433	year9900	0	60	1	3		5.0	1.0	5.0	1.0	20.0	3.0	1.0	3.0	9.0	60.0	3.5	472.5											52.0	1.0	1.0	1.0	1.0	2.0	2.0	2.0	2.0	2.0	2.0	2.0	2.0
1605	5	1	9033.677681	8797.238755	5188.958891	5273.683568	year9900	0	50	2	1		3.0		5.0	1.0	2.0	2.0	1.0	1.0	9.0	120.0	4.0	1080.0											32.0	1.0	2.0	2.0	2.0	2.0	2.0	2.0	2.0	2.0	2.0	2.0	2.0
1614	1	3	42971.43298	38146.9345	19346.02097	22075.70803	year9900	0	62	2	3		3.0	1.0		1.0	2.0	2.0	1.0	3.0															56.0	1.0	2.0	1.0	1.0	1.0	2.0	2.0	2.0	2.0	2.0	2.0	1.0
1644	1	2	43386.6833	38454.526	22110.80502	24557.04404	year9900	0	72	2	3		4.0	1.0	1.91	2.0	0.0		2.0		7.0	20.0	4.5	157.5											60.0	1.0	2.0	1.0	2.0	2.0	2.0	2.0	2.0	2.0	2.0	2.0	2.0
1691	12	2	34471.643	26311.03281	13805.263	15955.49915	year9900	0	60	1	3		3.0	5.0	0.6	1.0	12.0	3.0	1.0	3.0															10.0	1.0	1.0	2.0	1.0	2.0	2.0	2.0	1.0	2.0	1.0	2.0	1.0
1705	11	2	18942.32464	16517.97636	8978.70755	10895.89599	year9900	0	80	1	5		3.0	1.0	4.52	2.0	2.0	3.0	2.0		9.0	120.0	3.0	810.0											76.0	1.0	2.0	2.0	2.0	2.0	2.0	2.0	2.0	2.0	2.0	2.0	2.0
1711	6	2	51770.39292	45144.51857	23687.09569	25056.92696	year9900	0	69	1	3		4.0	1.0	5.0	1.0	5.0	1.0	1.0	3.0	13.0	60.0	7.0	1365.0											67.0	1.0	2.0	2.0	2.0	1.0	2.0	2.0	2.0	2.0	2.0	2.0	2.0
1736	11	1	9867.216735	9608.961547	5667.745056	5760.287294	year9900	0	48	2	1		4.0	1.0	0.67	1.0	10.0	3.0	1.0	1.0															39.0	1.0	2.0	2.0	1.0	2.0	2.0	2.0	2.0	2.0	2.0	2.0	1.0
1865	7	1	18502.34767	17427.08488	10030.84342	11894.52306	year9900	0	66	2	4		3.0	1.0		2.0	2.0	3.0	1.0	3.0	17.0	55.0	3.5	818.125											62.0	1.0	2.0	2.0	2.0	2.0	2.0	2.0	2.0	2.0	2.0	2.0	2.0
1905	8	1	33032.68012	29627.04353	15773.02708	17031.08998	year9900	0	72	1	3		5.0	1.0	2.71	1.0	3.0	2.0	1.0	3.0	17.0	37.0	3.5	550.375											50.0	1.0	1.0	2.0	2.0	2.0	2.0	2.0	2.0	2.0	1.0	1.0	2.0
1918	3	1	10062.07442	10225.41803	6031.35544	6020.837479	year9900	0	54	2	1		1.0		0.5	1.0	1.0	1.0	1.0	2.0															48.0	1.0	2.0	2.0	2.0	2.0	2.0	2.0	2.0	2.0	2.0	1.0	2.0
1945	13	1	23435.4797	20862.29295	9405.890358	11674.13778	year9900	0	82	2	5		4.0	2.0	2.18	2.0			2.0																70.0	1.0	2.0	2.0	2.0	2.0	2.0	2.0	2.0	2.0	2.0	2.0	2.0
1950	1	1	112164.859	106280.5729	52060.6673	55033.66259	year9900	0	48	2	3		5.0	5.0	4.79	1.0	0.0		1.0	1.0	4.0	60.0	6.0	360.0											45.0	1.0	2.0	2.0	1.0	2.0	2.0	2.0	2.0	2.0	2.0	2.0	1.0
1960	6	1	109176.8072	103267.6976	50584.83501	54238.37008	year9900	0	43	2	3		3.0	1.0	1.51	1.0	0.0		1.0	1.0															37.0	1.0	2.0	2.0	1.0	2.0	2.0	2.0	2.0	2.0	2.0	2.0	2.0
1980	11	2	37966.01002	31155.96856	16604.47593	17100.96021	year9900	0	47	2	4		2.0		0.73	1.0	3.0	1.0	2.0		13.0	30.0	3.5	341.25											42.0	1.0	1.0	2.0	1.0	2.0	2.0	2.0	2.0	2.0	2.0	2.0	1.0
1990	7	1	66366.36151	62508.03062	32797.64076	34694.33737	year9900	0	68	1	3		5.0	1.0		2.0	6.0	3.0	1.0	3.0	9.0	300.0	3.5	2362.5											63.0	1.0	2.0	1.0	1.0	2.0	2.0	2.0	2.0	2.0	2.0	2.0	2.0
1992	10	1	3746.712409	3497.911702	2246.742749	2859.505288	year9900	0	64	2	1		1.0			2.0	1.0	3.0	1.0	1.0															34.0	1.0	2.0	2.0	1.0	1.0	2.0	2.0	1.0	2.0	1.0	2.0	1.0
2025	11	1	9867.216735	9608.961547	5667.745056	5993.813269	year9900	0	51	2	1		2.0	1.0	2.75	2.0	3.0	3.0	1.0	1.0															45.0	1.0	2.0	2.0	1.0	2.0	2.0	2.0	2.0	2.0	2.0	2.0	2.0
2037	7	1	20727.87702	21071.16406	10607.48059	11226.35044	year9900	0	53	1	4		3.0	4.0		1.0	365.0	3.0	1.0	1.0															51.0	1.0	1.0	2.0	2.0	2.0	2.0	2.0	2.0	2.0	2.0	2.0
2226	1	1	50232.57921	47312.21552	24824.47508	26260.08132	year9900	0	67	1	3		4.0	1.0	4.0	1.0	5.0	1.0	1.0	3.0	30.0	60.0	3.5	1575.0											61.0	1.0	2.0	2.0	2.0	2.0	2.0	2.0	2.0	2.0	2.0	2.0	2.0
2342	8	2	36538.21478	34413.99824	18321.53537	19782.86831	year9900	0	74	1	3		4.0	1.0		1.0	1.0	3.0	1.0	3.0															54.0	1.0	1.0	2.0	1.0		2.0	2.0	1.0	2.0	1.0	2.0	2.0
2346	12	2	34471.643	26311.03281	13805.263	16652.3399	year9900	0	66	1	3		1.0	1.0	4.09	1.0	1.0	3.0	1.0	3.0															50.0	1.0	2.0	2.0	1.0	2.0	2.0	2.0	1.0	2.0	1.0	2.0	2.0
2351	10	2	31159.13767	25101.86282	11317.32595	15323.69438	year9900	0	84	2	3		1.0		1.82	2.0	2.0	3.0	2.0																18.0	1.0	2.0	2.0	2.0	2.0	2.0	1.0		1.0	2.0	2.0	1.0
2356	5	2	13801.19494	12354.73702	7111.254316	9195.018592	year9900	0	78	2	4		1.0	2.0	3.89	1.0	0.0		1.0	3.0															68.0	1.0	2.0	2.0	1.0	2.0	2.0	2.0	2.0	2.0	2.0	2.0	2.0
2358	1	1	24319.38878	21554.78356	9718.103921	14014.33683	year9900	0	81	2	3		4.0	3.0	1.44	2.0			2.0																41.0	1.0	2.0	2.0	2.0	2.0	2.0	1.0	1.0	2.0	1.0	2.0	2.0
2414	5	1	6359.620996	5946.68666	2719.351334	2857.69491	year9900	0	34	2	3		5.0	1.0	5.0	1.0	2.0	3.0	2.0		17.0	40.0	3.5	595.0											23.0	1.0	2.0	2.0	1.0	2.0	2.0	2.0	2.0	2.0	2.0	2.0	1.0
2551	8	2	11169.51817	11298.56777	6503.334605	7415.458359	year9900	0	72	2	4		1.0	3.0	5.0	1.0	0.0		2.0		30.0	90.0	3.5	2362.5											71.0	1.0	2.0	2.0	1.0	2.0	2.0	2.0	2.0	2.0	2.0	2.0	2.0
2653	2	1	123187.7883	99337.93506	52401.52732	53536.68544	year9900	0	56	2	3		4.0	1.0	5.0	1.0	4.0	3.0	1.0	3.0	20.0	30.0	6.0	900.0											55.0	1.0	2.0	2.0	2.0	1.0	2.0	2.0	2.0	2.0	2.0	2.0	1.0
2660	6	2	101126.4044	101277.0412	49121.82053	51150.79028	year9900	0	42	1	3		5.0	1.0	4.93	1.0	2.0	2.0	2.0		21.0	40.0	3.5	735.0											38.0	1.0	2.0	2.0	2.0	2.0	2.0	2.0	2.0	2.0	2.0	2.0	1.0
2684	5	2	13382.81318	12354.73702	7111.254316	7488.254763	year9900	0	70	2	4		2.0	2.0	1.96	1.0	0.0		1.0	1.0															66.0	1.0	1.0	2.0	1.0	2.0	2.0	2.0	2.0	2.0	2.0	2.0	2.0
2713	1	3	40696.42807	38146.9345	19346.02097	19341.19547	year9900	0	68	2	3		5.0	1.0	5.0	2.0	0.0		1.0	3.0	13.0	120.0	4.0	1560.0											48.0	1.0	2.0	2.0	1.0	1.0	2.0	2.0	2.0	2.0	2.0	2.0	2.0
2723	6	1	4631.799099	3828.027887	2326.220951	2779.219552	year9900	0	66	1	1		3.0	2.0	2.18	1.0	3.0	3.0	1.0	2.0	4.0	120.0	6.0	720.0											51.0	1.0	2.0	1.0	1.0	2.0	2.0	2.0	2.0	2.0	2.0	2.0	1.0
2761	10	2	52868.20489	45757.45036	26309.88257	32048.33538	year9900	0	77	2	2		1.0	1.0	2.17	2.0			2.0																74.0	1.0	2.0	2.0	2.0	2.0	2.0	2.0	2.0	2.0	2.0	2.0	2.0
2795	7	1	64278.2997	58073.18194	29021.32939	28997.14892	year9900	0	51	1	5		3.0	1.0	3.0	1.0	0.0		1.0	3.0	3.0	30.0	3.5	78.75											46.0	1.0	2.0	2.0	2.0	1.0	2.0	2.0	2.0	2.0	2.0	2.0	1.0
2827	10	1	110917.1044	98072.11685	44847.24975	47128.79713	year9900	0	37	2	3		4.0	3.0	4.62	1.0	2.0	1.0	2.0																37.0	1.0	2.0	2.0	1.0	2.0	2.0	2.0	2.0	2.0	2.0	2.0	1.0
2844	7	1	11431.88227	10553.67786	6074.583948	7203.210721	year9900	0	63	2	4		5.0	1.0	5.0	1.0	2.0	2.0	1.0	3.0	5.0	20.0	5.0	125.0											30.0	1.0	2.0	2.0	1.0	2.0	2.0	2.0	2.0	2.0	2.0	2.0	2.0
2860	1	3	93849.34648	83378.4217	40842.23629	43850.65467	year9900	0	48	2	3		2.0	1.0	1.08	1.0	2.0	1.0	1.0	1.0															44.0	1.0	2.0	2.0	2.0	1.0	2.0	2.0	2.0	2.0	2.0	2.0	1.0
2917	11	2	85735.82112	81238.03008	42853.68777	43782.01398	year9900	0	51	2	3		4.0		4.55	1.0	2.0	2.0	1.0	3.0	5.0	60.0	8.0	600.0											38.0	1.0	2.0	2.0	1.0	1.0	2.0	2.0	2.0	2.0	2.0	2.0	1.0
2927	11	1	64085.08823	48548.58621	27914.74595	36929.18692	year9900	0	77	2	3		1.0	2.0	1.15	2.0	0.0		1.0	3.0															65.0	1.0	2.0	2.0	2.0	2.0	2.0	1.0	2.0	2.0	2.0	2.0	2.0
2929	5	1	3111.241021	3161.74764	1871.334041	1816.429486	year9900	0	61	2	1		1.0	1.0	4.52	2.0	0.0		1.0	1.0															59.0	1.0	2.0	2.0	1.0	2.0	2.0	2.0	2.0	2.0	2.0	2.0	2.0
2968	11	1	60263.73789	48548.58621	27914.74595	36929.18692	year9900	0	74	2	3		3.0	2.0	3.46	1.0	0.0		1.0	1.0															50.0	1.0	2.0	2.0	1.0	1.0	2.0	2.0	1.0	2.0	1.0	1.0	1.0
3035	13	2	49074.5774	46000.22111	23328.77475	23322.95582	year9900	0	69	2	3		3.0	1.0	3.16	2.0	2.0	3.0	2.0		13.0	15.0	4.0	195.0											62.0	1.0	2.0	2.0	2.0	2.0	2.0	2.0	2.0	2.0	2.0	2.0	2.0
3054	5	1	64599.25161	57255.66951	29036.91732	33133.97157	year9900	0	68	2	3		3.0		1.85	1.0	7.0	1.0	1.0	2.0															66.0	1.0	2.0	2.0	2.0	2.0	2.0	2.0	2.0	2.0	2.0	2.0	2.0
3075	11	1	32663.68848	26313.93192	11863.79461	17108.60627	year9900	0	85	2	3		1.0	2.0	0.9	2.0			2.0																84.0	1.0	2.0	2.0	1.0	2.0	2.0	2.0	2.0	2.0	2.0	2.0	2.0
3098	5	2	52343.80739	45303.58413	22975.4789	22969.74809	year9900	0	68	2	3		4.0	1.0	4.44	1.0	4.0	2.0	2.0																67.0	1.0	2.0	2.0	2.0	2.0	2.0	2.0	2.0	2.0	2.0	2.0	2.0
3122	6	1	35581.69384	31536.80039	18133.21128	20139.38739	year9900	0	78	2	3		3.0	1.0	4.07	1.0	3.0	2.0	2.0		30.0	60.0	6.0	2700.0											65.0	1.0	2.0	2.0	2.0	2.0	2.0	2.0	2.0	2.0	2.0	2.0	2.0
3128	11	1	33975.41348	29627.04353	15773.02708	16965.31271	year9900	0	70	1	3		5.0		5.0	1.0	7.0	1.0	1.0	3.0															45.0	1.0	2.0	1.0	1.0	2.0	2.0	2.0	2.0	2.0	2.0	2.0	2.0
3153	2	1	43050.66355	38097.54592	20303.96786	22833.07564	year9900	0	49	2	4		4.0	5.0	1.63	1.0	0.0		1.0	3.0	9.0	30.0	7.0	472.5											48.0	1.0	2.0	2.0	1.0	2.0	2.0	2.0	2.0	2.0	2.0	2.0	1.0
3219	7	1	31001.91781	27034.11303	14392.58684	15480.52478	year9900	0	70	1	3		5.0	1.0	0.98	1.0	1.0	2.0	2.0		21.0	45.0	3.5	826.875											65.0	1.0	2.0	2.0	2.0	2.0	2.0	2.0	2.0	2.0	2.0	2.0	2.0
3274	11	1	79998.49131	79519.1857	41794.01399	40930.25718	year9900	0	50	2	5		3.0	5.0	0.65	2.0	0.0		2.0		2.0	10.0	3.5	17.5											44.0	1.0	2.0	2.0	1.0	2.0	2.0	2.0	2.0	2.0	2.0	2.0	2.0
3291	1	2	25179.21914	22316.86921	10061.69482	13282.94705	year9900	0	80	2	3		3.0		2.25	1.0	7.0	1.0	2.0		13.0	120.0	6.0	2340.0											79.0	1.0	2.0	2.0	2.0	2.0	2.0	2.0	2.0	2.0	2.0	2.0	2.0
3348	6	1	48940.13091	45874.19724	26377.01036	28037.12569	year9900	0	73	2	3		4.0	1.0	5.0	1.0	3.0	1.0	2.0		1.0	120.0	7.0	210.0											71.0	1.0	2.0	2.0	2.0	2.0	2.0	2.0	2.0	2.0	2.0	2.0	2.0
3356	6	2	3797.647972	3291.875308	2004.896714	2074.355084	year9900	0	70	1	1		3.0	1.0	0.89	1.0	0.0		1.0	3.0	17.0	120.0	5.0	2550.0											67.0	1.0	2.0	1.0	2.0	2.0	2.0	2.0	2.0	2.0	2.0	2.0	2.0
3359	2	2	65271.47376	49819.4962	26140.0323	31530.92433	year9900	0	65	1	3		2.0	1.0	1.36	1.0	0.0		1.0	3.0															50.0	1.0	2.0	2.0	2.0	1.0	2.0	2.0	1.0	1.0	1.0	2.0
3367	1	1	42425.909	39768.0693	22866.07372	24305.21785	year9900	0	77	2	3		4.0	2.0	1.44	2.0	0.0		2.0		30.0	10.0	3.5	262.5											63.0	1.0	2.0	2.0	2.0	2.0	2.0	2.0	2.0	2.0	2.0	2.0	2.0
3403	12	2	12003.21053	11835.72385	6812.51589	8078.246662	year9900	0	62	2	4		4.0	1.0	4.24	1.0	2.0	2.0	2.0																56.0	1.0	2.0	2.0	2.0	2.0	2.0	2.0	2.0	2.0	2.0	2.0	2.0
3408	7	1	40250.44072	37910.40707	19891.39475	20954.30149	year9900	0	67	1	3		5.0	5.0	2.22	1.0	6.0	3.0	2.0		9.0	60.0	4.5	607.5											45.0	1.0	2.0	2.0	2.0	2.0	2.0	2.0	2.0	2.0	2.0	2.0	2.0
3462	12	1	7191.624164	6805.021205	4027.66738	4389.373387	year9900	0	65	2	1		1.0	2.0	2.43	2.0	0.0		2.0		17.0	45.0	3.5	669.375											60.0	1.0	2.0	2.0	1.0	2.0	2.0	2.0	2.0	2.0	2.0	2.0	2.0
3469	6	1	61815.24586	57942.72979	29385.35639	29378.02676	year9900	0	64	2	3		4.0	1.0		1.0	2.0	1.0	1.0	1.0															55.0	1.0	2.0	2.0	1.0	2.0	2.0	2.0	2.0	2.0	2.0	2.0	2.0
3514	7	1	11693.27236	10519.56133	5389.14493	6473.266732	year9900	0	80	1	4		2.0	2.0	1.3	1.0	0.0		1.0	3.0	30.0	10.0	3.0	225.0											65.0	1.0	2.0	2.0	1.0	2.0	2.0	1.0	2.0	2.0	2.0	2.0	2.0
3519	1	2	59939.11527	45749.48831	24004.52018	27743.33972	year9900	0	60	1	3		2.0	3.0	0.72	1.0	7.0	1.0	1.0	1.0															35.0	1.0	2.0	2.0	1.0	1.0	2.0	2.0	2.0	1.0	1.0	2.0	2.0
3545	7	1	43662.8298	38699.28042	19626.14035	20501.71423	year9900	0	66	2	3		3.0	2.0	2.99	1.0	7.0	1.0	1.0	1.0	30.0	60.0	3.5	1575.0											56.0	1.0	2.0	1.0	2.0	2.0	2.0	2.0	2.0	2.0	2.0	2.0	2.0
3584	8	2	68451.23144	56738.23957	32623.68004	39739.23627	year9900	0	78	2	3		1.0	2.0	1.2	2.0			2.0		4.0	90.0	6.0	540.0											73.0	1.0	2.0	2.0	1.0	2.0	2.0	2.0	2.0	2.0	2.0	2.0	2.0
3695	11	1	58570.91331	48548.58621	27914.74595	33866.70353	year9900	0	75	2	3		2.0	1.0	0.69	2.0			2.0																70.0	1.0	2.0	2.0	1.0		2.0	2.0	2.0	2.0	2.0	2.0	1.0
3727	8	1	47796.19461	42362.76821	21484.05928	24515.41951	year9900	0	62	2	3		5.0	1.0	5.0	1.0	1.0	2.0	2.0		13.0	20.0	4.5	292.5											62.0	1.0	2.0	2.0	1.0	2.0	2.0	2.0	2.0	2.0	2.0	2.0	2.0
3750	11	1	66522.53599	58960.31674	29901.42036	31235.40157	year9900	0	62	2	3		4.0	1.0	5.0	1.0	2.0	2.0	1.0	3.0	27.0	35.0	3.5	826.875											52.0	1.0	2.0	2.0	1.0	2.0	2.0	2.0	2.0	1.0	2.0	2.0	2.0
3797	5	1	41753.60741	37285.61631	19563.57027	23233.88953	year9900	0	68	1	3		5.0	1.0	5.0	1.0	7.0	1.0	1.0	3.0	3.0	45.0	3.5	118.125											63.0	1.0	2.0	2.0	2.0	2.0	2.0	2.0	2.0	2.0	2.0	2.0	2.0
3814	7	1	47733.90238	38454.526	22110.80502	26825.25142	year9900	0	76	2	3		3.0	2.0	1.08	2.0			2.0																60.0	1.0	2.0	2.0	1.0	2.0	2.0	1.0	1.0	1.0	2.0	1.0
3829	1	1	117099.4999	101430.5337	44084.89533	59890.08053	year9900	0	85	2	3		3.0	2.0	1.14	2.0	0.0		2.0																82.0	1.0	2.0	2.0	1.0	2.0	2.0	2.0	2.0	2.0	2.0	2.0	2.0
3849	5	2	22812.21678	20218.94546	9115.833271	14334.55468	year9900	0	85	2	3		2.0	2.0	1.82	1.0	0.0		1.0	3.0															78.0	1.0	2.0	2.0	2.0	2.0	2.0	2.0	2.0	2.0	2.0	2.0	2.0
3893	9	2	45952.93216	44699.85944	22338.18264	22528.99809	year9900	0	51	1	5		5.0	1.0	5.0	1.0	1.0	1.0	1.0	3.0	2.0	15.0	6.0	45.0											48.0	1.0	2.0	2.0	1.0	1.0	2.0	2.0	2.0	2.0	2.0	2.0	2.0
3909	7	1	25872.36325	20842.82691	9397.113976	12723.72141	year9900	0	85	2	3		1.0	2.0		2.0			2.0																45.0	1.0	2.0	2.0	1.0	2.0	2.0	2.0	2.0	1.0	2.0	2.0	2.0
3930	4	2	11342.55661	10153.7805	5844.407311	5702.254333	year9900	0	70	2	4		5.0	3.0	2.69	2.0	0.0		1.0	3.0															67.0	1.0	2.0	1.0	2.0	2.0	2.0	2.0	2.0	2.0	2.0	2.0	2.0
3936	13	2	7798.253776	7418.423501	4375.679194	4817.468234	year9900	0	45	2	1		4.0	5.0	2.08	1.0	3.0	3.0	2.0																42.0	1.0	2.0	2.0	2.0	2.0	2.0	2.0	2.0	2.0	2.0	2.0	2.0
3981	1	1	22995.36543	21554.78356	9718.103921	12278.38435	year9900	0	82	2	3		5.0	2.0	1.08	1.0	0.0		1.0	3.0															78.0	1.0	2.0	2.0	2.0	2.0	2.0	2.0	2.0	1.0	2.0	2.0	2.0
4010	1	2	41024.57698	38454.526	22110.80502	23502.41407	year9900	0	74	2	3		4.0	2.0		2.0	0.0		2.0		6.0	20.0	3.5	105.0											63.0	1.0	2.0	2.0	1.0	2.0	2.0	2.0	2.0	2.0	2.0	2.0	2.0
4011	11	1	98784.97067	88477.43843	44215.46742	46517.527	year9900	0	56	1	3		4.0	1.0	3.11	2.0	0.0		2.0																46.0	1.0	2.0	2.0	1.0	2.0	2.0	2.0	2.0	2.0	2.0	2.0	1.0
4016	5	1	61546.54307	54549.99001	27664.74592	34422.82374	year9900	0	61	2	3		4.0		0.73	1.0	1.0	1.0	1.0	1.0															47.0	1.0	2.0	2.0	1.0		2.0	2.0	2.0	2.0	2.0	2.0
4032	5	2	34590.16197	30657.98493	17627.9049	21472.73014	year9900	0	70	2	3		3.0	1.0		1.0	1.0	1.0	2.0		9.0	120.0	2.5	675.0											60.0	1.0	2.0	2.0	1.0	2.0	2.0	2.0	2.0	2.0	2.0	2.0	2.0
4037	11	1	54775.40238	48548.58621	27914.74595	34003.23579	year9900	0	79	2	3		2.0	1.0	0.89	2.0	0.0		1.0	2.0	60.0	10.0	3.5	525.0											60.0	1.0	2.0	1.0	1.0	2.0	2.0	2.0	2.0	2.0	2.0	2.0	1.0
4045	1	1	15437.46718	13686.61095	7439.656915	10238.39506	year9900	0	84	1	3		3.0	6.0	1.44	1.0	0.0		1.0	3.0	30.0	30.0	3.5	787.5											74.0	1.0	2.0	2.0	2.0	2.0	2.0	2.0	2.0	2.0	2.0	2.0	2.0
4078	6	1	4769.905679	3828.027887	2326.220951	2506.849994	year9900	0	62	1	1		4.0	1.0		1.0	1.0	2.0	1.0	3.0	30.0	30.0	3.5	787.5											40.0	1.0	2.0	2.0	2.0	2.0	2.0	2.0	2.0	2.0	2.0	2.0	1.0
4088	8	1	104116.1441	101277.0412	49121.82053	52380.70633	year9900	0	49	1	3		4.0	3.0	3.47	1.0	2.0	1.0	1.0	3.0	4.0	10.0	4.5	45.0											48.0	1.0	2.0	2.0	1.0	2.0	2.0	2.0	2.0	2.0	2.0	2.0	2.0
4175	4	1	35065.18946	33377.69518	18104.35662	19715.59559	year9900	0	35	2	1		4.0	5.0	4.59	2.0	7.0	3.0	2.0																33.0	1.0	2.0	2.0	1.0	2.0	2.0	2.0	2.0	2.0	2.0	2.0	2.0
4187	11	1	40316.60458	35744.05537	18754.72121	20630.75873	year9900	0	69	1	3		1.0	3.0	0.79	1.0	0.0		2.0																64.0	1.0	2.0	1.0	2.0	2.0	2.0	2.0	2.0	2.0	2.0	2.0	1.0
4263	1	2	44430.39862	38454.526	22110.80502	23502.41407	year9900	0	74	2	3		5.0	2.0	1.8	2.0			2.0		15.0	40.0	3.5	525.0											65.0	1.0	2.0	2.0	1.0	2.0	2.0	2.0	2.0	2.0	2.0	2.0	2.0
4277	3	1	3177.084734	2838.511634	1728.778315	1740.747376	year9900	0	64	1	1		1.0	1.0	3.07	1.0	0.0		1.0	3.0															62.0	1.0	2.0	1.0	1.0	2.0	2.0	2.0	2.0	2.0	2.0	2.0	2.0
4386	5	1	64599.25161	57255.66951	29036.91732	30332.33077	year9900	0	61	2	3		3.0	1.0	4.52	1.0	7.0	1.0	2.0																50.0	1.0	2.0	2.0	2.0	2.0	2.0	2.0	2.0	2.0	2.0	2.0	2.0
4438	1	1	32787.96185	29279.37108	15362.73476	18244.93573	year9900	0	67	1	3		3.0	1.0	1.24	1.0	0.0		2.0		4.0	45.0	5.0	225.0											30.0	1.0	1.0	2.0	1.0	2.0	2.0	2.0	2.0	1.0	2.0	2.0	1.0
4497	6	2	3092.192296	3142.389686	1859.876707	2367.127826	year9900	0	62	2	1		5.0	1.0	0.89	2.0			1.0	3.0															51.0	1.0	2.0	1.0	1.0	2.0	2.0	2.0	2.0	1.0	2.0	2.0	2.0
4569	5	1	34276.85891	25966.93062	11707.34698	18409.68352	year9900	0	85	2	3		5.0	1.0	2.71	2.0			2.0																20.0	1.0	2.0	2.0	1.0	2.0	2.0	2.0	2.0	2.0	2.0	1.0	2.0
4596	5	1	27912.95303	24739.83482	11154.10345	16085.17094	year9900	0	81	2	3		4.0	1.0	2.53	2.0			2.0																75.0	1.0	2.0	1.0	1.0	2.0	2.0	2.0	2.0	2.0	2.0	2.0	2.0
4665	9	2	17678.10676	17882.35484	9530.345045	9815.308357	year9900	0	51	2	4		5.0	3.0	1.5	2.0	0.0		2.0																49.0	1.0	2.0	2.0	2.0	2.0	2.0	2.0	2.0	2.0	2.0	2.0	2.0
4688	8	2	12238.7568	11298.56777	6503.334605	8408.96415	year9900	0	60	2	4		3.0	3.0	3.35	2.0	0.0		1.0	1.0															40.0	1.0	2.0	2.0	1.0	2.0	2.0	2.0	2.0	2.0	2.0	2.0	1.0
4734	11	1	32663.68848	26313.93192	11863.79461	17108.60627	year9900	0	80	2	3		1.0	1.0	0.93	2.0	3.0	3.0	2.0																55.0	1.0	2.0	2.0	2.0	2.0	2.0	2.0	2.0	2.0	1.0	2.0	2.0
4751	1	2	115735.4875	103781.8662	50836.69628	54508.42226	year9900	0	49	2	3		4.0	1.0	1.59	1.0	0.0		1.0	1.0															30.0	1.0	2.0	2.0	2.0	2.0	2.0	2.0	2.0	2.0	2.0	2.0	1.0
4757	10	2	62348.215	55348.24206	28069.57533	27567.20396	year9900	0	66	2	3		4.0		2.56	2.0	1.0	3.0	2.0																60.0	1.0	2.0	2.0	2.0	1.0	2.0	2.0	2.0	2.0	2.0	2.0	2.0
4783	9	2	52262.44343	46448.21668	24501.79273	26062.90076	year9900	0	57	2	3		5.0	3.0	4.79	1.0	7.0	1.0	1.0	3.0	30.0	60.0	5.0	2250.0											56.0	1.0	2.0	2.0	1.0		2.0	2.0	2.0	2.0	2.0	2.0
4792	10	2	59047.3594	55348.24206	28069.57533	28062.5739	year9900	0	67	2	3		5.0	1.0		1.0	6.0	1.0	1.0	3.0	6.0	120.0	5.0	900.0											45.0	1.0	2.0	2.0	2.0	2.0	2.0	2.0	2.0	2.0	2.0	2.0	2.0
4826	9	1	40788.78946	39951.41873	18263.98543	18914.29433	year9900	0	33	2	4		3.0	6.0	0.29	1.0	2.0	2.0	2.0																26.0	1.0	2.0	2.0	1.0	1.0	2.0	2.0	2.0	2.0	2.0	2.0	1.0
4867	5	1	14524.98427	13409.1658	7718.172229	9979.777687	year9900	0	72	2	4		4.0		1.46	1.0	6.0	3.0	2.0																55.0	1.0	2.0	2.0	1.0	2.0	2.0	2.0	2.0	2.0	2.0	2.0	1.0
4896	10	2	28321.41456	25101.86282	11317.32595	14940.56856	year9900	0	85	2	3		4.0		5.0	1.0	1.0	2.0	2.0																67.0	1.0	2.0	2.0	1.0	2.0	2.0	1.0	2.0	1.0	1.0	2.0	2.0
4905	13	1	2038.647659	1903.271115	1222.489571	1407.951967	year9900	0	63	2	1		1.0	2.0	4.25	2.0			2.0																60.0	1.0	2.0	2.0	2.0	2.0	2.0	2.0	2.0	2.0	2.0	2.0	2.0
4941	1	1	42425.909	39768.0693	22866.07372	24305.21785	year9900	0	73	2	3		4.0	3.0	1.32	1.0	1.0	3.0	2.0																68.0	1.0	2.0	2.0	2.0	2.0	2.0	2.0	2.0	2.0	2.0	2.0	1.0
5027	1	1	77211.24145	69154.77946	34559.21592	36358.52685	year9900	0	59	1	3		4.0	1.0	5.0	1.0	1.0	3.0	2.0		30.0	42.0	5.0	1575.0											45.0	1.0	2.0	2.0	2.0	2.0	2.0	1.0	1.0	1.0	1.0	2.0	2.0
5060	7	1	53131.13798	44039.63481	22334.47352	27790.44664	year9900	0	68	2	3		2.0	3.0	0.96	1.0	3.0	3.0	1.0	2.0															63.0	1.0	2.0	2.0	1.0	2.0	2.0	2.0	2.0	2.0	2.0	2.0	2.0
5064	10	1	3428.681132	2833.690907	1717.729155	1711.280363	year9900	0	63	1	1		1.0	1.0		1.0	7.0	1.0	1.0	1.0															49.0	1.0	2.0	2.0	2.0	2.0	2.0	2.0	2.0	2.0	2.0	2.0	2.0
5181	9	2	8799.303113	8123.335092	4675.704681	5040.412905	year9900	0	64	2	4		2.0	3.0	1.78	1.0	2.0	2.0	1.0	3.0															45.0	1.0	2.0	2.0	1.0	2.0	2.0	2.0	2.0	2.0	2.0	2.0	1.0
5225	1	2	25872.36325	20842.82691	9397.113976	13551.44189	year9900	0	80	2	3		3.0	2.0	1.33	1.0	0.0		1.0	3.0															56.0	1.0	2.0	1.0	2.0	2.0	2.0	1.0		2.0	1.0	2.0	2.0
5329	2	2	30335.86632	24438.6338	11018.30516	16099.9181	year9900	0	80	2	3		3.0	3.0	1.27	2.0			2.0																40.0	1.0	2.0	2.0	1.0	2.0	2.0	2.0	2.0	2.0	2.0	2.0	2.0
5450	8	2	96219.15496	91171.39723	44659.56146	47209.90653	year9900	0	44	2	3		5.0	1.0	5.0	2.0	0.0		1.0	3.0	1.0	30.0	8.0	60.0											44.0	1.0	2.0	2.0	1.0	1.0	2.0	2.0	2.0	2.0	2.0	2.0	1.0
5452	11	1	28072.58438	26313.93192	11863.79461	14989.36739	year9900	0	85	2	3		4.0	2.0	1.44	2.0	6.0	3.0	2.0																65.0	1.0	2.0	2.0	1.0	2.0	2.0	2.0	2.0	2.0	2.0	2.0	2.0
5496	11	1	65147.16043	57758.42816	30305.54889	33337.0174	year9900	0	68	1	3		4.0	1.0	3.55	2.0	0.0		1.0	3.0															42.0	1.0	2.0	1.0	2.0	2.0	2.0	2.0	1.0	1.0	1.0	2.0	2.0
5555	11	1	112896.983	112220.5683	54769.86237	55498.74871	year9900	0	48	2	5		3.0	5.0	0.65	2.0			2.0																48.0	1.0	2.0	2.0	1.0		2.0	2.0	2.0	2.0	2.0	2.0	1.0
5579	11	1	103446.5696	91938.07952	48498.04642	51588.05254	year9900	0	53	2	3		5.0	3.0	3.46	2.0			2.0		13.0	20.0	4.0	260.0											40.0	1.0	2.0	2.0	1.0	2.0	2.0	2.0	2.0	2.0	2.0	2.0	1.0
5595	5	1	58514.01292	45097.52012	25930.43207	31958.12173	year9900	0	75	2	3		1.0		0.89	2.0			1.0	3.0															72.0	1.0	2.0	2.0	1.0	2.0	2.0	2.0	2.0	2.0	2.0	2.0	2.0
5605	13	2	25391.61395	22742.17368	11365.11022	11956.82986	year9900	0	58	1	3		4.0	5.0	0.84	1.0	0.0		1.0	2.0	9.0	20.0	4.0	180.0											56.0	1.0	2.0	2.0	2.0	2.0	2.0	2.0	2.0	2.0	2.0	2.0	2.0
5635	8	1	33975.41348	29627.04353	15773.02708	17031.08998	year9900	0	78	1	3		5.0	1.0	2.26	1.0	7.0	1.0	1.0	3.0	13.0	180.0	4.0	2340.0											28.0	1.0	2.0	2.0	2.0	2.0	2.0	2.0	2.0	2.0	2.0	2.0	2.0
5752	9	2	25123.52558	22926.31962	12218.51029	12742.83014	year9900	0	55	2	4		3.0	2.0	2.26	1.0	1.0	2.0	2.0																54.0	1.0	2.0	2.0	1.0	2.0	2.0	2.0	2.0	2.0	2.0	2.0	1.0
5809	1	2	52691.39204	46701.48421	23684.41671	24741.041	year9900	0	69	2	3		3.0	1.0	2.67				1.0	3.0	4.0	20.0	3.5	70.0											67.0	1.0	2.0	2.0	1.0	2.0	2.0	2.0	2.0	2.0	2.0	2.0	2.0
5881	7	2	119865.113	101430.5337	44084.89533	62515.90554	year9900	0	80	2	3		3.0	2.0	0.96	2.0	0.0		1.0	3.0															78.0	1.0	2.0	1.0	2.0	2.0	2.0	2.0	2.0	2.0	2.0	1.0	2.0
5946	5	1	55979.90269	45097.52012	25930.43207	29537.76591	year9900	0	78	2	3		2.0			1.0	3.0	3.0	2.0		17.0	30.0	3.5	446.25											55.0	1.0	2.0	2.0	1.0	2.0	2.0	2.0	2.0	2.0	2.0	2.0	1.0
5962	10	1	27174.49587	20943.74173	9442.612032	11930.31282	year9900	0	81	2	3		3.0	1.0	3.11	2.0	0.0		2.0		9.0	60.0	4.0	540.0											78.0	1.0	2.0	2.0	2.0	2.0	2.0	2.0	2.0	2.0	2.0	2.0	1.0
5970	11	2	17097.50396	14909.2665	8104.258101	9834.728761	year9900	0	82	1	3		4.0	1.0	4.34	1.0	5.0	1.0	2.0																80.0	1.0	2.0	1.0	2.0	2.0	2.0	2.0	2.0	2.0	2.0	1.0	2.0
5982	9	2	49907.34793	44699.85944	22338.18264	23501.21065	year9900	0	59	1	3		5.0	3.0	1.72	1.0	4.0	3.0	1.0	1.0															59.0	1.0	2.0	2.0	1.0	2.0	2.0	2.0	2.0	2.0	2.0	2.0	1.0
6019	1	1	91104.66387	75310.12133	39726.67016	46820.47535	year9900	0	52	2	3		1.0	1.0	1.6	2.0	1.0	3.0	1.0	3.0															48.0	1.0	2.0	2.0	1.0	2.0	2.0	2.0	2.0	2.0	2.0	2.0	1.0
6066	5	2	62706.89565	60832.84174	31744.29764	32039.76329	year9900	0	59	1	3		5.0	1.0	5.0	1.0	4.0	1.0	2.0		4.0	15.0	6.0	90.0											59.0	1.0	2.0	2.0	2.0	2.0	2.0	2.0	2.0	2.0	2.0	2.0	2.0
6086	3	2	77611.1045	73539.54461	38792.67727	39633.03107	year9900	0	57	2	3		3.0	1.0	5.0	1.0	20.0	3.0	2.0																54.0	1.0	2.0	1.0	2.0	2.0	2.0	2.0	2.0	2.0	2.0	2.0	2.0
6107	9	1	13256.00944	13409.1658	7718.172229	8800.682765	year9900	0	84	2	4		5.0	1.0		2.0			2.0																80.0	1.0	2.0	2.0	2.0	2.0	2.0	2.0	2.0	2.0	2.0	2.0	2.0
6160	4	1	2237.673263	2127.864899	1289.870947	1409.41095	year9900	0	64	1	1		2.0	1.0	0.68	1.0	0.0		1.0	3.0															60.0	1.0	2.0	2.0	2.0	2.0	2.0	2.0	2.0	2.0	2.0	2.0	2.0
6162	1	2	36533.61063	32624.20358	17368.67352	18240.16713	year9900	0	72	1	3		5.0	1.0	5.0	1.0	2.0	2.0	1.0	3.0	9.0	60.0	7.0	945.0											65.0	1.0	2.0	2.0	1.0	2.0	2.0	2.0	1.0	1.0	1.0	2.0	1.0
6199	8	1	33187.05123	33236.48633	16609.50864	16867.3668	year9900	0	54	1	3		5.0	4.0	0.72	1.0	0.0		2.0																40.0	1.0	2.0	1.0	1.0	2.0	2.0	2.0	2.0	2.0	2.0	2.0	2.0
6212	1	3	14247.5969	10874.70619	5911.184545	8179.716103	year9900	0	82	1	3		4.0	1.0	1.81	1.0	1.0	3.0	1.0	3.0	30.0	20.0	3.5	525.0											62.0	1.0	2.0	1.0	1.0	2.0	2.0	1.0	2.0	2.0	2.0	2.0	2.0
6213	2	1	15925.55974	14774.93384	7569.16161	7924.532329	year9900	0	69	1	4		1.0	1.0		1.0	0.0		1.0	3.0															68.0	1.0	2.0	1.0	2.0	2.0	2.0	2.0	2.0	2.0	2.0	2.0	2.0
6246	3	1	11875.39301	10886.95283	6355.267616	6320.872483	year9900	0	46	2	1		4.0		4.32	2.0	0.0		2.0																36.0	1.0	2.0	2.0	1.0	2.0	2.0	2.0	2.0	2.0	2.0	2.0
6272	5	1	12124.75658	10874.70619	5911.184545	7111.406878	year9900	0	81	1	3		4.0	1.0		1.0	4.0	1.0	1.0	3.0	30.0	180.0	6.0	8100.0											55.0	1.0	2.0	2.0	2.0	2.0	2.0	2.0	2.0	2.0	2.0	2.0	2.0
6429	6	2	7468.832455	6603.888671	3019.882246	3173.514954	year9900	0	33	2	3		5.0		4.64	1.0	0.0		2.0		4.0	60.0	4.0	240.0											28.0	1.0	2.0	2.0	2.0	2.0	2.0	2.0	2.0	2.0	2.0	2.0	2.0
6448	9	2	16502.08584	13294.11293	5993.730839	8643.472383	year9900	0	80	2	3		2.0	4.0	0.89	1.0	2.0	3.0	1.0	3.0															50.0	1.0	2.0	2.0	2.0	2.0	2.0	2.0	2.0	2.0	2.0	2.0
6486	12	2	27079.33125	24465.22291	12226.18201	12749.46409	year9900	0	54	1	3		4.0	3.0	0.7	1.0	2.0	2.0	1.0	2.0															30.0	1.0	2.0	2.0	2.0	2.0	2.0	2.0	2.0	2.0	2.0	2.0	2.0
6499	12	2	38124.77668	35736.38837	20547.91458	25324.40469	year9900	0	74	2	3		4.0	2.0	5.0	2.0	3.0	3.0	2.0																58.0	1.0	2.0	2.0	1.0	1.0	2.0	2.0	2.0	2.0	2.0	2.0	2.0
6557	3	2	15074.525	13364.83222	7264.747048	9167.654015	year9900	0	80	1	3		4.0	1.0	2.4	1.0	0.0		1.0	3.0															42.0	1.0	2.0	2.0	2.0	1.0	2.0	2.0	2.0	1.0	2.0	2.0	1.0
6643	11	1	107216.9359	106574.5528	48557.59036	48279.88037	year9900	0	31	2	5		3.0	5.0	0.65	2.0			2.0																31.0	1.0	2.0	2.0	1.0	2.0	2.0	2.0	2.0	2.0	2.0	2.0	1.0
6734	5	1	15989.31031	12602.77221	6456.368644	6774.804932	year9900	0	71	1	4		1.0		1.29	1.0	2.0	1.0	1.0	1.0															51.0	1.0	2.0	2.0	1.0	2.0	2.0	2.0	2.0	2.0	2.0	2.0	2.0
6775	4	2	35696.19476	31647.67408	16848.78276	18918.40507	year9900	0	78	1	3		3.0	1.0	2.26	2.0	0.0		1.0	3.0															40.0	1.0	2.0	1.0	1.0	2.0	2.0	1.0	2.0	2.0	2.0	2.0	2.0
6812	5	2	69889.56948	67983.77786	33974.02285	34961.26246	year9900	0	53	1	3		4.0	6.0	3.59	1.0	0.0		1.0	3.0	30.0	30.0	8.0	1800.0											35.0	1.0	2.0	2.0	1.0	2.0	2.0	2.0	2.0	2.0	2.0	1.0	2.0
6850	10	2	13274.13781	12787.19366	6550.847296	7747.192339	year9900	0	72	1	4		3.0	1.0	1.99	1.0	1.0	1.0	2.0																45.0	1.0	2.0	2.0	2.0	2.0	2.0	2.0	2.0	2.0	2.0	2.0	2.0
6852	4	2	34087.47748	30556.99932	13969.28089	14235.50171	year9900	0	31	2	4		2.0	5.0	1.67	1.0	1.0	2.0	1.0	1.0	30.0	45.0	5.0	1687.5											12.0	1.0	2.0	2.0	1.0	2.0	2.0	2.0	2.0	2.0	2.0	2.0	2.0
6927	11	1	53962.63283	41187.8425	21927.83611	22569.51209	year9900	0	79	1	5		2.0	1.0	0.65	2.0	0.0		1.0	3.0															34.0	1.0	2.0	2.0	1.0	2.0	2.0	2.0	2.0	2.0	2.0	2.0	2.0
6972	5	1	72007.05922	54549.99001	27664.74592	27750.42093	year9900	0	63	2	3		4.0	1.0	5.0	1.0	2.0	2.0	2.0																45.0	1.0	2.0	2.0	2.0	2.0	2.0	2.0	2.0	2.0	2.0	2.0	2.0
7062	5	1	14008.9157	12602.77221	6456.368644	7755.181368	year9900	0	61	1	4		1.0		0.72	1.0	0.0		1.0	3.0															48.0	1.0	1.0	1.0	1.0	2.0	2.0	1.0	1.0	1.0	1.0	2.0	1.0
7077	1	1	59951.10686	48296.73004	24493.4374	27949.41521	year9900	0	64	2	3		3.0	1.0	1.78	2.0			1.0	3.0	5.0	15.0	8.0	150.0											34.0	1.0	2.0	2.0	1.0	2.0	2.0	2.0	2.0	2.0	2.0	2.0	1.0
7082	11	2	54490.15756	47161.25098	23917.58505	23911.61926	year9900	0	62	2	3		4.0	1.0	3.02	1.0	1.0	2.0	1.0	3.0	17.0	35.0	3.5	520.625											50.0	1.0	2.0	2.0	2.0	1.0	2.0	2.0	2.0	2.0	2.0	2.0	2.0
7085	6	2	2219.617202	1990.180135	1177.921915	1143.361928	year9900	0	60	2	1		1.0	3.0	1.24	1.0	1.0	2.0	1.0	3.0															55.0	1.0	2.0	2.0	2.0	1.0	2.0	2.0	2.0	2.0	2.0	2.0	2.0
7205	1	1	44528.67986	44595.00933	22585.80874	22469.33728	year9900	0	44	1	3		2.0	1.0	0.72	1.0	7.0	1.0	1.0	1.0															32.0	1.0	2.0	2.0	1.0	2.0	2.0	2.0	2.0	2.0	2.0	2.0	2.0
7210	2	1	59651.46424	52870.34195	30399.69398	40216.59316	year9900	0	70	2	3		4.0		1.82	1.0	2.0	3.0	2.0																42.0	1.0	2.0	2.0	1.0	1.0	2.0	2.0	1.0	2.0	2.0	2.0	1.0
7211	8	1	45194.02075	42362.76821	21484.05928	24904.14157	year9900	0	63	2	3		3.0		2.67	2.0			1.0	1.0															48.0	1.0	2.0	2.0	1.0	2.0	2.0	2.0	2.0	2.0	2.0	2.0	2.0
7269	13	2	2227.909765	1787.980997	1221.329188	1316.164343	year9900	0	79	1	1		1.0	2.0	1.7	1.0	0.0		1.0	3.0															60.0	1.0	2.0	2.0	1.0	2.0	2.0	2.0	2.0	2.0	2.0	2.0	2.0
7337	12	2	20664.09872	19369.56283	8732.883996	11033.60358	year9900	0	80	2	3		5.0	2.0	1.56	1.0	1.0	2.0	2.0		13.0	15.0	6.0	292.5											50.0	1.0	2.0	1.0	2.0	2.0	2.0	2.0	2.0	2.0	2.0	2.0	2.0
7358	7	1	33995.09964	31865.42163	18322.16381	22581.26435	year9900	0	73	2	3		3.0	3.0	4.18	1.0	7.0	1.0	1.0	3.0	9.0	180.0	6.0	2430.0											69.0	1.0	2.0	1.0	2.0	1.0	2.0	2.0	2.0	2.0	2.0	2.0	2.0
7377	3	1	3021.990105	2709.613472	1603.730755	1556.677625	year9900	0	66	2	1		1.0	1.0	1.37	2.0	0.0		1.0	3.0															48.0	1.0	2.0	2.0	2.0	2.0	2.0	1.0	2.0	1.0	2.0	2.0	2.0
7421	1	1	50232.57921	47312.21552	24824.47508	26260.08132	year9900	0	62	1	3		3.0	1.0	4.8	1.0	1.0	1.0	1.0	3.0	13.0	120.0	3.5	1365.0											22.0	1.0	2.0	2.0	1.0	2.0	2.0	2.0	2.0	2.0	1.0	2.0	2.0
7520	5	1	18456.88529	17300.62385	7800.090407	9855.061106	year9900	0	85	2	3		3.0			2.0			2.0																63.0	1.0	2.0	2.0	2.0	2.0	2.0	2.0	2.0	2.0	2.0	2.0	2.0
7531	5	1	69855.4742	53318.30785	27975.8407	29338.03521	year9900	0	64	1	3		5.0	1.0	5.0	1.0	6.0	1.0	1.0	1.0	4.0	60.0	6.0	360.0											63.0	1.0	2.0	2.0	2.0	1.0	2.0	2.0	1.0	1.0	1.0	2.0	2.0
7552	8	1	60831.68793	46083.92572	23371.22511	29080.46092	year9900	0	64	2	3		2.0	2.0	0.75	1.0	0.0		1.0	3.0															45.0	1.0	1.0	2.0	1.0	2.0	2.0	2.0	1.0	1.0	1.0	2.0	2.0
7598	1	1	44868.70098	39768.0693	22866.07372	25395.87224	year9900	0	76	2	3		4.0	2.0	1.2	1.0	0.0		2.0																46.0	1.0	2.0	2.0	2.0	2.0	2.0	2.0	2.0	2.0	2.0	1.0	2.0
7605	12	1	33850.46169	31620.81949	16852.21678	17555.96889	year9900	0	43	2	5		5.0	3.0	2.53	2.0	2.0	3.0	2.0		6.0	60.0	4.0	360.0											39.0	1.0	2.0	2.0	1.0	2.0	2.0	2.0	2.0	2.0	2.0	2.0	2.0
7646	5	2	74554.0275	70642.84507	37264.64591	38071.89844	year9900	0	56	2	3		5.0	2.0	4.79	1.0	0.0		1.0	3.0	16.0	45.0	8.0	1440.0											45.0	1.0	2.0	2.0	2.0	2.0	2.0	2.0	2.0	2.0	2.0	2.0	2.0
7652	7	1	32567.68326	31760.45879	14519.44824	14686.67734	year9900	0	34	2	4		4.0	1.0	5.0				2.0		2.0	45.0	5.0	112.5											30.0	1.0	2.0	2.0	1.0	2.0	2.0	2.0	2.0	2.0	2.0	2.0	1.0
7844	5	2	112173.2718	99693.93109	48834.2548	53747.78925	year9900	0	46	2	3		5.0	1.0	5.0	1.0	5.0	3.0	2.0		13.0	60.0	6.0	1170.0											36.0	1.0	2.0	2.0	1.0	1.0	2.0	2.0	2.0	1.0	2.0	2.0	1.0
7918	1	2	42742.90209	32624.20358	17368.67352	21384.96954	year9900	0	73	1	3		5.0	1.0	1.91	1.0	0.0		1.0	3.0	9.0	15.0	3.5	118.125											65.0	1.0	2.0	2.0	2.0	2.0	2.0	2.0	2.0	2.0	2.0	2.0	2.0
7982	5	1	44840.98653	40042.61961	21318.13532	25842.49388	year9900	0	72	1	3		5.0	1.0	1.85	1.0	7.0	1.0	1.0	2.0	30.0	60.0	4.0	1800.0											65.0	1.0	2.0	2.0	2.0	2.0	2.0	2.0	2.0	2.0	2.0	2.0	1.0
7991	8	1	21676.81349	19212.61375	8662.12256	11435.30164	year9900	0	85	2	3		2.0		1.89	2.0	1.0	3.0	2.0																85.0	1.0	2.0	2.0	2.0	2.0	2.0	2.0	2.0	2.0	2.0	2.0	2.0
8016	1	1	11633.94985	10414.63377	5994.551663	5848.746738	year9900	0	77	2	4		2.0	2.0					2.0																40.0	1.0	2.0	2.0	1.0	2.0	2.0	2.0	2.0	2.0	2.0	2.0	2.0
8020	8	1	47483.47004	41406.26087	21725.65118	22982.05158	year9900	0	65	1	3		5.0	1.0		1.0	6.0	1.0	2.0		13.0	120.0	7.0	2730.0											60.0	1.0	2.0	2.0	2.0	2.0	2.0	2.0	2.0	2.0	2.0	2.0	2.0
8039	5	2	48401.24843	37303.47938	21448.96961	26127.2079	year9900	0	73	2	3		2.0	2.0	1.44	1.0	4.0	3.0	1.0	3.0	13.0	20.0	3.5	227.5											53.0	1.0	2.0	2.0	2.0	2.0	2.0	2.0	2.0	2.0	2.0	2.0	2.0
8095	6	2	2255.440204	1847.730467	1131.933302	1137.09163	year9900	0	68	2	1		4.0	2.0	5.0	2.0	1.0	3.0	2.0																67.0	1.0	2.0	1.0	1.0	2.0	2.0	2.0	2.0	2.0	2.0	2.0	1.0
8119	5	2	51114.19803	45303.58413	22975.4789	24000.4756	year9900	0	60	2	3		3.0	1.0	4.44	2.0			2.0		20.0	30.0	3.5	525.0											59.0	1.0	2.0	2.0	1.0	2.0	2.0	2.0	2.0	2.0	2.0	2.0	1.0
8155	4	1	2836.577311	2543.366401	1505.334602	1915.890129	year9900	0	77	2	1		1.0	2.0	0.72	1.0	1.0	3.0	1.0	3.0															74.0	1.0	2.0	2.0	2.0	2.0	2.0	2.0	2.0	2.0	2.0	2.0
8230	7	1	19486.6784	17271.45115	7786.937719	12244.88	year9900	0	83	2	3		4.0	2.0		2.0	5.0	3.0	2.0																60.0	1.0	2.0	2.0	1.0	1.0	2.0	2.0	2.0	2.0	2.0	2.0	1.0
8293	8	1	43962.07736	41406.26087	21725.65118	22982.05158	year9900	0	63	1	3		5.0	1.0	5.0	1.0	4.0	1.0	2.0		4.0	60.0	10.0	600.0											5.0	1.0	2.0	2.0	1.0	2.0	2.0	2.0	2.0	2.0	2.0	2.0	1.0
8392	2	1	98582.74695	95894.53217	47922.06509	49314.61613	year9900	0	52	1	5		4.0	1.0	1.98	1.0	4.0	1.0	1.0	1.0	2.0	15.0	6.0	45.0											37.0	1.0	2.0	2.0	1.0	2.0	2.0	2.0	2.0	2.0	2.0	2.0	2.0
8424	10	1	52946.50823	46927.59903	23799.08967	24860.82982	year9900	0	67	2	3		3.0	3.0	2.16	1.0	1.0	2.0	1.0	1.0															55.0	1.0	2.0	2.0	1.0	2.0	2.0	2.0	2.0	2.0	2.0	2.0	2.0
8425	1	3	42570.68837	37122.24542	19763.36861	21257.2848	year9900	0	73	1	3		5.0	1.0	5.0	1.0	5.0	1.0	1.0	3.0	20.0	25.0	8.0	1000.0											68.0	1.0	2.0	2.0	2.0	2.0	2.0	2.0	2.0	2.0	2.0	2.0	2.0
8460	1	1	49364.41391	39768.0693	22866.07372	27741.55785	year9900	0	75	2	3		4.0	1.0	5.0	2.0			2.0																45.0	1.0	2.0	2.0	2.0	2.0	2.0	2.0	2.0	2.0	2.0	2.0	2.0
8484	10	1	17115.07227	17038.45783	9647.964378	10516.53371	year9900	0	36	1	1		3.0	1.0	1.5	1.0	2.0	3.0	1.0	3.0	9.0	120.0	6.0	1620.0											6.0	1.0	2.0	2.0	1.0	2.0	2.0	2.0	2.0	2.0	2.0	2.0	2.0
8496	6	2	2249.167061	1990.180135	1177.921915	1174.839069	year9900	0	73	2	1		1.0	2.0	2.4	2.0	0.0		2.0																40.0	1.0	2.0	2.0	2.0	2.0	2.0	2.0	2.0	2.0	2.0	2.0	2.0
8513	8	1	45194.02075	42362.76821	21484.05928	21478.70048	year9900	0	60	2	3		4.0		5.0	1.0	5.0	1.0	2.0																60.0	1.0	2.0	2.0	2.0	2.0	2.0	2.0	2.0	2.0	2.0	2.0	1.0
8559	11	1	75582.42467	67096.61753	34027.70332	31948.62355	year9900	0	60	2	3		2.0	1.0	1.2	1.0	0.0		1.0	1.0															38.0	1.0	2.0	1.0	1.0	1.0	2.0	2.0	2.0	2.0	2.0	2.0
8610	13	2	42906.87589	38029.26264	21866.28464	24285.47104	year9900	0	74	2	3		5.0	5.0	4.37	2.0			2.0																61.0	1.0	2.0	2.0	2.0	2.0	2.0	2.0	2.0	2.0	2.0	2.0	2.0
8698	11	1	71132.03225	58960.31674	29901.42036	37205.88382	year9900	0	67	2	3		2.0	1.0	2.45	2.0			1.0	3.0															64.0	1.0	2.0	1.0	1.0	2.0	2.0	2.0	2.0	2.0	2.0	2.0	1.0
8806	12	2	108014.7371	95505.8643	46782.76462	50103.59712	year9900	0	49	2	3		5.0	1.0	5.0	1.0	5.0	1.0	1.0	3.0	3.0	60.0	4.0	180.0											33.0	1.0	2.0	2.0	1.0	2.0	2.0	2.0	2.0	2.0	2.0	2.0	1.0
8908	1	1	53364.61868	47312.21552	24824.47508	27307.67097	year9900	0	64	1	3		1.0	3.0	1.2	1.0	1.0	1.0	1.0	1.0															62.0	1.0	2.0	2.0	2.0	2.0	2.0	2.0	2.0	2.0	1.0	2.0	2.0
8947	2	2	2166.124292	2022.282652	1238.865258	1576.745605	year9900	0	74	2	1		2.0	1.0		1.0	0.0		2.0																50.0	1.0	2.0	2.0	1.0	2.0	2.0	1.0	2.0	2.0	2.0	2.0	2.0
8960	5	1	9033.677681	8797.238755	5188.958891	5260.679605	year9900	0	55	2	1		2.0		3.39	1.0	1.0	2.0	1.0	3.0															48.0	1.0	2.0	2.0	2.0	2.0	2.0	2.0	2.0	2.0	2.0	2.0	2.0
8996	8	2	43399.6056	40680.7671	23390.86197	24863.0352	year9900	0	71	2	3		4.0	1.0		1.0	6.0	3.0	2.0																50.0	1.0	2.0	2.0	1.0	2.0	2.0	2.0	2.0	2.0	2.0	2.0	1.0
9128	6	2	36917.74271	32192.79644	17138.99834	18506.01165	year9900	0	78	1	3		4.0	2.0	1.68	2.0	1.0	3.0	1.0	3.0															22.0	1.0	1.0	2.0	2.0	2.0	2.0	2.0	2.0	2.0	2.0	2.0	2.0
9149	1	2	38816.40023	34413.99824	18321.53537	22434.64038	year9900	0	77	1	3		4.0	1.0	4.52	2.0	0.0		1.0	3.0	26.0	25.0	7.0	1137.5											65.0	1.0	2.0	2.0	1.0	2.0	2.0	2.0	1.0	1.0	1.0	2.0	2.0
9182	9	1	26228.55983	26662.94703	13422.45224	13538.12238	year9900	0	48	1	4		4.0	3.0	0.73	1.0	2.0	1.0	1.0	1.0															14.0	1.0	2.0	2.0	1.0	2.0	2.0	2.0	2.0	2.0	2.0	2.0	2.0
9243	11	1	20007.23621	16708.52076	9082.28213	12167.54922	year9900	0	85	1	3		1.0	1.0	0.69	2.0			1.0	3.0															17.0	1.0	2.0	2.0	1.0	2.0	2.0	2.0	2.0	1.0	2.0	2.0	2.0
9246	1	3	41570.65954	37122.24542	19763.36861	20755.01887	year9900	0	78	1	3		5.0	1.0	1.81	1.0	180.0	3.0	2.0		30.0	40.0	3.5	1050.0											32.0	1.0	2.0	1.0	1.0	2.0	2.0	2.0	2.0	2.0	2.0	2.0	2.0
9254	1	3	41687.43815	37285.61631	19563.57027	23233.88953	year9900	0	65	1	3		5.0	1.0	4.86	1.0	4.0	1.0	2.0		17.0	40.0	3.5	595.0											65.0	1.0	2.0	2.0	1.0	2.0	2.0	2.0	2.0	2.0	2.0	1.0	2.0
9260	11	2	63096.28626	52299.60266	26523.47359	30387.90138	year9900	0	62	2	3		1.0	1.0		1.0	2.0	2.0	2.0		13.0	90.0	3.5	1023.75											60.0	1.0	2.0	2.0	2.0	2.0	2.0	2.0	2.0	2.0	2.0	2.0	1.0
9512	1	3	30594.26774	26678.63638	14203.336	15336.19972	year9900	0	70	1	3		5.0	1.0					1.0	3.0	17.0	60.0	3.5	892.5											60.0	1.0	2.0	2.0	2.0	2.0	2.0	2.0	2.0	2.0	2.0	2.0	2.0
9526	1	3	30091.49417	26678.63638	14203.336	17391.92316	year9900	0	72	1	3		5.0	1.0	5.0	1.0	5.0	1.0	2.0																68.0	1.0	2.0	2.0	1.0	2.0	2.0	2.0	2.0	2.0	2.0	2.0	1.0
9597	12	1	16795.02183	15818.61224	8598.552878	10394.26811	year9900	0	83	1	3		5.0	1.0	5.0	2.0			2.0		17.0	240.0	3.5	3570.0											81.0	1.0	2.0	1.0	2.0	2.0	2.0	2.0	2.0	2.0	2.0	2.0	2.0
9696	6	1	20872.1493	17300.62385	7800.090407	9855.061106	year9900	0	81	2	3		2.0	1.0	3.98	1.0	1.0	2.0	2.0																70.0	1.0	2.0	2.0	1.0	2.0	2.0	2.0	2.0	2.0	2.0	2.0	2.0
9771	10	1	51255.37189	45970.99384	24120.74299	25417.10597	year9900	0	65	1	3		3.0	1.0	5.0	1.0	0.0		1.0	3.0															39.0	1.0	2.0	2.0	2.0	2.0	2.0	2.0	2.0	2.0	2.0	2.0	2.0
9818	12	1	27042.33458	24073.11961	10853.51089	15899.86753	year9900	0	85	2	3		5.0	2.0	5.0	1.0	7.0	1.0	1.0	3.0	8.0	20.0	6.0	240.0											72.0	1.0	2.0	2.0	2.0	2.0	2.0	2.0	2.0	2.0	2.0	2.0	2.0
9865	8	1	78153.2252	69458.63416	28900.46185	31735.46576	year9900	0	27	2	3		2.0	5.0	4.25	1.0	2.0	1.0	1.0	1.0															21.0	1.0	2.0	2.0	1.0	2.0	2.0	2.0	2.0	2.0	2.0	2.0	1.0
9876	7	1	26399.18367	25428.24117	12800.88627	13101.27836	year9900	0	43	1	4		5.0	1.0	2.54	1.0	10.0	3.0	2.0		13.0	20.0	8.0	520.0											43.0	1.0	2.0	2.0	2.0	2.0	2.0	2.0	2.0	2.0	2.0	2.0	2.0
9879	7	1	9068.298529	8986.031938	4262.026336	4534.596001	year9900	0	81	1	4		2.0	1.0	1.41	1.0	0.0		1.0	3.0															30.0	1.0	2.0	2.0	1.0	2.0	2.0	2.0	2.0	2.0	2.0	2.0	1.0
9925	6	2	3976.30597	3286.284621	1992.082795	1984.60401	year9900	0	77	1	1		1.0	2.0	1.88	1.0	1.0	2.0	1.0	3.0															50.0	1.0	2.0	2.0	2.0	2.0	2.0	2.0	2.0	2.0	2.0	2.0	2.0
9980	23	1	105938.8773	83384.42241	40669.84663	62515.90554	year0102	2	85	2	3		2.0	2.0	0.91	1.0	0.0		2.0																18.0	1.0	2.0	1.0	2.0		2.0	1.0	1.0	1.0	2.0	2.0
10096	19	1	52317.61702	42862.12515	23500.60869	27241.70875	year0102	2	60	2	3		3.0	1.0	5.0	1.0	6.0	3.0	1.0	3.0	9.0	60.0	3.5	472.5											56.0	1.0	2.0	2.0	1.0	2.0	2.0	2.0	2.0	2.0	2.0	2.0	2.0
10273	22	1	27059.68686	25845.88433	14330.38357	15473.38066	year0102	2	72	1	3		5.0	1.0	5.0	1.0	7.0	1.0	1.0	3.0	30.0	20.0	3.5	525.0											70.0	1.0	2.0	2.0	2.0	2.0	2.0	2.0	2.0	2.0	2.0	2.0	2.0
10277	18	1	61242.79571	61233.67536	32681.37344	32654.14344	year0102	2	54	1	2		4.0	5.0		1.0	2.0	3.0	2.0		9.0	10.0	5.0	112.5											54.0	1.0	2.0	2.0	1.0	2.0	2.0	2.0	2.0	2.0	2.0	2.0	2.0
10321	27	2	74310.27513	73171.97957	39053.03374	40187.86261	year0102	2	52	1	3		5.0	1.0	5.0	1.0	0.0		1.0	3.0	3.0	20.0	10.0	150.0											49.0	1.0	2.0	2.0	2.0	2.0	2.0	2.0	2.0	2.0	2.0	2.0	1.0
10361	22	2	48625.18938	47359.17256	25638.2796	26404.80285	year0102	2	49	2	3		2.0	5.0	1.13	1.0	1.0	1.0	1.0	1.0															46.0	1.0	2.0	2.0	1.0	2.0	2.0	2.0	2.0	2.0	2.0	2.0	2.0
10366	18	2	25797.65997	25251.68546	14427.5626	14551.89444	year0102	2	40	1	4		3.0	6.0	0.0				1.0	2.0															37.0	1.0	2.0	1.0	2.0	2.0	2.0	2.0	2.0	2.0	1.0	2.0	1.0
10391	26	1	46104.2903	34623.48044	21522.92117	28473.26571	year0102	2	72	2	3		4.0	1.0	5.0				2.0																40.0	1.0	2.0	2.0	2.0	2.0	2.0	2.0	2.0	1.0	2.0	2.0	2.0
10398	19	1	53446.53278	42862.12515	23500.60869	26816.50024	year0102	2	62	2	3		3.0	2.0	3.62	1.0	3.0	1.0	2.0																40.0	1.0	2.0	1.0	1.0	2.0	2.0	2.0	2.0	2.0	2.0	2.0	2.0
10415	24	2	25778.20131	19358.95863	9436.115862	14838.19579	year0102	2	80	2	3		4.0	2.0	1.75	1.0	3.0	2.0	1.0	3.0															60.0	1.0	2.0	2.0	1.0		2.0	2.0	2.0	2.0	2.0	2.0
10453	24	2	47734.8498	35848.00086	22284.11722	29480.27295	year0102	2	70	2	2		1.0	1.0	1.68	1.0	0.0		2.0																42.0	1.0		2.0	1.0	2.0	2.0	2.0	2.0	2.0	2.0	2.0
10454	17	1	15749.68516	14760.61935	7194.752414	9090.243957	year0102	2	83	2	3		4.0	2.0	1.35	1.0	3.0	3.0	2.0																50.0	1.0	2.0	2.0	1.0	2.0	2.0	2.0	2.0	2.0	2.0	2.0	2.0
10587	24	2	39253.69842	36918.05841	21522.69245	22893.98998	year0102	2	50	2	3		3.0	1.0	0.84	2.0	1.0	3.0	2.0		2.0	45.0	7.0	157.5											47.0	1.0	2.0	1.0	1.0	2.0	2.0	2.0	2.0	2.0	2.0	2.0	1.0
10592	26	1	68612.77041	63875.12802	34091.15818	37103.08865	year0102	2	59	1	3		3.0	1.0		1.0	0.0		2.0																57.0	1.0	2.0	2.0	1.0	2.0	2.0	2.0	2.0	2.0	2.0	2.0	2.0
10625	25	2	2836.402977	2140.586899	1110.593984	1413.490428	year0102	2	73	2	1		1.0	2.0	1.89	2.0			2.0		9.0	30.0	6.0	405.0											52.0	1.0	2.0	2.0	2.0	1.0	2.0	1.0	2.0	2.0	2.0	2.0	1.0
10633	19	1	45734.19044	42862.12515	23500.60869	23494.7469	year0102	2	63	2	3		4.0	1.0	5.0	1.0	0.0		2.0		4.0	180.0	4.0	720.0											32.0	1.0	2.0	2.0	1.0	2.0	2.0	2.0	2.0	2.0	2.0	2.0	2.0
10682	25	1	10199.36922	9289.364195	5129.90828	5535.434433	year0102	2	62	1	4		4.0	1.0	4.03	1.0	1.0	3.0	2.0		9.0	45.0	3.5	354.375											49.0	1.0	2.0	2.0	1.0	2.0	2.0	2.0	1.0	2.0	1.0	2.0	1.0
10683	26	1	46104.2903	34623.48044	21522.92117	28473.26571	year0102	2	77	2	3		1.0	2.0	0.47	2.0	0.0		1.0	3.0															60.0	1.0	2.0	2.0	2.0	2.0	2.0	2.0	1.0	1.0	1.0	1.0	2.0
10727	22	2	21075.18032	20129.82174	11395.58436	13828.83909	year0102	2	84	1	3		4.0	1.0	4.19	1.0	7.0	1.0	1.0	1.0															43.0	1.0	2.0	2.0	2.0	2.0	2.0	2.0	2.0	2.0	2.0	2.0	2.0
10731	18	2	5478.084533	5337.665078	2499.563094	2703.165852	year0102	2	24	2	3		3.0	5.0	3.14	1.0	0.0		2.0																21.0	1.0	2.0	2.0	1.0	2.0	2.0	2.0	2.0	2.0	2.0	2.0	2.0
10762	21	2	57515.90212	57507.33679	30692.56807	34394.83275	year0102	2	55	1	3		5.0	1.0		1.0	2.0	2.0	2.0		17.0	45.0	3.5	669.375											53.0	1.0	2.0	2.0	2.0	2.0	2.0	2.0	2.0	2.0	2.0	2.0	2.0
10797	14	1	16374.44475	13222.76062	7079.773307	8395.159146	year0102	2	65	2	5		5.0	1.0	5.0	2.0	2.0	3.0	2.0																59.0	1.0	2.0	2.0	2.0	2.0	2.0	2.0	2.0	2.0	2.0	2.0	1.0
10883	18	1	39349.27588	39343.41594	20379.98244	21348.27675	year0102	2	49	1	3		4.0	5.0	1.16	1.0	2.0	3.0	1.0	1.0	4.0	30.0	3.5	105.0											46.0	1.0	1.0	2.0	1.0	2.0	2.0	2.0	2.0	2.0	2.0	2.0	2.0
10895	26	2	68738.49705	67569.49051	33764.82203	34422.10157	year0102	2	36	1	3		4.0	1.0	2.94	1.0	20.0	3.0	1.0	1.0															24.0	1.0	2.0	2.0	2.0	2.0	2.0	2.0	2.0	2.0	2.0	2.0	2.0
10903	25	2	3781.870636	2854.115865	1480.791979	1884.653904	year0102	2	66	2	1		1.0	1.0	1.72	2.0	0.0		2.0																65.0	1.0	2.0	2.0	1.0	2.0	2.0	2.0	2.0	2.0	2.0	2.0	2.0
10936	28	1	4840.686181	3653.186626	1895.371354	2412.30306	year0102	2	77	2	1		3.0	3.0	0.99	1.0	3.0	3.0	1.0	3.0															54.0	1.0	2.0	2.0	1.0	2.0	2.0	2.0	2.0	2.0	2.0	2.0	2.0
10964	16	1	92548.60206	89560.99678	48484.58604	51253.36435	year0102	2	47	2	3		4.0	1.0	5.0	2.0	1.0	3.0	2.0		5.0	120.0	6.0	900.0											45.0	1.0	2.0	2.0	1.0	1.0	2.0	2.0	2.0	2.0	2.0	2.0	1.0
10978	23	1	76095.41151	76084.0793	38019.60586	40432.34069	year0102	2	38	1	3		4.0	1.0	5.0	1.0	1.0	2.0	2.0		9.0	120.0	6.0	1620.0											38.0	1.0	2.0	2.0	2.0	2.0	2.0	2.0	2.0	2.0	2.0	2.0	2.0
11063	27	1	25053.13666	18814.44832	9170.705798	14420.84117	year0102	2	82	2	3		5.0	2.0	2.33	2.0	0.0		2.0		1.0	10.0	3.5	8.75											75.0	1.0	2.0	2.0	1.0	1.0	2.0	2.0	2.0	2.0	2.0	2.0	2.0
11090	22	2	53593.91089	42980.31691	26717.7638	32414.5019	year0102	2	70	2	3		4.0	1.0	2.35	1.0	4.0	3.0	2.0		15.0	45.0	3.5	590.625											68.0	1.0	1.0	2.0	1.0	2.0	2.0	2.0	2.0	2.0	2.0	2.0	2.0
11092	19	2	61498.14151	51360.29702	28065.57863	30872.98259	year0102	2	66	1	3		5.0	1.0	5.0	2.0			2.0																60.0	1.0	2.0	1.0	2.0	2.0	2.0	2.0	2.0	2.0	2.0	2.0	1.0
11135	20	1	10682.62014	8626.474429	4618.814872	5476.967161	year0102	2	73	2	4		3.0	3.0	2.91	1.0	4.0	2.0	2.0																60.0	1.0	2.0	1.0	1.0	2.0	2.0	2.0	2.0	2.0	2.0	2.0	2.0
11148	21	1	50592.80731	50585.27297	26998.15399	28403.80144	year0102	2	52	1	3		5.0	4.0		1.0	7.0	1.0	1.0	1.0															50.0	1.0	2.0	2.0	2.0		2.0	2.0	2.0	2.0	2.0	2.0
11189	22	2	37965.25735	31059.38042	19307.37718	21993.33917	year0102	2	75	2	3		2.0	2.0	1.24	1.0	0.0		1.0	3.0															40.0	1.0	2.0	2.0	1.0	2.0	2.0	2.0	2.0	2.0	2.0	2.0	2.0
11238	23	2	76027.62636	70777.99567	36663.16903	39729.66747	year0102	2	48	1	3		4.0	3.0	5.0	1.0	2.0	1.0	1.0	2.0	4.0	20.0	3.5	70.0											30.0	1.0	2.0	2.0	1.0	2.0	2.0	2.0	2.0	2.0	2.0	2.0	2.0
11277	21	1	25282.53271	24148.44707	13389.23075	14457.16111	year0102	2	74	1	3		5.0	1.0	5.0	1.0	5.0	1.0	2.0		17.0	45.0	5.0	956.25											70.0	1.0	2.0	2.0	1.0	1.0	2.0	2.0	2.0	2.0	2.0	2.0	1.0
11289	22	2	47441.66981	47359.17256	25638.2796	27490.02734	year0102	2	40	2	3		4.0	3.0	0.0	1.0	2.0	2.0	1.0	1.0															36.0	1.0	2.0	2.0	1.0	2.0	2.0	2.0	2.0	2.0	2.0	2.0	2.0
11331	22	1	69351.44056	67573.75869	37253.59254	40380.59336	year0102	2	41	2	3		2.0	1.0	5.0	1.0	5.0	1.0	1.0	1.0	2.0	60.0	6.0	180.0											39.0	1.0	2.0	2.0	1.0	2.0	2.0	2.0	2.0	2.0	2.0	2.0	2.0
11402	19	1	39194.46293	35293.15467	21939.20935	24366.4638	year0102	2	77	2	3		4.0	3.0	2.79	1.0	0.0		1.0	3.0	4.0	60.0	6.0	360.0											59.0	1.0	2.0	2.0	2.0	2.0	2.0	2.0	1.0	2.0	1.0	1.0	1.0
11409	16	2	15811.92865	14790.25067	7999.517642	8334.159738	year0102	2	62	1	4		4.0	1.0	3.52	1.0	7.0	1.0	1.0	3.0	9.0	45.0	7.0	708.75											55.0	1.0	2.0	2.0	2.0	2.0	2.0	2.0	2.0	2.0	2.0	2.0	2.0
11430	19	1	36722.72735	31082.55069	17233.88018	20891.43522	year0102	2	77	1	3		3.0	1.0	3.66	1.0	2.0	2.0	1.0	3.0	30.0	10.0	3.5	262.5											60.0	1.0	2.0	1.0	1.0		2.0	2.0	2.0	2.0	2.0	2.0
11502	14	2	37639.09245	35275.39191	21928.16752	23308.28174	year0102	2	77	2	3		5.0	1.0	5.0	1.0	7.0	1.0	1.0	3.0	5.0	240.0	4.5	1350.0											75.0	1.0	2.0	2.0	2.0		2.0	2.0	2.0	2.0	2.0	2.0
11527	22	1	56045.4723	54141.00171	28895.90221	30220.21377	year0102	2	50	1	3		4.0	1.0	5.0	1.0	0.0		1.0	3.0	4.0	60.0	6.0	360.0											48.0	1.0	1.0	2.0	2.0	2.0	2.0	2.0	2.0	2.0	2.0	2.0	1.0
11534	28	2	12934.23491	11204.98826	5464.84948	6016.606246	year0102	2	49	2	1		3.0	1.0	5.0	1.0	2.0	1.0	2.0																42.0	1.0	2.0	2.0	2.0	2.0	2.0	2.0	2.0	2.0	2.0	2.0	2.0
11544	25	1	44236.99079	35476.4161	22053.12976	26755.27869	year0102	2	79	2	3		5.0	2.0	5.0	2.0	4.0	3.0	2.0		1.0	120.0	3.5	105.0											60.0	1.0	2.0	2.0	2.0	2.0	2.0	1.0	2.0	2.0	2.0	2.0	2.0
11551	19	1	45734.19044	42862.12515	23500.60869	23494.7469	year0102	2	64	2	3		4.0	1.0	5.0	1.0	4.0	3.0	1.0	3.0															50.0	1.0	2.0	2.0	1.0	1.0	2.0	2.0	2.0	2.0	2.0	2.0	2.0
11572	15	2	5908.74637	4459.234168	2313.570471	2944.559184	year0102	2	85	2	1		1.0	1.0	1.64	2.0			1.0	3.0															80.0	1.0	2.0	2.0	1.0		2.0	2.0	2.0	2.0	2.0	2.0	1.0
11579	14	1	65450.67812	65440.93113	34926.85187	36745.30361	year0102	2	55	1	3		4.0	5.0	3.35	1.0	7.0	1.0	2.0		9.0	30.0	3.5	236.25											52.0	1.0	2.0	1.0	1.0	2.0	2.0	2.0	2.0	2.0	2.0	2.0	1.0
11702	21	1	40646.25256	33300.15516	18257.93548	21164.44588	year0102	2	63	2	3		4.0	3.0	5.0	1.0	1.0	2.0	2.0																35.0	1.0	1.0	2.0	1.0	1.0	2.0	2.0	2.0	2.0	2.0	2.0	2.0
11789	19	2	44373.3614	41586.75493	25851.48681	27478.52676	year0102	2	79	2	3		2.0	2.0	0.7	1.0	3.0	1.0	2.0																69.0	1.0	2.0	2.0	1.0	2.0	2.0	2.0	2.0	2.0	2.0	2.0	2.0
11791	16	1	36880.53399	36162.86597	16703.8565	17082.79895	year0102	2	32	2	4		3.0	5.0	0.98	2.0	0.0		1.0	1.0															28.0	1.0	2.0	2.0	1.0	1.0	2.0	1.0	2.0	2.0	2.0	2.0	2.0
11820	18	1	19793.57748	19579.90182	11186.9863	11527.86734	year0102	2	58	1	4		2.0	1.0	5.0	2.0	0.0		1.0	3.0															50.0	1.0	2.0	2.0	2.0	2.0	2.0	1.0	1.0	2.0	2.0	1.0	1.0
11828	26	1	105938.8773	86612.00396	44084.89533	62515.90554	year0102	2	84	2	3		4.0	1.0	1.72	2.0			2.0																83.0	1.0	2.0	2.0	2.0	2.0	2.0	2.0	2.0	2.0	2.0	2.0	2.0
11833	23	2	27998.63328	26240.34474	16311.73019	17338.35728	year0102	2	77	2	3		4.0	1.0	0.25	1.0	1.0	2.0	2.0																70.0	1.0	2.0	2.0	1.0	2.0	2.0	2.0	2.0	2.0	2.0	2.0	2.0
12002	15	1	56448.87297	45269.88997	24820.74712	28322.90771	year0102	2	67	2	3		4.0	2.0	5.0	1.0	3.0	1.0	1.0	3.0	13.0	15.0	3.5	170.625											63.0	1.0	2.0	1.0	2.0	2.0	2.0	2.0	2.0	2.0	2.0	2.0	2.0
12013	18	1	91522.05429	87356.00503	44148.09416	46509.96842	year0102	2	30	2	3		4.0	1.0	1.21	1.0	3.0	3.0	2.0																25.0	1.0	2.0	2.0	1.0	2.0	2.0	2.0	2.0	2.0	2.0	2.0	2.0
12017	15	1	5603.086694	4228.557813	2305.143045	2933.833314	year0102	2	81	2	1		4.0	2.0		1.0	2.0	3.0	2.0																71.0	1.0	2.0	2.0	2.0	2.0	2.0	2.0	2.0			2.0	2.0
12024	19	1	96784.82528	87626.48382	44284.78909	50403.54381	year0102	2	33	2	3		4.0	3.0	1.93	1.0	1.0	2.0	1.0	1.0	9.0	30.0	3.5	236.25											22.0	1.0	2.0	2.0	2.0	1.0	2.0	2.0	2.0	2.0	2.0	2.0	2.0
12047	18	1	23955.70986	17990.30082	8768.992495	13789.15111	year0102	2	84	2	3		5.0	1.0		2.0	0.0		2.0																80.0	1.0	2.0	2.0	1.0	2.0	2.0	2.0	2.0	2.0	2.0	2.0	2.0
12070	17	2	61416.89814	59434.27015	34649.31722	35399.91469	year0102	2	58	2	3		5.0	1.0		1.0	2.0	3.0	2.0		13.0	15.0	7.0	341.25											55.0	1.0	2.0	1.0	2.0	2.0	2.0	2.0	2.0	2.0	2.0	2.0	2.0
12146	15	2	12102.97069	11320.94473	6123.094132	6379.240208	year0102	2	60	1	4		5.0	1.0	5.0	1.0	1.0	1.0	1.0	3.0	17.0	30.0	3.5	446.25											56.0	1.0	2.0	2.0	2.0	2.0	2.0	2.0	2.0	2.0	2.0	2.0	2.0
12164	24	2	24139.47543	19358.95863	9436.115862	13607.68594	year0102	2	84	2	3		4.0	2.0	2.01	2.0			2.0																79.0	1.0	2.0	2.0	2.0	2.0	2.0	2.0	2.0	2.0	2.0	2.0	2.0
12210	23	2	54836.78642	51393.08644	28177.99652	28170.96805	year0102	2	60	2	3		3.0	1.0	5.0	2.0	0.0		2.0		13.0	20.0	7.0	455.0											59.0	1.0	2.0	2.0	2.0	2.0	2.0	2.0	2.0	2.0	2.0	2.0
12217	23	1	20404.77059	16693.14464	8136.721086	11889.35514	year0102	2	84	2	3		3.0	2.0	1.11	2.0			2.0		30.0	15.0	2.5	281.25											80.0	1.0	2.0	1.0	2.0	2.0	2.0	2.0	2.0	2.0	2.0	2.0
12256	22	1	36594.09926	29347.10226	18242.97732	22132.72889	year0102	2	71	2	3		3.0	2.0	4.99	1.0	0.0		2.0		4.0	30.0	6.0	180.0											59.0	1.0	2.0	2.0	2.0	2.0	2.0	2.0	2.0	2.0	2.0	2.0	2.0
12264	21	1	19467.79408	15951.97145	8844.652663	10830.23872	year0102	2	76	1	3		4.0	1.0	1.64	1.0	1.0	3.0	1.0	3.0															55.0	1.0	2.0	1.0	2.0	2.0	2.0	2.0	1.0	1.0	1.0	2.0	2.0
12265	23	1	13428.46919	11003.32972	6229.035391	8572.347613	year0102	2	84	1	3		3.0	1.0	1.98	1.0	0.0		1.0	3.0															84.0	1.0	2.0	2.0	2.0	2.0	2.0	2.0	2.0	2.0	2.0	2.0	2.0
12322	18	1	24124.53445	24249.59393	13058.06872	13101.82505	year0102	2	57	2	4		4.0	1.0	5.0	2.0			2.0																37.0	1.0	1.0	2.0	1.0	2.0	2.0	2.0	2.0	2.0	2.0	2.0	1.0
12369	18	1	63539.46026	61488.31283	35846.79431	36623.33235	year0102	2	56	2	2		3.0	6.0	2.07	2.0	1.0	3.0	1.0	2.0															35.0	1.0	2.0	2.0	1.0	1.0	2.0	2.0	2.0	2.0	2.0	2.0	1.0
12372	19	2	79301.38342	76721.325	40947.37509	42569.44293	year0102	2	53	1	3		4.0	1.0		2.0	0.0		1.0	3.0	4.0	180.0	6.0	1080.0											50.0	1.0	2.0	2.0	2.0	1.0	2.0	2.0	2.0	2.0	2.0	2.0	2.0
12391	16	2	58306.57783	49351.37698	26967.81427	32027.24293	year0102	2	64	1	3		3.0	1.0	5.0	1.0	2.0	2.0	1.0	3.0	7.0	35.0	5.0	306.25											50.0	1.0	2.0	1.0	2.0	2.0	2.0	2.0	2.0	2.0	2.0	2.0	2.0
12403	28	2	9503.926065	9004.963284	4417.401678	4402.577623	year0102	2	47	2	1		4.0	1.0	2.14	2.0	0.0		1.0	1.0															40.0	1.0	2.0	2.0	2.0	1.0	2.0	1.0	2.0	1.0	2.0	2.0	1.0
12404	20	2	63869.35167	53340.61797	29147.71516	35158.88544	year0102	2	65	1	3		3.0	2.0	1.47	1.0	0.0		1.0	3.0															48.0	1.0	2.0	2.0	1.0	1.0	2.0	2.0	2.0	2.0	2.0	2.0	2.0
12413	26	1	24989.09342	18766.35302	9147.26276	14383.97723	year0102	2	85	2	3		5.0	2.0	4.31	2.0	5.0	3.0	2.0																80.0	1.0	2.0	2.0	2.0	2.0	2.0	2.0	2.0	2.0	2.0	2.0	2.0
12492	19	2	43271.25407	36625.30114	20307.0867	24616.8699	year0102	2	75	1	3		3.0	1.0	1.98	2.0			2.0		4.0	120.0	4.0	480.0											74.0	1.0	2.0	2.0	2.0	2.0	2.0	2.0	2.0	2.0	2.0		2.0
12503	22	1	12387.3564	10484.80495	5935.49614	8086.56278	year0102	2	85	1	3		4.0	1.0	1.38	1.0	0.0		2.0																77.0	1.0	2.0	1.0	1.0	2.0	2.0	2.0	2.0	2.0	2.0	2.0	2.0
12553	23	2	62730.52967	51393.08644	28177.99652	32663.69756	year0102	2	64	2	3		2.0	3.0	1.79	1.0	7.0	1.0	1.0	3.0	9.0	45.0	7.0	708.75											60.0	1.0	2.0	2.0	2.0	2.0	2.0	2.0	2.0	2.0	2.0	2.0	2.0
12610	19	2	46183.75829	41586.75493	25851.48681	28711.57787	year0102	2	70	2	3		2.0	1.0	2.58	2.0			2.0		1.0	10.0	3.5	8.75											21.0	1.0	2.0	2.0	2.0	2.0	2.0	2.0	2.0	2.0	2.0	2.0	2.0
12617	27	1	31344.51529	26530.3684	14497.38774	17217.24106	year0102	2	65	1	3		4.0	1.0	1.23	2.0	0.0		1.0	3.0															55.0	1.0	2.0	2.0	1.0	2.0	2.0	2.0	2.0	2.0	2.0	2.0	1.0
12632	20	2	40816.97523	38253.70656	23779.57097	25276.20876	year0102	2	75	2	3		5.0	2.0	1.68	2.0	0.0		1.0	3.0	6.0	15.0	10.0	225.0											60.0	1.0	2.0	1.0	2.0	2.0	2.0	2.0	2.0	2.0	2.0	2.0	1.0
12770	27	1	90907.98673	90749.90504	49128.21136	52676.54048	year0102	2	45	2	3		3.0	1.0	5.0	2.0	1.0	3.0	2.0																43.0	1.0	2.0	1.0	2.0	2.0	2.0	2.0	2.0	2.0	2.0	2.0	2.0
12772	16	2	39424.21256	37655.78082	20878.44146	22543.71424	year0102	2	70	1	3		3.0	1.0	3.35	1.0	1.0	1.0	1.0	3.0	4.0	180.0	4.5	810.0											10.0	1.0	2.0	2.0	1.0	2.0	2.0	2.0	2.0	2.0	2.0	2.0	2.0
12810	17	1	24453.36253	23356.47056	12950.1153	13983.02163	year0102	2	71	1	3		5.0	2.0	5.0	1.0	4.0	2.0	2.0																70.0	1.0	2.0	1.0	1.0	2.0	2.0	2.0	2.0	2.0	2.0	2.0	2.0
12851	21	1	79576.72727	74082.03475	38374.66909	41584.31697	year0102	2	46	1	3		4.0	5.0	5.0	1.0	7.0	1.0	2.0		4.0	60.0	6.0	360.0											30.0	1.0	2.0	2.0	2.0	2.0	2.0	2.0	2.0	2.0	2.0	2.0	1.0
12891	18	2	25713.05963	19310.03843	9412.270739	14800.69957	year0102	2	84	2	3		3.0	2.0	2.09	1.0	2.0	1.0	2.0																82.0	1.0	2.0	2.0	1.0	2.0	2.0	2.0	2.0	2.0	2.0	1.0	2.0
12945	24	2	54136.54999	50736.82422	27818.17858	27811.23986	year0102	2	62	2	3		3.0	2.0	2.01	2.0			2.0																48.0	1.0	2.0	2.0	1.0	2.0	2.0	2.0	2.0	2.0	2.0	2.0	2.0
12979	16	1	14175.44513	11878.95719	6424.903114	7037.918403	year0102	2	62	1	4		3.0	1.0	2.51	1.0	2.0	1.0	1.0	3.0	2.0	20.0	8.0	80.0											60.0	1.0	2.0	2.0	1.0	2.0	2.0	2.0	2.0	2.0	2.0	2.0	2.0
12980	18	1	65378.40266	61488.31283	35846.79431	38130.73814	year0102	2	59	2	3		5.0	3.0	5.0	1.0	6.0	3.0	2.0		13.0	60.0	4.0	780.0											50.0	1.0	2.0	2.0	2.0	2.0	2.0	2.0	2.0	2.0	2.0	2.0	2.0
13013	26	2	29184.55982	27351.79618	17002.63941	18072.75092	year0102	2	76	2	3		3.0	3.0		2.0	0.0		2.0																67.0	1.0	2.0	1.0	1.0	2.0	2.0	2.0	2.0	2.0	2.0	2.0	2.0
13135	27	1	35221.81083	34669.70347	16014.1553	16319.3465	year0102	2	37	2	4		4.0	1.0	1.37	1.0	7.0	1.0	2.0																5.0	1.0	2.0	2.0	1.0	1.0	2.0	2.0	2.0	2.0	2.0	2.0	1.0
13146	25	2	3632.104743	3379.874051	1753.569448	1911.049335	year0102	2	65	2	1		2.0	1.0	1.72	1.0	0.0		2.0																60.0	1.0	2.0	2.0	2.0	2.0	2.0	2.0	2.0	2.0	2.0	2.0	2.0
13203	23	1	45654.80285	37403.49781	20507.73177	23772.3909	year0102	2	60	2	3		5.0	1.0	3.1	2.0	0.0		1.0	1.0	4.0	30.0	6.0	180.0											59.0	1.0	2.0	2.0	1.0	2.0	2.0	2.0	2.0	2.0	2.0	2.0	2.0
13208	26	1	66280.37816	64140.74986	37393.12661	38203.16238	year0102	2	54	2	3		5.0	1.0	3.88	1.0	0.0		2.0																50.0	1.0	2.0	2.0	1.0	2.0	2.0	2.0	2.0	2.0	2.0	2.0	2.0
13215	19	1	69517.71986	65381.33593	38116.37029	40544.91796	year0102	2	59	2	3		3.0	1.0	5.0	1.0	1.0	2.0	1.0	3.0	13.0	45.0	4.5	658.125											56.0	1.0	2.0	2.0	2.0		2.0	2.0	2.0	2.0	2.0	2.0	1.0
13241	24	1	12460.96351	12525.56006	6706.475926	6543.354933	year0102	2	66	2	4		5.0	1.0	5.0	1.0	1.0	2.0	2.0																64.0	1.0	2.0	2.0	1.0	1.0	2.0	2.0	2.0	2.0	2.0	2.0	1.0
13247	20	2	8642.996281	8058.227783	4242.640715	4226.712764	year0102	2	80	1	1		3.0	1.0	2.35	1.0	0.0		1.0	3.0															78.0	1.0	2.0	2.0	1.0	2.0	2.0	2.0	2.0	2.0	2.0	2.0	2.0
13261	18	1	31192.04352	29231.79182	16207.7174	17432.86135	year0102	2	75	1	3		2.0	2.0	1.61	1.0	20.0	3.0	1.0	3.0															50.0	1.0	2.0	2.0	1.0	2.0	2.0	2.0	2.0	1.0	2.0	2.0	2.0
13301	19	1	98106.11068	92268.68475	49950.41531	54976.25398	year0102	2	46	2	3		4.0	3.0		2.0	4.0	3.0	1.0	3.0															35.0	1.0	2.0	2.0	2.0	1.0	2.0	2.0	2.0	2.0	2.0	2.0	1.0
13370	14	1	22622.93907	16989.41429	8281.131474	13021.99464	year0102	2	83	2	3		3.0	2.0	3.35	1.0	7.0	1.0	2.0																73.0	1.0	2.0	2.0	2.0	2.0	2.0	2.0	2.0	2.0	2.0	2.0	1.0
13463	14	2	11606.20931	11003.32972	6229.035391	7351.986288	year0102	2	80	1	3		1.0	1.0	1.85	1.0	3.0	1.0	1.0	3.0	17.0	20.0	3.5	297.5											55.0	1.0	2.0	2.0	1.0	2.0	2.0	2.0	2.0	2.0	2.0		2.0
13472	23	1	85611.98688	80517.97562	43589.07178	47974.85398	year0102	2	46	2	3		4.0	3.0	5.0	1.0	0.0		1.0	3.0	4.0	45.0	6.0	270.0											44.0	1.0	2.0	2.0	2.0	2.0	2.0	2.0	2.0	2.0	2.0	2.0	2.0
13486	23	1	36442.50218	27124.08945	15039.09098	17933.41159	year0102	2	75	1	3		1.0	1.0	4.78	1.0	3.0	2.0	1.0	3.0	30.0	15.0	3.5	393.75											71.0	1.0	2.0	2.0	1.0	1.0	2.0	2.0	2.0	2.0	2.0	2.0	2.0
13510	19	1	53446.53278	42862.12515	23500.60869	26816.50024	year0102	2	68	2	3		2.0	1.0	3.88	2.0	3.0	3.0	2.0																63.0	1.0	2.0	1.0	1.0	2.0	2.0	2.0	2.0	2.0	2.0	2.0	2.0
13537	24	1	20094.75395	18832.8218	9179.661565	11598.08681	year0102	2	85	2	3		4.0	1.0	5.0	1.0	7.0	1.0	1.0	3.0															77.0	1.0	2.0	2.0	1.0	2.0	2.0	2.0	2.0	2.0	2.0	2.0	2.0
13560	16	2	83050.24709	62369.21959	34196.03247	42549.60453	year0102	2	65	2	3		2.0	1.0		2.0			2.0		4.0	60.0	3.5	210.0											50.0	1.0	2.0	2.0	1.0	1.0	2.0	2.0	1.0	2.0	2.0	2.0	2.0
13609	23	2	16996.37949	14724.04313	7181.148035	7906.190332	year0102	2	57	2	1		3.0	1.0	3.02	2.0	5.0	3.0	2.0																52.0	1.0	2.0	2.0	1.0		2.0	2.0	2.0	2.0	2.0	2.0
13620	23	1	37646.32238	30798.45969	19145.18158	21808.57959	year0102	2	73	2	3		2.0	1.0	1.72	1.0	2.0	1.0	2.0																63.0	1.0	2.0	2.0	2.0	2.0	2.0	2.0	2.0	2.0	2.0	2.0	2.0
13626	17	2	9972.727008	9525.385495	5281.399006	5702.645488	year0102	2	74	1	3		5.0	1.0	3.35	1.0	120.0	3.0	1.0	3.0	20.0	30.0	7.0	1050.0											74.0	1.0	2.0	2.0	2.0	2.0	2.0	2.0	2.0	2.0	2.0	2.0	2.0
13629	16	2	76128.02521	62369.21959	34196.03247	39639.75442	year0102	2	64	2	3		5.0	2.0	5.0	2.0	1.0	3.0	2.0		13.0	30.0	3.5	341.25											60.0	1.0	2.0	2.0	2.0	2.0	2.0	2.0	2.0	2.0	2.0	2.0	1.0
13660	22	1	21180.92897	15906.49103	7753.283383	12191.95891	year0102	2	81	2	3		4.0	2.0	3.21	1.0	7.0	1.0	1.0	3.0	60.0	15.0	3.5	787.5											55.0	1.0	2.0	2.0	2.0	2.0	2.0	2.0	2.0	2.0	2.0	2.0	2.0
13716	23	1	58958.06917	57054.8158	33262.12986	33982.67712	year0102	2	52	2	3		2.0	1.0	4.31	2.0	1.0	3.0	2.0		17.0	60.0	6.0	1530.0											50.0	1.0	2.0	2.0	2.0	2.0	2.0	2.0	2.0	2.0	2.0	2.0	2.0
13782	18	2	39710.04013	35757.41274	22227.80511	24686.98849	year0102	2	75	2	3		5.0	2.0	5.0	2.0	2.0	3.0	2.0																75.0	1.0	2.0	2.0	2.0	2.0	2.0	2.0	2.0	2.0	2.0	2.0	2.0
13814	20	2	60126.52421	54141.69657	29685.01492	31009.34171	year0102	2	65	2	3		3.0	1.0	4.19	2.0			2.0		16.0	60.0	3.5	840.0											46.0	1.0	2.0	2.0	1.0	2.0	2.0	2.0	2.0	2.0	2.0	2.0	1.0
13865	17	1	6440.455657	6035.707755	3416.841826	4130.412471	year0102	2	81	1	3		5.0	1.0	1.26	1.0	3.0	1.0	1.0	3.0	1.0	60.0	4.0	60.0											60.0	1.0	2.0	1.0	2.0	2.0	2.0	2.0	2.0	2.0	2.0	2.0	2.0
13929	28	1	2898.638678	2739.889969	1493.615219	1532.496063	year0102	2	78	2	1		2.0	2.0	1.26	1.0	0.0		2.0																69.0	1.0	2.0	2.0	1.0	2.0	2.0	2.0	2.0	2.0	2.0	1.0	2.0
13932	14	2	6875.598265	6747.920002	3102.968732	3137.061219	year0102	2	20	2	2		3.0	5.0	0.93	2.0	3.0	3.0	2.0																15.0	1.0	2.0	2.0	1.0	2.0	2.0	2.0	2.0	2.0	2.0	2.0	1.0
13945	14	1	15541.67931	14734.37341	8341.196327	9844.92095	year0102	2	83	1	3		4.0	1.0	2.51	1.0	0.0		1.0	3.0															60.0	1.0	2.0	1.0	1.0	2.0	2.0	2.0	2.0	2.0	2.0	2.0	1.0
14008	22	1	69451.34802	67573.75869	37253.59254	37749.36948	year0102	2	40	2	3		4.0	1.0	2.42				1.0	1.0															37.0	1.0	2.0	2.0	1.0	1.0	2.0	2.0	2.0	2.0	2.0	2.0	2.0
14074	18	1	22906.25737	18766.35302	9147.26276	13400.2967	year0102	2	83	2	3		4.0	2.0		2.0	0.0		2.0																76.0	1.0	2.0	2.0	2.0	2.0	2.0	2.0	1.0	2.0	1.0	2.0	2.0
14080	17	2	42117.88228	39471.00054	21568.73175	22727.93756	year0102	2	62	1	5		5.0	1.0	5.0	1.0	1.0	1.0	1.0	1.0	1.0	30.0	3.5	26.25											57.0	1.0	2.0	2.0	2.0	1.0	2.0	2.0	2.0	2.0	2.0	2.0	2.0
14137	25	2	12378.21901	11822.97557	6693.040663	8122.179561	year0102	2	85	1	3		5.0	1.0	5.0	1.0	1.0	1.0	2.0		13.0	120.0	4.0	1560.0											60.0	1.0	2.0	2.0	2.0	2.0	2.0	2.0	2.0	2.0	2.0	2.0	2.0
14152	20	2	17629.99207	16078.0843	8608.579958	9280.055195	year0102	2	61	2	4		4.0	6.0	3.05	2.0			2.0																44.0	1.0	2.0	2.0	1.0	2.0	2.0	2.0	2.0	2.0	2.0	2.0	1.0
14218	28	2	4403.996412	3323.624005	1691.361715	2152.653111	year0102	2	65	2	1		1.0	2.0	0.17				1.0	3.0															55.0	1.0	2.0	2.0	2.0	2.0	2.0	2.0	2.0	1.0	2.0	2.0	2.0
14237	21	1	15857.67423	14861.82681	7244.083855	9152.571999	year0102	2	84	2	2		4.0	2.0	3.21	2.0	0.0		2.0		9.0	60.0	3.0	405.0											83.0	1.0	2.0	2.0	2.0	2.0	2.0	2.0	2.0	2.0	2.0	2.0	2.0
14307	22	1	54149.06565	54141.00171	28895.90221	30400.35512	year0102	2	59	1	3		5.0	1.0	5.0	1.0	1.0	1.0	2.0		4.0	120.0	10.0	1200.0											41.0	1.0	2.0	1.0	1.0	2.0	2.0	2.0	2.0	2.0	2.0	2.0	2.0
14313	26	1	46696.91403	42048.83258	23054.69354	24083.22422	year0102	2	69	2	3		4.0	1.0	3.45	2.0	0.0		1.0	3.0	60.0	15.0	2.5	562.5											60.0	1.0	2.0	1.0	1.0	2.0	2.0	2.0	2.0	2.0	2.0	2.0	2.0
14453	26	1	14708.7927	12525.56006	6706.475926	7647.091221	year0102	2	61	2	4		4.0	2.0	1.63	1.0	1.0	2.0	2.0		21.0	60.0	5.0	1575.0											61.0	1.0	2.0	1.0	2.0	2.0	2.0	2.0	2.0	2.0	2.0	2.0
14455	16	2	31146.93683	24493.27854	11946.33066	17963.26118	year0102	2	80	2	3		3.0	2.0	1.13	1.0	40.0	3.0	1.0	3.0															70.0	1.0	2.0	2.0	2.0	1.0	2.0	2.0	1.0	1.0	2.0	2.0	1.0
14504	23	1	82126.3827	80517.97562	43589.07178	45255.18137	year0102	2	42	2	3		4.0	1.0	4.39	1.0	2.0	2.0	1.0	3.0	13.0	120.0	4.0	1560.0											37.0	1.0	2.0	2.0	1.0	2.0	2.0	2.0	2.0	2.0	2.0	2.0	2.0
14513	26	1	44768.71055	42760.54341	23366.28608	24717.56485	year0102	2	60	1	3		5.0	1.0	3.1	1.0	4.0	1.0	1.0	3.0	13.0	45.0	5.0	731.25											58.0	1.0	2.0	2.0	2.0	2.0	2.0	2.0	2.0	2.0	2.0	2.0	2.0
14520	19	1	49153.68083	42862.12515	23500.60869	26924.60988	year0102	2	66	2	3		2.0	3.0	2.27	1.0	2.0	3.0	1.0	2.0	2.0	30.0	4.0	60.0											50.0	1.0	2.0	2.0	1.0	2.0	2.0	2.0	2.0	2.0	2.0	2.0	1.0
14595	26	1	44704.41878	42048.83258	23054.69354	23126.09167	year0102	2	67	2	3		4.0	1.0		2.0	1.0	3.0	2.0		5.0	30.0	3.5	131.25											37.0	1.0	2.0	1.0	1.0	2.0	2.0	2.0	2.0	2.0	2.0	2.0	2.0
14598	17	2	20355.47701	15286.59167	7451.126523	11716.82033	year0102	2	85	2	3		1.0	2.0	5.0	2.0	2.0	3.0	1.0	3.0															65.0	1.0	2.0	2.0	1.0	1.0	2.0	1.0	2.0	1.0	2.0	2.0	1.0
14646	23	2	24451.7107	19609.35967	9558.168562	13783.69637	year0102	2	85	2	3		3.0	2.0	1.33	2.0			2.0																85.0	1.0	2.0	2.0	2.0	2.0	2.0	2.0	2.0	2.0	2.0	2.0	2.0
14681	28	2	11996.38647	10412.47977	5635.657932	6367.279232	year0102	2	53	1	1		4.0	1.0	5.0	2.0	1.0	3.0	2.0		4.0	180.0	6.0	1080.0											50.0	1.0	2.0	2.0	1.0	2.0	2.0	2.0	2.0	2.0	2.0	2.0	2.0
14749	22	2	6996.953045	5953.441796	3157.595309	3835.060678	year0102	2	64	1	1		5.0	1.0	1.8	2.0			2.0																54.0	1.0	2.0	2.0	1.0	2.0	2.0	2.0	1.0	1.0	1.0	2.0
14753	19	2	27513.0316	22540.53359	10986.90744	16095.28701	year0102	2	80	2	3		4.0	1.0	3.45	2.0			2.0																65.0	1.0	2.0	2.0	1.0	2.0	2.0	2.0	2.0	2.0	2.0	2.0	1.0
14781	19	1	45975.79466	43587.60163	23818.22793	24505.31033	year0102	2	66	1	3		5.0	1.0	5.0	1.0	9.0	3.0	2.0		8.0	120.0	6.0	1440.0											60.0	1.0	2.0	2.0	2.0	2.0	2.0	2.0	1.0	1.0	1.0	2.0	2.0
14819	18	2	53804.78943	50608.61195	27747.88187	27833.81434	year0102	2	62	2	3		5.0	5.0	5.0	1.0	1.0	1.0	1.0	2.0															55.0	1.0	2.0	1.0	2.0	2.0	2.0	2.0	2.0	2.0	2.0	2.0	2.0
14844	17	2	60953.1248	58881.8882	31426.18773	32866.46335	year0102	2	51	1	3		4.0	1.0	5.0	1.0	365.0	3.0	1.0	3.0															49.0	1.0	2.0	1.0	2.0	2.0	2.0	2.0	2.0	2.0	2.0	2.0	2.0
14858	17	1	57744.42305	57389.2897	33457.12329	39431.4049	year0102	2	57	2	5		2.0	1.0	5.0	2.0	0.0		1.0	3.0															50.0	1.0	2.0	2.0	1.0	2.0	2.0	2.0	2.0	2.0	2.0	2.0	2.0
14867	23	2	48128.90145	45269.88997	24820.74712	24897.61454	year0102	2	63	2	5		5.0	1.0	4.99	2.0			2.0		9.0	30.0	6.0	405.0											50.0	1.0	2.0	2.0	1.0	2.0	2.0	2.0	2.0	2.0	2.0	2.0	2.0
14881	23	1	41010.92981	30798.45969	19145.18158	25327.68847	year0102	2	72	2	3		3.0	2.0	2.69	1.0	0.0		1.0	1.0															71.0	1.0	2.0	2.0	1.0		2.0	2.0	2.0	2.0	2.0	2.0	1.0
14939	23	1	39909.79649	37403.49781	20507.73177	20502.6165	year0102	2	60	2	3		2.0	1.0	2.41	1.0	1.0	1.0	1.0	1.0															40.0	1.0	2.0	2.0	1.0	2.0	2.0	2.0	2.0	2.0	2.0	2.0	2.0
14941	23	2	78072.69024	75532.60717	40312.93773	41909.8733	year0102	2	50	1	3		3.0	1.0	1.55	1.0	2.0	1.0	1.0	1.0															48.0	1.0	1.0	2.0	1.0	2.0	2.0	2.0	2.0	2.0	2.0	2.0	1.0
14960	26	1	66280.37816	64140.74986	37393.12661	38203.16238	year0102	2	53	2	3		2.0	1.0	5.0	1.0	3.0	3.0	1.0	3.0															52.0	1.0	2.0	2.0	1.0	2.0	2.0	1.0	2.0	2.0	2.0	2.0	1.0
14967	16	1	16311.47928	14875.63567	7964.761018	8586.017929	year0102	2	82	2	4		1.0	6.0	1.19	2.0	0.0		1.0	3.0															57.0	1.0	2.0	2.0	2.0	2.0	2.0	2.0		2.0	2.0	2.0	1.0
14972	24	1	38261.92653	34703.5606	16029.79412	17900.22123	year0102	2	31	2	4		3.0	5.0	4.07	1.0	5.0	3.0	2.0		9.0	30.0	3.5	236.25											30.0	1.0	2.0	2.0	1.0	1.0	2.0	2.0	2.0	2.0	2.0	2.0	1.0
14995	15	1	2675.179315	2245.928174	1182.476665	1330.267964	year0102	2	77	1	1		1.0	1.0	1.14	1.0	0.0		1.0	3.0	30.0	60.0	3.5	1575.0											70.0	1.0	2.0	2.0	1.0	2.0	2.0	2.0	2.0	2.0	2.0	2.0	2.0
14999	20	1	38698.6899	29062.00972	15934.22901	19826.71947	year0102	2	60	2	3		3.0	3.0	0.78	1.0	0.0		1.0	1.0															50.0	1.0	2.0	2.0	1.0	2.0	2.0	2.0	2.0	1.0	2.0	2.0	1.0
15005	27	2	106464.4938	103692.5593	56134.82422	57813.12122	year0102	2	49	2	3		2.0	6.0	1.16	2.0			1.0	1.0															23.0	1.0	2.0	2.0	2.0	2.0	2.0	2.0	2.0	2.0	2.0	1.0	1.0
15060	23	1	28838.98713	27124.08945	15039.09098	15642.09307	year0102	2	74	1	3		3.0	1.0	5.0	1.0	3.0	2.0	2.0		1.0	10.0	4.0	10.0											60.0	1.0	2.0	1.0	1.0	2.0	2.0	2.0	2.0	2.0	2.0	2.0	2.0
15083	18	1	23955.70986	17990.30082	8768.992495	13789.15111	year0102	2	84	2	3		2.0	2.0	3.49	1.0	1.0	2.0	1.0	3.0	9.0	20.0	3.5	157.5											70.0	1.0	2.0	2.0	1.0	2.0	2.0	2.0	2.0	2.0	2.0	2.0	2.0
15090	22	1	81245.87513	79289.39263	41072.09277	40860.29047	year0102	2	48	1	3		4.0	1.0	3.0	1.0	0.0		1.0	3.0	4.0	120.0	7.0	840.0											43.0	1.0	2.0	2.0	1.0	2.0	2.0	2.0	2.0	2.0	2.0	2.0	2.0
15114	26	1	36025.92752	30492.77107	16906.87384	20495.02816	year0102	2	76	1	3		4.0	1.0	5.0	2.0	0.0		1.0	3.0															55.0	1.0	2.0	1.0	2.0	2.0	2.0	2.0	2.0	2.0	2.0	2.0	2.0
15215	15	2	13112.38533	12709.91338	6879.122525	7174.683834	year0102	2	56	1	1		2.0	1.0	3.77	1.0	1.0	2.0	2.0																40.0	1.0	2.0	2.0	1.0	2.0	2.0	2.0	2.0	2.0	2.0	2.0	2.0
15327	19	2	44373.3614	41586.75493	25851.48681	27478.52676	year0102	2	76	2	3		3.0	1.0	2.15	2.0	0.0		1.0	3.0	9.0	30.0	5.0	337.5											61.0	1.0	2.0	2.0	1.0	1.0	2.0	2.0	1.0	1.0	1.0	2.0	1.0
15340	14	1	32946.93931	32102.41213	19059.02691	19022.07581	year0102	2	59	2	3		2.0	3.0	1.27	2.0	2.0	3.0	1.0	1.0															55.0	1.0	2.0	1.0	1.0	1.0	2.0	2.0	2.0	2.0	2.0	2.0
15370	22	1	56045.4723	54141.00171	28895.90221	30220.21377	year0102	2	53	1	3		5.0	1.0	5.0	1.0	4.0	1.0	2.0		4.0	180.0	5.0	900.0											23.0	1.0	2.0	2.0	2.0	1.0	2.0	2.0	2.0	2.0	2.0	2.0	2.0
15451	27	2	22855.43085	21497.74477	10478.62203	13283.5786	year0102	2	85	2	2		1.0	2.0	1.13	1.0	0.0		2.0																70.0	1.0	2.0	2.0	1.0	2.0	2.0	1.0	1.0	2.0	1.0	1.0	2.0
15505	22	1	18241.33965	15906.49103	7753.283383	11225.97295	year0102	2	81	2	3		2.0	2.0	1.23	1.0	0.0		1.0	3.0															77.0	1.0	2.0	2.0	1.0	2.0	2.0	2.0	2.0	2.0	2.0	2.0	1.0
15545	27	1	25863.77373	25360.48375	13656.26742	14064.5984	year0102	2	54	2	4		3.0	4.0	0.85	2.0			2.0																36.0	1.0	2.0	2.0	1.0	1.0	2.0	2.0	2.0	1.0	2.0	2.0	1.0
15550	17	1	13490.50425	11488.10271	6150.997149	7013.703891	year0102	2	64	2	4		2.0	2.0	5.0	1.0	7.0	1.0	1.0	3.0															35.0	1.0	2.0	1.0	1.0	1.0	2.0	2.0	2.0	1.0	2.0	2.0	2.0
15590	23	1	34202.92399	30798.45969	19145.18158	21263.31749	year0102	2	70	2	3		3.0	1.0	1.72	1.0	2.0	2.0	2.0																69.0	1.0	2.0	2.0	1.0	2.0	2.0	2.0	1.0	2.0	2.0	2.0	1.0
15617	14	2	27202.08428	27077.84919	14451.87303	17377.42401	year0102	2	55	1	2		2.0	1.0	1.01	1.0	2.0	3.0	2.0																48.0	1.0	2.0	2.0	1.0	1.0	2.0	2.0	2.0	2.0	2.0	2.0
15634	22	2	93740.22125	93312.09873	45923.49635	55209.26037	year0102	2	25	1	3		1.0	1.0	4.19				2.0		1.0	15.0	6.0	22.5											23.0	1.0	2.0	2.0	2.0	2.0	2.0	2.0	2.0	2.0	2.0	2.0	2.0
15702	24	1	12460.96351	12525.56006	6706.475926	6543.354933	year0102	2	85	2	4		2.0	2.0	1.51	2.0			2.0																83.0	1.0	2.0	2.0	1.0	2.0	2.0	2.0	2.0	2.0	2.0	2.0
15713	23	2	36317.38226	36151.51654	18726.57101	22420.02762	year0102	2	49	1	3		2.0	3.0	0.56	1.0	7.0	1.0	1.0	1.0	9.0	60.0	3.5	472.5											33.0	1.0	2.0	1.0	1.0	1.0	2.0	2.0	2.0	2.0	2.0	2.0	1.0
15760	27	2	26575.20733	23929.98481	14875.54602	16521.30885	year0102	2	76	2	3		3.0	2.0	1.54	1.0	0.0		1.0	3.0	6.0	30.0	4.0	180.0											65.0	1.0	2.0	2.0	1.0	2.0	2.0	2.0	2.0	2.0	2.0	2.0	2.0
15787	28	2	35240.75936	35423.44439	16362.31299	16944.91081	year0102	2	39	2	4		4.0	3.0	1.91	2.0			2.0																32.0	1.0	2.0	2.0	2.0	2.0	2.0	2.0	2.0	2.0	2.0	2.0	2.0
15873	19	1	13989.51505	12609.14415	7138.0943	8587.43159	year0102	2	81	1	3		4.0	1.0	4.58	1.0	30.0	3.0	2.0		13.0	40.0	6.0	780.0											71.0	1.0	2.0	1.0	2.0	2.0	2.0	2.0	1.0	2.0	1.0	2.0	2.0
15970	23	1	45654.80285	37403.49781	20507.73177	23772.3909	year0102	2	68	2	3		3.0	1.0	5.0	1.0	1.0	2.0	2.0																58.0	1.0	2.0	2.0	2.0	2.0	2.0	2.0	2.0	2.0	2.0	2.0	2.0
15989	23	1	39822.89792	38036.58256	20784.90119	21986.89776	year0102	2	64	1	3		5.0	1.0	5.0	1.0	6.0	1.0	1.0	3.0	25.0	45.0	8.0	2250.0											56.0	1.0	2.0	1.0	2.0	2.0	2.0	2.0	2.0	2.0	2.0	2.0	1.0
15992	17	2	46633.32831	39471.00054	21568.73175	25615.23914	year0102	2	62	1	3		5.0	1.0		1.0	2.0	1.0	1.0	3.0	13.0	14.0	7.0	318.5											59.0	1.0	2.0	2.0	1.0	2.0	2.0	2.0	1.0	2.0	2.0	2.0	2.0
16029	20	1	9833.291739	9864.580318	4839.088431	4812.898961	year0102	2	52	2	1		2.0	1.0		2.0	0.0		2.0																51.0	1.0	2.0	2.0	2.0	2.0	2.0	2.0	2.0	2.0	2.0	2.0	2.0
16058	26	2	36889.54601	33217.6628	18212.70625	19025.22311	year0102	2	62	2	3		3.0	1.0					1.0	3.0															58.0	1.0	2.0	2.0	1.0	2.0	2.0	2.0	2.0	2.0	2.0	2.0	2.0
16069	17	2	47262.05489	39471.00054	21568.73175	23726.25516	year0102	2	64	1	3		5.0	1.0	5.0	2.0			2.0		25.0	20.0	4.0	500.0											54.0	1.0	2.0	1.0	1.0	1.0	2.0	2.0	2.0	2.0	2.0	2.0	2.0
16093	14	2	21764.51299	19606.80355	9563.005538	12433.57089	year0102	2	82	2	3		3.0	2.0	1.24	2.0	2.0	3.0	2.0		60.0	25.0	4.0	1500.0											75.0	1.0	2.0	2.0	1.0	2.0	2.0	2.0	2.0	2.0	2.0	2.0	2.0
16157	22	2	32186.88716	30514.95305	16674.74419	19473.05869	year0102	2	67	1	3		2.0	1.0	1.11	1.0	2.0	2.0	2.0		6.0	20.0	3.5	105.0											65.0	1.0	2.0	2.0	1.0	2.0	2.0	1.0	2.0	1.0	2.0	2.0	2.0
16186	23	2	48352.28259	36311.68162	22572.3541	29861.58948	year0102	2	75	2	3		2.0	1.0	4.19	1.0	0.0		1.0	1.0															35.0	1.0	2.0	2.0	1.0		2.0			2.0	2.0	1.0
16239	21	2	47760.37572	39128.5253	21453.53639	24868.75969	year0102	2	60	2	3		5.0	3.0	5.0	1.0	1.0	1.0	1.0	3.0	2.0	30.0	3.5	52.5											30.0	1.0	2.0	2.0	2.0	2.0	2.0	2.0	2.0	2.0	2.0	2.0
16272	23	1	28610.23595	27124.08945	15039.09098	17927.01498	year0102	2	77	1	3		1.0	1.0	3.45	1.0	10.0	3.0	2.0		9.0	60.0	4.0	540.0											57.0	1.0	2.0	1.0	2.0	2.0	2.0	2.0	2.0	2.0	2.0	2.0	2.0
16273	16	1	23329.53371	19113.12959	9316.29168	13647.91588	year0102	2	81	2	3		3.0	2.0		2.0	0.0		1.0	3.0	3.0	10.0	4.0	30.0											60.0	1.0	2.0	1.0	2.0	2.0	2.0	2.0	2.0	2.0	2.0	2.0	2.0
16300	22	1	39078.31635	29347.10226	18242.97732	24134.13758	year0102	2	77	2	3		4.0	1.0	1.38	2.0	0.0		1.0	3.0	30.0	10.0	3.5	262.5											57.0	1.0	2.0	2.0	1.0	2.0	2.0	2.0	2.0	2.0	2.0	2.0	2.0
16306	16	1	29088.58408	23797.37322	11599.52739	16949.19848	year0102	2	81	2	3		3.0	1.0	1.52	2.0			2.0																61.0	1.0	2.0	2.0	1.0	2.0	2.0	1.0	1.0	2.0	2.0	2.0	2.0
16319	19	1	13454.69944	12609.14415	7138.0943	8628.808478	year0102	2	80	1	3		4.0	1.0	1.38	1.0	0.0		1.0	3.0	13.0	120.0	6.0	2340.0											75.0	1.0	2.0	1.0	2.0	2.0	2.0	2.0	1.0	2.0	2.0	2.0	2.0
16414	25	2	62943.68612	61304.86956	35739.84954	35574.23892	year0102	2	57	2	3		4.0	1.0	4.58	2.0	0.0		1.0	3.0															55.0	1.0	2.0	2.0	1.0	1.0	2.0	2.0	2.0	2.0	2.0	2.0	1.0
16458	23	1	37646.32238	30798.45969	19145.18158	23535.12958	year0102	2	74	2	3		3.0	5.0	0.97	1.0	1.0	2.0	1.0	3.0															65.0	1.0	2.0	1.0	2.0	2.0	2.0	2.0	2.0	2.0	2.0	2.0	2.0
16503	21	2	96119.53128	91886.24972	49743.38094	53274.37013	year0102	2	45	2	3		4.0	1.0	4.66	1.0	1.0	1.0	2.0		4.0	120.0	3.5	420.0											45.0	1.0	2.0	2.0	1.0	2.0	2.0	2.0	2.0	2.0	2.0	2.0	1.0
16506	19	1	47600.10804	42862.12515	23500.60869	24549.03281	year0102	2	61	2	3		3.0	1.0	5.0	1.0	6.0	3.0	2.0		15.0	15.0	8.0	450.0											60.0	1.0	2.0	1.0	1.0	2.0	2.0	2.0	2.0	2.0	2.0	2.0	2.0
16510	14	1	53449.09894	50092.54446	27464.93043	27458.07982	year0102	2	61	2	3		3.0	1.0	2.43	2.0	2.0	3.0	1.0	3.0	30.0	15.0	3.5	393.75											59.0	1.0	2.0	2.0	1.0	2.0	2.0	2.0	2.0	1.0	2.0	2.0	1.0
16539	26	2	16339.83936	16134.93036	9218.700202	9443.128532	year0102	2	54	1	4		5.0	1.0	3.1	1.0	0.0		1.0	2.0															35.0	1.0	2.0	2.0	1.0	2.0	2.0	2.0	2.0	2.0	2.0	2.0	1.0
16662	17	2	49957.16555	40063.78283	21966.32293	25065.72966	year0102	2	64	2	3		4.0	1.0	5.0	2.0	0.0		2.0		5.0	15.0	3.5	65.625											58.0	1.0	2.0	2.0	1.0	2.0	2.0	2.0	2.0	2.0	2.0	2.0	2.0
16665	17	1	41277.47894	38685.29106	21210.51823	21205.22766	year0102	2	69	2	3		4.0	1.0	2.09	1.0	6.0	1.0	1.0	3.0	13.0	30.0	2.5	243.75											65.0	1.0	2.0	1.0	2.0	2.0	2.0	2.0	2.0	2.0	2.0	2.0	2.0
16726	23	1	35860.44024	33730.2148	20967.64233	22361.9024	year0102	2	77	2	3		3.0	1.0	4.16	2.0	1.0	3.0	2.0		4.0	30.0	3.5	105.0											60.0	1.0	2.0	2.0	2.0		2.0	2.0	2.0	2.0	2.0	2.0
16730	19	1	44008.47464	35293.15467	21939.20935	26617.06827	year0102	2	79	2	3		4.0	1.0	2.2	2.0			2.0		13.0	10.0	4.0	130.0											72.0	1.0	2.0	1.0	1.0	2.0	2.0	2.0	2.0	2.0	2.0	2.0	2.0
16731	18	1	35415.75966	33191.68238	20632.87555	21931.46673	year0102	2	78	2	3		5.0	5.0	3.49	1.0	18.0	3.0	2.0																76.0	1.0	2.0	2.0	2.0	2.0	2.0	2.0	2.0	2.0	2.0	2.0	2.0
16897	23	2	12742.13177	12218.98996	6774.881863	7992.429958	year0102	2	71	1	3		1.0	1.0	1.22	1.0	1.0	1.0	1.0	3.0															60.0	1.0	2.0	2.0	1.0	1.0	2.0	2.0	2.0	2.0	2.0	2.0	1.0
17006	19	2	79610.30515	77040.36716	44913.41635	45886.36184	year0102	2	59	2	3		4.0	3.0	3.49	2.0			2.0		30.0	30.0	5.0	1125.0											45.0	1.0	2.0	2.0	1.0	2.0	2.0	2.0	2.0	2.0	2.0	2.0	2.0
17019	24	2	80029.479	75267.63336	43879.93826	46675.70609	year0102	2	56	2	3		4.0	3.0	4.61	2.0	1.0	3.0	2.0																40.0	1.0	2.0	2.0	2.0	2.0	2.0	2.0	2.0	2.0	2.0	2.0	2.0
17072	23	2	20923.32534	19609.35967	9558.168562	12076.31326	year0102	2	80	2	3		4.0	2.0	1.24	2.0			2.0																45.0	1.0	2.0	2.0	2.0	2.0	2.0	2.0	2.0	2.0	1.0	2.0	2.0
17082	26	1	14163.05747	12369.89042	7002.651666	8462.595951	year0102	2	85	1	3		1.0	2.0	4.13				1.0	3.0															83.0	1.0	2.0	1.0	1.0	2.0	2.0	1.0	2.0	2.0	2.0	2.0	2.0
17102	17	2	48901.95339	40063.78283	21966.32293	25463.17756	year0102	2	66	2	3		4.0	1.0	5.0	1.0	16.0	3.0	2.0		1.0	20.0	7.0	35.0											56.0	1.0	2.0	2.0	1.0	2.0	2.0	2.0	2.0	2.0	2.0	2.0	2.0
17129	17	1	27594.68838	23356.47056	12950.1153	15698.52476	year0102	2	76	1	3		4.0	1.0	3.94	1.0	7.0	1.0	1.0	3.0	2.0	20.0	6.0	60.0											60.0	1.0	2.0	2.0	1.0		2.0	2.0	2.0	2.0	2.0	1.0
17148	18	2	27532.55511	19874.72085	9693.679293	15686.21858	year0102	2	81	2	3		4.0	2.0	2.03	2.0	0.0		2.0																50.0	1.0	2.0	1.0	1.0		2.0	1.0	1.0	2.0	1.0	2.0
17251	23	2	19880.2944	14929.7382	7277.18583	11443.30037	year0102	2	85	2	3		1.0	2.0	0.56	1.0	2.0	1.0	2.0																83.0	1.0	2.0	2.0	2.0	2.0	2.0	2.0	2.0	2.0	2.0	2.0	1.0
17282	27	2	7286.355494	6117.209039	3220.698251	3973.036783	year0102	2	78	1	1		1.0	1.0	1.72				1.0	3.0															40.0	1.0	1.0	2.0	1.0	2.0	2.0	1.0	2.0	2.0	2.0	2.0	1.0
17347	19	1	69517.71986	65381.33593	38116.37029	40544.91796	year0102	2	59	2	3		5.0	3.0	4.66	1.0	6.0	3.0	1.0	3.0	9.0	30.0	3.5	236.25											59.0	1.0	2.0	1.0	2.0	2.0	2.0	2.0	2.0	2.0	2.0	2.0	2.0
17372	27	1	105938.8773	86612.00396	44084.89533	61425.86116	year0102	2	81	2	3		2.0	2.0	0.71	2.0			2.0																40.0	1.0	2.0	2.0	1.0	2.0	2.0	2.0	2.0	1.0	2.0	2.0	2.0
17425	14	2	31558.97604	30143.3512	16713.1362	18046.18257	year0102	2	77	1	3		5.0	1.0	5.0	1.0	7.0	1.0	1.0	3.0	1.0	240.0	3.5	210.0											65.0	1.0	2.0	2.0	2.0	1.0	2.0	2.0	2.0	1.0	1.0	2.0	1.0
17437	19	1	32785.58385	31082.55069	17233.88018	18098.61038	year0102	2	71	1	3		2.0	1.0	3.88	2.0	1.0	2.0	2.0																71.0	1.0	2.0	1.0	1.0	2.0	2.0	2.0	2.0	2.0	2.0	2.0	2.0
17464	27	1	16547.88423	12513.34	6699.933023	8663.170514	year0102	2	69	2	4		2.0	3.0	0.75	1.0	0.0		2.0																26.0	1.0	2.0	2.0	1.0		2.0	2.0	2.0	2.0	2.0	2.0	1.0
17479	23	1	41010.92981	30798.45969	19145.18158	25327.68847	year0102	2	74	2	3		3.0	2.0	1.21	2.0	0.0		1.0	1.0															54.0	1.0	2.0	2.0	2.0	2.0	2.0	2.0	2.0	2.0	1.0	2.0	2.0
17515	18	1	35415.75966	33191.68238	20632.87555	21931.46673	year0102	2	71	2	3		3.0	1.0	2.8	1.0	7.0	1.0	2.0		13.0	150.0	3.0	1462.5											64.0	1.0	2.0	2.0	2.0	2.0	2.0	2.0	2.0	2.0	2.0	2.0	2.0
17580	17	1	39902.80457	38112.90488	20826.60714	22031.01558	year0102	2	63	1	3		5.0	1.0	5.0	1.0	2.0	2.0	1.0	3.0	6.0	20.0	8.0	240.0											60.0	1.0	2.0	2.0	2.0	2.0	2.0	2.0	2.0	2.0	2.0	2.0	2.0
17583	19	1	69517.71986	65381.33593	38116.37029	40544.91796	year0102	2	52	2	3		4.0	2.0	5.0	1.0	2.0	1.0	2.0		30.0	30.0	3.5	787.5											51.0	1.0	2.0	2.0	2.0	2.0	2.0	2.0	2.0	2.0	2.0	2.0	1.0
17616	14	1	68258.32399	66054.84468	38509.01612	39343.22506	year0102	2	59	2	3		5.0	1.0	4.19	1.0	6.0	1.0	1.0	3.0	4.0	180.0	3.5	630.0											35.0	1.0	2.0	2.0	2.0	1.0	2.0	2.0	2.0	2.0	2.0	2.0	2.0
17644	20	2	36810.127	27643.73345	17184.11576	22733.34043	year0102	2	79	2	3		1.0	2.0	0.93	2.0			1.0	1.0															70.0	1.0	2.0	2.0	1.0	2.0	2.0	2.0	2.0	2.0	2.0	2.0	2.0
17645	22	2	33094.05946	23889.36265	11651.77724	18854.79384	year0102	2	85	2	3		1.0	2.0	0.5	2.0			2.0																4.0	1.0	2.0	2.0	1.0	2.0	2.0	2.0	2.0	2.0	2.0	1.0	2.0
17714	22	1	31313.5655	29347.10226	18242.97732	19391.15317	year0102	2	73	2	3		4.0	2.0	1.63	2.0	6.0	3.0	2.0																68.0	1.0	2.0	2.0	1.0	2.0	2.0	2.0	2.0	2.0	2.0	2.0	2.0
17734	14	1	62462.43763	50092.54446	27464.93043	31340.1803	year0102	2	64	2	3		2.0	1.0	2.21	1.0	12.0	3.0	2.0																54.0	1.0	2.0	2.0	1.0	2.0	2.0	2.0	2.0	2.0	2.0	2.0	1.0
17843	24	2	67560.66238	50736.82422	27818.17858	34613.73767	year0102	2	67	2	5		3.0	3.0	5.0	2.0			1.0	1.0	2.0	20.0	7.0	70.0											45.0	1.0	2.0	2.0	1.0	2.0	2.0	2.0	2.0	2.0	2.0	2.0	1.0
17860	18	2	20529.56031	19310.03843	9412.270739	11931.78242	year0102	2	82	2	3		3.0	2.0	5.0	2.0			2.0		9.0	30.0	3.5	236.25											82.0	1.0	2.0	2.0	2.0	2.0	2.0	2.0	2.0	2.0	2.0	2.0	2.0
17877	19	1	32542.28324	31082.55069	17233.88018	18608.46131	year0102	2	79	1	3		4.0	3.0	1.4	1.0	7.0	1.0	2.0		30.0	60.0	3.5	1575.0											70.0	1.0	2.0	2.0	2.0	2.0	2.0	2.0	2.0	2.0	2.0	2.0	2.0
17923	28	2	11996.38647	10412.47977	5635.657932	6367.279232	year0102	2	46	1	1		4.0	1.0	5.0	1.0	4.0	2.0	1.0	2.0															35.0	1.0	2.0	2.0	1.0	2.0	2.0	2.0	2.0	2.0	2.0	2.0	2.0
17949	17	1	13402.60493	12801.41114	7246.937523	8794.347859	year0102	2	80	1	3		5.0	1.0	2.76	1.0	5.0	3.0	1.0	3.0	21.0	20.0	8.0	840.0											65.0	1.0	2.0	2.0	2.0	2.0	2.0	2.0	1.0	2.0	2.0	2.0	2.0
17978	20	1	22064.79843	21075.04905	11685.1694	12617.18315	year0102	2	73	1	3		3.0	2.0	3.14	1.0	2.0	1.0	1.0	3.0	30.0	30.0	5.0	1125.0											53.0	1.0	2.0	1.0	2.0	2.0	2.0	2.0	2.0	2.0	2.0	2.0	2.0
17983	23	1	30093.46654	27124.08945	15039.09098	16098.33155	year0102	2	71	1	3		4.0	1.0	2.19	1.0	7.0	1.0	1.0	3.0															69.0	1.0	2.0	2.0	1.0	2.0	2.0	2.0		2.0	2.0	2.0	2.0
17989	22	2	43976.81416	36727.32512	20363.65441	22865.02642	year0102	2	71	1	3		5.0	1.0	2.01	2.0			2.0																40.0	1.0	1.0	1.0	2.0	2.0	2.0	2.0	2.0	2.0	2.0	2.0	2.0
18009	24	2	54136.54999	50736.82422	27818.17858	27811.23986	year0102	2	68	2	3		4.0	1.0	4.19				2.0		30.0	15.0	7.0	787.5											50.0	1.0	2.0	2.0	2.0	2.0	2.0	2.0	2.0	2.0	2.0	2.0	2.0
18045	19	2	44697.53614	36625.30114	20307.0867	24865.93934	year0102	2	75	1	3		3.0	1.0	2.15	2.0	6.0	3.0	1.0	3.0	4.0	15.0	5.0	75.0											60.0	1.0	2.0	2.0	2.0	2.0	2.0	2.0	2.0	2.0	2.0	2.0	2.0
18051	22	2	94400.44697	90242.87705	52610.28808	54455.60051	year0102	2	51	2	3		5.0	1.0	3.59	2.0			2.0		13.0	20.0	7.0	455.0											50.0	1.0	2.0	2.0	1.0	2.0	2.0	2.0	2.0	2.0	2.0	2.0	1.0
18068	16	2	50535.23813	44066.84636	27393.18082	33367.912	year0102	2	72	2	3		2.0	2.0	1.35	2.0	10.0	3.0	2.0		21.0	30.0	3.5	551.25											53.0	1.0	2.0	2.0	1.0	2.0	2.0	2.0	2.0	2.0	2.0	2.0	2.0
18117	23	1	13175.24172	11003.32972	6229.035391	7860.651023	year0102	2	83	1	3		1.0	1.0	1.55	1.0	2.0	3.0	2.0																78.0	1.0	2.0	2.0	2.0	2.0	2.0	2.0	1.0	1.0	1.0	1.0	2.0
18122	24	1	14708.7927	12525.56006	6706.475926	7647.091221	year0102	2	60	2	4		4.0	4.0	2.41	2.0	0.0		2.0																58.0	1.0	2.0	2.0	2.0	2.0	2.0	2.0	2.0	2.0	2.0	2.0	2.0
18344	15	1	11794.14906	10735.31182	5806.346237	6223.195346	year0102	2	62	1	4		2.0	2.0	1.35	1.0	1.0	2.0	1.0	3.0	30.0	10.0	4.5	337.5											21.0	1.0	2.0	2.0	1.0	2.0	2.0	1.0	1.0	1.0	1.0	2.0	2.0
18361	23	1	22228.42928	16693.14464	8136.721086	12794.91078	year0102	2	85	2	3		1.0	2.0	1.4	2.0			2.0																85.0	1.0	2.0	1.0	2.0	2.0	2.0	2.0	2.0	2.0	2.0	2.0	2.0
18374	22	2	52461.88217	42980.31691	26717.7638	32928.4736	year0102	2	72	2	3		5.0	2.0	1.69	2.0			2.0																66.0	1.0	2.0	2.0	1.0	2.0	2.0	2.0	2.0	2.0	2.0	2.0	2.0
18379	24	2	96451.91058	90712.91146	49108.18457	54049.28089	year0102	2	45	2	3		3.0	6.0	5.0	1.0	1.0	1.0	1.0	3.0	26.0	120.0	7.0	5460.0											44.0	1.0	2.0	2.0	2.0	2.0	2.0	2.0	2.0	2.0	2.0	2.0	1.0
18384	15	2	2390.937787	2368.448084	1246.983151	1290.184089	year0102	2	63	1	1		3.0	1.0	0.04	1.0	1.0	3.0	1.0	3.0	9.0	25.0	3.5	196.875											60.0	1.0	2.0	2.0	1.0	2.0	2.0	2.0	2.0	2.0	2.0	2.0	2.0
18423	17	1	30354.40809	27333.0144	16990.96413	18870.76721	year0102	2	75	2	3		3.0	1.0	3.35	2.0	0.0		2.0																75.0	1.0	2.0	2.0	1.0	2.0	2.0	2.0	2.0	2.0	2.0	2.0	2.0
18466	19	1	23853.13551	19129.3247	9324.185648	13446.273	year0102	2	81	2	3		4.0	2.0	2.21	1.0	0.0		2.0																71.0	1.0	2.0	1.0	1.0	1.0	2.0	1.0	1.0	1.0	1.0	1.0	2.0
18477	18	1	33808.92976	33151.03289	15312.67175	15920.44951	year0102	2	23	2	4		4.0	5.0	0.95	2.0	4.0	3.0	2.0																17.0	1.0	2.0	2.0	1.0	2.0	2.0	2.0	2.0	2.0	2.0	2.0	2.0
18496	27	2	47229.63161	47013.92838	24353.32601	29156.55202	year0102	2	48	1	2		3.0	1.0	1.25	1.0	3.0	3.0	1.0	1.0	4.0	20.0	3.5	70.0											39.0	1.0	2.0	2.0	1.0	2.0	2.0	2.0	2.0	2.0	2.0	2.0	2.0
18501	21	1	35531.50088	33300.15516	18257.93548	18253.38138	year0102	2	67	2	3		5.0	1.0	5.0	1.0	3.0	1.0	1.0	3.0	2.0	15.0	3.0	22.5											63.0	1.0	2.0	2.0	2.0	1.0	2.0	2.0	2.0	2.0	2.0	2.0	1.0
18503	17	2	4263.764011	3975.285942	2092.98005	2085.122472	year0102	2	61	1	1		2.0	1.0	5.0	1.0	5.0	3.0	1.0	3.0	30.0	60.0	3.5	1575.0											60.0	1.0	2.0	2.0	1.0	2.0	2.0	2.0	2.0	2.0	2.0	2.0	1.0
18514	14	2	27785.97163	27077.84919	14451.87303	14439.83178	year0102	2	53	1	3		4.0	1.0	1.6	1.0	1.0	1.0	1.0	3.0	30.0	20.0	3.5	525.0											51.0	1.0	2.0	2.0	2.0		2.0	2.0	2.0	2.0	2.0	2.0	2.0
18555	24	2	20103.40962	16789.40313	9504.558068	13152.11631	year0102	2	83	1	3		5.0	1.0	2.09	1.0	1.0	1.0	1.0	3.0															78.0	1.0	1.0	2.0	2.0	2.0	2.0	1.0	1.0	1.0	2.0	2.0	2.0
18557	14	1	39228.99596	31460.1911	19556.53228	23726.35889	year0102	2	74	2	3		2.0	1.0	2.93	1.0	0.0		1.0	3.0															17.0	1.0	2.0	2.0	2.0	2.0	2.0	2.0	2.0	2.0	2.0	1.0	2.0
18588	16	1	21225.89652	19113.12959	9316.29168	12298.90304	year0102	2	82	2	3		2.0	1.0	5.0	1.0	5.0	1.0	2.0		30.0	10.0	3.5	262.5											75.0	1.0	2.0	2.0	2.0	2.0	2.0	2.0	2.0	2.0	2.0	2.0	2.0
18606	15	1	4473.559656	4228.557813	2305.143045	2365.149065	year0102	2	61	2	1		5.0	1.0	5.0	2.0	2.0	3.0	1.0	3.0	13.0	10.0	8.0	260.0											13.0	1.0	2.0	2.0	1.0	2.0	2.0	2.0	2.0	2.0	2.0	2.0	2.0
18616	16	2	17649.56162	14790.25067	7999.517642	8762.770649	year0102	2	60	1	4		4.0	1.0	1.68	2.0			1.0	3.0															58.0	1.0	2.0	2.0	2.0	2.0	2.0	2.0	2.0	2.0	2.0	2.0	1.0
18674	20	1	44047.16704	39662.83406	24655.52394	27383.29909	year0102	2	71	2	5		5.0	1.0	5.0	2.0			2.0		8.0	30.0	5.0	300.0											60.0	1.0	2.0	2.0	2.0	1.0	2.0	2.0	2.0	2.0	2.0	2.0	2.0
18696	16	2	40180.93594	37655.78082	20878.44146	22456.64618	year0102	2	73	1	3		5.0	1.0		2.0			2.0		1.0	30.0	6.0	45.0											55.0	1.0	2.0	1.0	1.0	2.0	2.0	2.0	2.0	2.0	2.0	2.0	2.0
18781	23	2	8457.720059	8018.3874	4539.245862	6081.235602	year0102	2	81	1	3		1.0	2.0	1.24	1.0	5.0	1.0	1.0	3.0	30.0	25.0	4.5	843.75											62.0	1.0	2.0	1.0	2.0	2.0	2.0	2.0	1.0	1.0	1.0	2.0	2.0
18828	17	1	57489.2589	57389.2897	33457.12329	34670.78995	year0102	2	51	2	3		4.0	3.0	5.0	1.0	90.0	3.0	1.0	3.0	16.0	60.0	3.5	840.0											40.0	1.0	2.0	2.0	2.0	1.0	2.0	1.0	1.0	1.0	1.0	2.0	1.0
18988	24	1	20375.69404	16693.14464	8136.721086	11919.90211	year0102	2	80	2	3		4.0	2.0	1.75	1.0	0.0		1.0	3.0															50.0	1.0	2.0	2.0	1.0	2.0	2.0	2.0	2.0	2.0	2.0	2.0	1.0
19038	21	2	70080.17328	69958.30949	37872.50922	40607.88516	year0102	2	44	2	3		5.0	1.0	0.93	1.0	1.0	1.0	1.0	3.0															36.0	1.0	1.0	2.0	2.0	1.0	2.0	2.0	2.0	2.0	2.0	2.0	2.0
19045	21	1	7927.675536	7415.433688	4010.742884	4178.523426	year0102	2	71	1	4		3.0	3.0	3.26	1.0	0.0		1.0	3.0	30.0	35.0	4.5	1181.25											62.0	1.0	2.0	2.0	1.0	2.0	2.0	2.0	2.0	2.0	2.0	2.0	1.0
19059	20	2	27598.64427	27014.55423	15434.77852	15567.7902	year0102	2	50	1	4		2.0	3.0	1.13	1.0	0.0		1.0	1.0															43.0	1.0	1.0	2.0	2.0	2.0	2.0	2.0	2.0	2.0	2.0	2.0	2.0
19126	14	2	17629.11676	16521.22185	9352.739419	11305.9584	year0102	2	84	1	3		5.0	1.0	2.18	2.0	0.0		2.0																80.0	1.0	2.0	1.0	2.0	2.0	2.0	2.0	2.0	2.0	2.0	2.0	2.0
19132	16	2	76128.02521	62369.21959	34196.03247	39639.75442	year0102	2	64	2	3		3.0	1.0	3.35	1.0	3.0	1.0	1.0	3.0															64.0	1.0	2.0	2.0	2.0	2.0	2.0	2.0	2.0	2.0	2.0	2.0	2.0
19180	16	1	51669.07001	49351.37698	26967.81427	28527.37041	year0102	2	67	1	3		5.0	1.0	3.77	2.0	0.0		1.0	3.0	30.0	20.0	7.0	1050.0											66.0	1.0	2.0	1.0	1.0	2.0	2.0	2.0	2.0	2.0	2.0	2.0	2.0
19184	14	1	41892.08494	31460.1911	19556.53228	25871.87565	year0102	2	78	2	3		3.0	2.0	1.83	1.0	0.0		1.0	3.0															50.0	1.0	2.0	1.0	2.0	2.0	2.0	2.0	2.0	2.0	2.0	1.0	2.0
19244	24	2	59056.50476	49986.12399	27314.66862	32439.17058	year0102	2	68	1	3		5.0	1.0	5.0	2.0	0.0		1.0	3.0															56.0	1.0	2.0	2.0	1.0	2.0	2.0	1.0	2.0	2.0	2.0	2.0	2.0
19328	17	2	53348.54413	40063.78283	21966.32293	27332.36245	year0102	2	69	2	3		5.0	1.0	3.52	1.0	7.0	1.0	1.0	1.0															15.0	1.0	2.0	1.0	2.0	2.0	2.0	2.0	2.0	2.0	2.0	2.0	2.0
19337	18	2	61772.99815	50608.61195	27747.88187	32165.11226	year0102	2	62	2	3		5.0	1.0	5.0	1.0	5.0	1.0	1.0	1.0	1.0	180.0	3.5	157.5											60.0	1.0	2.0	2.0	1.0	1.0	2.0	2.0	2.0	2.0	2.0	2.0	2.0
19364	15	2	17811.7033	16693.14464	8136.721086	10280.37873	year0102	2	80	2	3		3.0	1.0	3.01	2.0			2.0																70.0	1.0	2.0	2.0	2.0	2.0	2.0	1.0	1.0		1.0	1.0	2.0
19404	28	2	52078.64119	39110.10891	21443.43897	26681.74587	year0102	2	66	2	3		5.0	5.0	2.48	2.0	0.0		1.0	3.0															35.0	1.0	2.0	1.0	1.0	2.0	2.0	1.0	1.0	2.0	2.0	2.0	1.0
19443	23	2	99857.95128	92962.86076	48154.98158	52182.65239	year0102	2	46	1	3		4.0	1.0	3.77	1.0	35.0	3.0	1.0	3.0	7.0	20.0	10.0	350.0											20.0	1.0	2.0	2.0	2.0	2.0	2.0	2.0	2.0	2.0	2.0	2.0	2.0
19485	14	1	27590.59945	27167.96265	14499.968	14921.31765	year0102	2	59	1	3		5.0	3.0	1.36	1.0	3.0	3.0	1.0	2.0	9.0	10.0	3.5	78.75											56.0	1.0	1.0	2.0	2.0	2.0	2.0	2.0	2.0	2.0	2.0	2.0	2.0
19521	20	2	10309.00084	8447.227587	4782.014257	6580.968951	year0102	2	82	1	3		3.0	1.0	1.72	2.0	1.0	3.0	1.0	3.0															42.0	1.0	2.0	2.0	2.0	2.0	2.0	2.0	2.0	2.0	2.0	2.0	1.0
19525	22	1	56179.70841	54366.14462	31694.67357	32381.2655	year0102	2	55	2	3		3.0	3.0	2.24	1.0	0.0		1.0	2.0	30.0	120.0	6.0	5400.0											52.0	1.0	2.0	2.0	2.0	2.0	2.0	2.0	2.0	2.0	2.0	2.0	2.0
19559	21	1	34190.76932	27419.72131	17044.86356	20679.15438	year0102	2	76	2	3		2.0	2.0	1.51	2.0	0.0		2.0																68.0	1.0	2.0	2.0	2.0	2.0	2.0	2.0	2.0	2.0	2.0	2.0	2.0
19563	19	2	46183.75829	41586.75493	25851.48681	28711.57787	year0102	2	79	2	3		4.0	1.0	1.03	2.0	1.0	3.0	1.0	3.0															55.0	1.0	2.0	1.0	2.0	2.0	2.0	2.0	2.0	2.0	2.0	2.0	1.0
19714	21	2	27910.85276	23624.07583	13098.49042	15878.38961	year0102	2	75	1	3		2.0	1.0	1.76	1.0	3.0	1.0	1.0	3.0															60.0	1.0	2.0	2.0	1.0	1.0	2.0	2.0	2.0	1.0	2.0	2.0	1.0
19837	28	2	21194.929	20922.04986	11953.82322	12234.3377	year0102	2	55	1	4		4.0	6.0	2.33	2.0	0.0		1.0	2.0	30.0	120.0	3.5	3150.0											48.0	1.0	2.0	2.0	1.0	2.0	2.0	1.0	1.0	2.0	1.0	2.0	1.0
19838	20	2	18897.75042	17916.11484	10142.39474	11970.83374	year0102	2	82	1	3		5.0	2.0	5.0	1.0	7.0	1.0	1.0	3.0	13.0	15.0	4.0	195.0											73.0	1.0	2.0	2.0	1.0	1.0	2.0	2.0	1.0	2.0	1.0	2.0	1.0
19890	19	1	44008.47464	35293.15467	21939.20935	26617.06827	year0102	2	77	2	3		4.0	1.0	1.72	1.0	2.0	2.0	2.0																70.0	1.0	2.0	2.0	1.0	2.0	2.0	2.0	2.0	2.0	2.0	2.0	2.0
19891	15	2	16856.904	15797.5385	8943.058956	10810.72058	year0102	2	81	1	3		5.0	1.0	5.0	1.0	6.0	1.0	2.0																75.0	1.0	2.0	2.0	1.0	2.0	2.0	2.0	2.0	2.0	2.0	2.0	2.0
19911	22	2	113906.0989	110035.4772	56998.63727	59352.9578	year0102	2	47	1	3		3.0	1.0	3.59	2.0			1.0	3.0															45.0	1.0	2.0	2.0	1.0	2.0	2.0	2.0	2.0	2.0	2.0	2.0	1.0
19975	15	2	50938.33451	47739.45374	26174.76892	26168.24011	year0102	2	60	2	3		3.0	1.0	5.0	1.0	7.0	1.0	1.0	1.0	9.0	45.0	3.5	354.375											50.0	1.0	2.0	1.0	2.0	2.0	2.0	2.0	2.0	2.0	1.0	2.0	2.0
20001	19	2	50760.89694	41586.75493	25851.48681	31860.82515	year0102	2	70	2	3		3.0	1.0	2.63	1.0	7.0	1.0	1.0	3.0	30.0	20.0	3.5	525.0											45.0	1.0	2.0	2.0	1.0	2.0	2.0	2.0	2.0	2.0	2.0	2.0	2.0
20013	18	2	54836.78642	51393.08644	28177.99652	28170.96805	year0102	2	61	2	3		3.0	3.0	2.6	1.0	6.0	3.0	1.0	1.0	13.0	60.0	3.5	682.5											59.0	1.0	2.0	2.0	2.0	2.0	2.0	2.0	2.0	2.0	2.0	2.0	2.0
20018	23	2	29140.95464	26240.34474	16311.73019	18116.38592	year0102	2	76	2	3		3.0	1.0	1.17	2.0			2.0																70.0	1.0	2.0	2.0	1.0	2.0	2.0	2.0	2.0	2.0	2.0	2.0	2.0
20067	18	2	31399.51876	30656.08768	15016.51554	16375.90406	year0102	2	25	1	4		4.0	5.0	5.0	2.0			2.0		13.0	45.0	3.0	438.75											24.0	1.0	2.0	2.0	2.0	2.0	2.0	2.0	2.0	2.0	2.0	2.0	2.0
20113	21	2	48790.95478	39128.5253	21453.53639	24480.5899	year0102	2	62	2	3		5.0	2.0	5.0	1.0	3.0	2.0	2.0		150.0	25.0	6.0	5625.0											52.0	1.0	2.0	1.0	1.0	2.0	2.0	2.0	1.0	1.0	2.0	2.0	2.0
20145	21	2	13816.36661	12948.08249	7329.968846	8860.753959	year0102	2	80	1	3		5.0	2.0	5.0	1.0	4.0	3.0	2.0																50.0	1.0	2.0	2.0	2.0	2.0	2.0	2.0	2.0	2.0	2.0	2.0	2.0
20195	21	1	68198.64748	64140.74986	37393.12661	39775.59351	year0102	2	52	2	3		1.0	1.0	1.29	1.0	0.0		1.0	1.0															26.0	1.0	2.0	2.0	2.0	2.0	2.0	2.0	2.0	2.0	2.0	2.0	2.0
20200	23	1	32743.53068	30798.45969	19145.18158	20418.25567	year0102	2	70	2	3		3.0	1.0	2.19	1.0	3.0	1.0	1.0	3.0	6.0	45.0	5.0	337.5											70.0	1.0	2.0	2.0	2.0	2.0	2.0	2.0	2.0	2.0	2.0	2.0	2.0
20250	16	2	42403.89643	31844.55219	19795.46185	26187.96217	year0102	2	73	2	3		4.0	1.0	1.8	1.0	4.0	3.0	1.0	3.0															70.0	1.0	2.0	1.0	2.0	2.0	2.0	1.0	2.0	2.0	1.0	2.0	2.0
20347	19	1	69939.85261	65110.57653	34750.53644	37820.72253	year0102	2	59	1	3		4.0	1.0	4.48	1.0	26.0	3.0	1.0	3.0	2.0	120.0	4.0	240.0											56.0	1.0	2.0	2.0	2.0	2.0	2.0	2.0	2.0	2.0	2.0	2.0	2.0
20503	26	1	13798.07603	13624.04718	6644.662665	7026.933437	year0102	2	49	2	1		2.0	1.0	4.52	1.0	8.0	3.0	1.0	3.0															34.0	1.0	2.0	1.0	2.0	2.0	2.0	2.0	2.0	2.0	2.0	2.0	1.0
20506	21	2	59530.22201	57507.33679	30692.56807	32099.2216	year0102	2	54	1	3		4.0	1.0	2.66	2.0	6.0	3.0	2.0		30.0	30.0	2.5	562.5											52.0	1.0	2.0	2.0	1.0	2.0	2.0	2.0	2.0	2.0	2.0	2.0	1.0
20547	22	2	38739.63914	36727.32512	20363.65441	21385.42472	year0102	2	72	1	3		4.0	1.0	2.81	1.0	0.0		1.0	3.0															62.0	1.0	2.0	2.0	1.0	2.0	2.0	2.0	2.0	2.0	2.0	2.0	2.0
20583	14	1	52055.371	49351.37698	26967.81427	27745.75252	year0102	2	65	1	3		3.0	1.0	2.43	2.0	0.0		2.0		4.0	480.0	3.5	1680.0											60.0	1.0	2.0	2.0	1.0	1.0	2.0	1.0	1.0	1.0	1.0	2.0	2.0
20595	26	1	64168.19164	63875.12802	34091.15818	40992.36892	year0102	2	56	1	3		1.0	1.0	3.88	1.0	0.0		2.0																46.0	1.0	2.0	2.0	1.0	2.0	2.0	2.0	2.0	1.0	2.0	2.0	2.0
20603	23	2	39178.99289	37395.57997	21801.08059	22622.127	year0102	2	52	2	3		4.0	1.0	1.68	2.0			2.0																38.0	1.0	2.0	1.0	2.0	1.0	2.0	2.0	2.0	1.0	1.0	2.0	1.0
20607	15	1	13406.14749	12969.75641	6325.554737	6428.837609	year0102	2	48	2	1		5.0	3.0	2.6	2.0	0.0		2.0																45.0	1.0	2.0	2.0	2.0	2.0	2.0	2.0	2.0	2.0	2.0	2.0	2.0
20657	14	2	33944.20496	25491.47832	15846.21394	20963.39323	year0102	2	72	2	3		3.0	3.0	0.79	1.0	6.0	1.0	1.0	1.0															60.0	1.0	2.0	1.0	1.0	2.0	2.0	2.0	2.0	2.0	2.0	2.0	1.0
20668	14	1	15722.44423	14734.37341	8341.196327	10083.16542	year0102	2	81	1	3		3.0	1.0	5.0	1.0	0.0		2.0		150.0	45.0	3.5	5906.25											60.0	1.0	2.0	2.0	2.0	1.0	2.0	2.0	1.0	2.0	2.0	2.0	1.0
20726	15	1	4534.508966	4491.856348	2364.953329	2446.885633	year0102	2	68	1	1		1.0	6.0	1.58	2.0	0.0		2.0																58.0	1.0	2.0	2.0	2.0	2.0	2.0	2.0	2.0	2.0	2.0	2.0	2.0
20757	15	2	56316.81593	47033.1025	25701.00473	28271.88001	year0102	2	62	1	3		5.0	1.0	5.0	1.0	1.0	2.0	1.0	3.0	9.0	30.0	3.5	236.25											57.0	1.0	1.0	2.0	2.0	1.0	2.0	2.0	1.0	1.0	1.0	1.0	2.0
20762	17	1	70547.48599	69165.84623	37443.50268	38874.70955	year0102	2	41	2	3		3.0	6.0	4.99	1.0	3.0	2.0	2.0		17.0	30.0	5.0	637.5											31.0	1.0	2.0	2.0	2.0		2.0	2.0	2.0	2.0	2.0	2.0
20840	17	1	13502.80877	12801.41114	7246.937523	8553.392612	year0102	2	80	1	3		5.0	1.0	3.77	1.0	0.0		1.0	3.0	1.0	90.0	4.0	90.0											60.0	1.0	2.0	2.0	1.0	2.0	2.0	2.0	2.0	2.0	2.0	2.0	2.0
20884	19	1	20411.12464	19129.3247	9324.185648	11780.68645	year0102	2	82	2	3		4.0	1.0	5.0	1.0	7.0	1.0	2.0		8.0	20.0	6.0	240.0											81.0	1.0	2.0	2.0	2.0	2.0	2.0	2.0	2.0	2.0	2.0	2.0	2.0
20996	14	2	14213.31099	11870.27536	6581.535259	7389.978955	year0102	2	77	1	3		2.0	1.0	1.36	2.0	0.0		1.0	3.0															67.0	1.0	2.0		1.0	2.0	2.0	2.0	2.0	2.0	2.0	2.0	2.0
21039	30	2	18569.11348	16214.26147			year0304	4	84	2	3		3.0	2.0	0.92	2.0	0.0		1.0	3.0															30.0	1.0	2.0	2.0	2.0	2.0	2.0	2.0	2.0	2.0	2.0	2.0	2.0
21083	38	2	5167.559361	4981.254097			year0304	4	80	2	1		1.0	3.0	1.18	2.0			2.0		30.0	20.0	3.5	525.0											30.0	1.0	2.0	2.0	2.0		2.0	2.0	2.0	2.0	2.0	2.0
21090	41	1	23461.36986	22420.20915			year0304	4	56	1	4		2.0	1.0	5.0	1.0	2.0	2.0	2.0																50.0	1.0	2.0	2.0	1.0	2.0	2.0	2.0	2.0	2.0	2.0	2.0	2.0
21093	35	1	27829.35516	24475.28262			year0304	4	64	2	2		1.0	2.0	0.61	1.0	1.0	2.0	1.0	1.0	4.0	20.0	3.5	70.0											50.0	1.0	2.0	2.0	1.0	2.0	2.0	2.0	2.0	2.0	2.0	2.0	2.0
21104	35	2	12524.46554	11319.28591			year0304	4	70	1	4		1.0	1.0	5.0	1.0	0.0		1.0	3.0															55.0	1.0	2.0	2.0	2.0		2.0	2.0	2.0	2.0	2.0	2.0
21117	30	2	45999.31887	43971.08538			year0304	4	63	2	3		3.0	1.0	1.92	2.0	0.0		1.0	1.0															58.0	1.0	2.0	2.0	2.0	2.0	2.0	2.0	2.0	2.0	2.0	2.0	2.0
21158	34	1	4309.962157	4289.956173			year0304	4	71	2	1		3.0	2.0	1.11	2.0			2.0		9.0	15.0	4.0	135.0											65.0	1.0	2.0	2.0	1.0	2.0	2.0	2.0	2.0	2.0	2.0	1.0	2.0
21252	41	1	27186.99708	25274.39859			year0304	4	62	2	3		4.0	1.0	2.64	1.0	6.0	3.0	1.0	1.0	17.0	30.0	3.5	446.25											47.0	1.0	2.0	1.0	2.0	2.0	2.0	2.0	2.0	2.0	2.0	2.0	1.0
21257	33	1	12825.44339	12859.82976			year0304	4	67	2	4		1.0	1.0	1.64	2.0			2.0																64.0	1.0	2.0	2.0	1.0	2.0	2.0	2.0	2.0	2.0	2.0	2.0	2.0
21305	30	2	34059.04926	28463.04438			year0304	4	75	1	3		5.0	1.0	5.0	1.0	0.0		1.0	3.0															21.0	1.0	2.0	2.0	2.0	2.0	2.0	2.0	2.0	2.0	2.0	2.0	2.0
21306	31	2	60017.4255	55807.58663			year0304	4	64	2	3		4.0	1.0	2.72	2.0			2.0																33.0	1.0	2.0	2.0	1.0	2.0	2.0	2.0	2.0	2.0	2.0	2.0	2.0
21395	40	2	3920.763506	3902.564104			year0304	4	77	2	1		4.0	3.0	1.07	2.0			2.0																30.0	1.0	2.0	1.0	2.0		2.0	2.0	1.0	1.0	2.0	2.0
21404	31	1	47019.94303	43765.06675			year0304	4	79	2	3		4.0	1.0	0.93	1.0	0.0		1.0	3.0	60.0	30.0	3.0	1350.0											60.0	1.0	2.0	1.0	2.0	2.0	2.0	2.0	1.0	2.0	1.0	2.0	2.0
21419	34	1	20523.97259	20807.00093			year0304	4	58	2	1		2.0	1.0	2.48	2.0			2.0																52.0	1.0	2.0	2.0	1.0	2.0	2.0	2.0	2.0	2.0	2.0	2.0	1.0
21433	42	2	49049.09393	47031.40428			year0304	4	66	2	3		4.0	3.0	3.22	1.0	2.0	1.0	1.0	3.0	17.0	30.0	4.5	573.75											50.0	1.0	2.0	2.0	2.0	1.0	2.0	2.0	2.0	2.0	2.0	2.0	1.0
21468	35	2	19935.47261	17574.13991			year0304	4	85	1	3		4.0	1.0		1.0	5.0	1.0	1.0	3.0															84.0	1.0	2.0	2.0	2.0	2.0	2.0	2.0	2.0	2.0	2.0	2.0	2.0
21522	39	1	104299.6548	99450.26684			year0304	4	47	2	3		3.0	1.0	5.0	1.0	1.0	2.0	2.0		1.0	300.0	6.0	450.0											43.0	1.0	2.0	2.0	1.0	2.0	2.0	2.0	2.0	2.0	2.0	2.0	2.0
21537	31	2	24227.97581	20578.95078			year0304	4	83	2	3		3.0	2.0	0.94				2.0																53.0	1.0	2.0	1.0	1.0	2.0	2.0	2.0	2.0	2.0	2.0	2.0	2.0
21561	31	2	40275.45991	37223.58211			year0304	4	75	2	3		1.0	2.0	1.07				1.0	3.0															65.0	1.0	2.0	2.0	2.0	2.0	2.0	2.0	2.0	2.0	2.0	2.0	2.0
21566	29	2	70407.25793	64497.96086			year0304	4	50	2	3		4.0	2.0	3.6	2.0	1.0	3.0	1.0	3.0															25.0	1.0	2.0	2.0	1.0	1.0	2.0	2.0	2.0	2.0	2.0	2.0	1.0
21574	39	2	26274.64403	22160.27252			year0304	4	83	2	3		1.0	2.0	3.76	2.0			2.0																65.0	1.0	2.0	2.0	1.0	2.0	2.0	2.0	2.0	2.0	2.0	2.0	2.0
21582	32	1	53572.27763	51419.36208			year0304	4	77	2	3		3.0	5.0	2.67	2.0	2.0	3.0	1.0	3.0															70.0	1.0	2.0	1.0	1.0	2.0	2.0	2.0	2.0	2.0	2.0	2.0	2.0
21586	33	2	19851.65722	18037.06183			year0304	4	75	2	4		4.0	3.0	2.87	1.0	0.0		2.0																32.0	1.0	2.0	2.0	1.0	1.0	2.0	1.0	2.0	1.0	1.0	2.0	1.0
21605	29	1	14426.85588	13365.23336			year0304	4	78	1	3		2.0	1.0	0.82	2.0			2.0		180.0	15.0	3.5	2362.5											66.0	1.0	2.0	2.0	1.0	2.0	2.0	2.0	2.0	2.0	2.0	2.0	2.0
21678	29	2	27012.98613	27114.12949			year0304	4	73	1	3		4.0	1.0	4.95	2.0	0.0		1.0	3.0	30.0	60.0	7.0	3150.0											73.0	1.0	2.0	2.0	2.0	2.0	2.0	2.0	2.0	2.0	2.0	2.0	2.0
21699	29	2	29531.24018	27114.12949			year0304	4	70	1	3		4.0	1.0	2.64	1.0	7.0	1.0	1.0	3.0	9.0	40.0	3.5	315.0											60.0	1.0	2.0	2.0	2.0	2.0	2.0	2.0	1.0	2.0	2.0	2.0	2.0
21702	42	2	52851.10247	47031.40428			year0304	4	62	2	3		4.0	3.0	4.51	2.0	0.0		2.0																43.0	1.0	2.0	2.0	1.0	2.0	2.0	2.0	1.0	2.0	2.0	2.0	2.0
21748	38	1	23498.18915	18940.26403			year0304	4	83	2	3		4.0	2.0	2.67				1.0	3.0															55.0	1.0	2.0	2.0	1.0	2.0	2.0	2.0	2.0	2.0	2.0	2.0	1.0
21864	40	2	4251.878389	3982.20827			year0304	4	78	2	1		1.0	2.0	1.29	1.0	0.0		2.0																69.0	1.0	2.0	2.0	1.0	2.0	2.0	2.0	2.0	2.0	2.0	1.0	2.0
21865	30	2	28780.98093	28463.04438			year0304	4	77	1	3		3.0	1.0	2.08	2.0	12.0	3.0	2.0		30.0	20.0	3.5	525.0											61.0	1.0	2.0	1.0	1.0	2.0	2.0	2.0	2.0	2.0	2.0	2.0	2.0
21868	38	1	85603.68367	78418.94716			year0304	4	58	2	3		5.0	1.0	2.89	1.0	25.0	2.0	1.0	3.0	17.0	15.0	5.0	318.75											1.0	1.0	2.0	2.0	1.0	2.0	2.0	2.0	2.0	2.0	2.0	2.0	1.0
21878	32	2	27624.63418	24121.4015			year0304	4	81	2	3		5.0	1.0	3.36	1.0	5.0	3.0	2.0																33.0	1.0	2.0	1.0	2.0	2.0	2.0	2.0	2.0	2.0	2.0	2.0
21978	35	2	21681.83487	18412.2066			year0304	4	84	2	3		3.0	2.0	2.58	1.0	5.0	1.0	1.0	3.0	30.0	30.0	3.5	787.5											74.0	1.0	2.0	1.0	1.0	2.0	2.0	2.0	2.0	2.0	2.0	2.0	2.0
21986	31	2	61783.6209	51510.40793			year0304	4	75	2	3		2.0	2.0	1.07				2.0																65.0	1.0	2.0	2.0	1.0	2.0	2.0	2.0	1.0	2.0	2.0	2.0	2.0
21999	30	2	24149.58081	19465.30576			year0304	4	85	2	3		4.0	2.0	1.67	2.0	0.0		1.0	3.0															71.0	1.0	2.0	1.0	1.0	2.0	2.0	2.0	2.0	2.0	2.0	1.0	2.0
22024	35	1	45162.82035	43347.85667			year0304	4	71	2	3		3.0	1.0	2.89	2.0	5.0	3.0	1.0	3.0	13.0	60.0	4.5	877.5											62.0	1.0	2.0	1.0	2.0	2.0	2.0	2.0	2.0	2.0	2.0	2.0	2.0
22069	40	2	18457.48949	15919.29611			year0304	4	85	2	3		1.0	2.0	1.16	1.0	0.0		2.0		10.0	10.0	7.0	175.0											85.0	1.0	2.0	1.0	2.0	2.0	2.0	2.0	2.0	2.0	2.0	2.0	2.0
22137	35	2	49105.35738	45695.98911			year0304	4	77	2	3		4.0	2.0	1.2	1.0	3.0	2.0	2.0																50.0	1.0	2.0	2.0	1.0	1.0	2.0	2.0	2.0	2.0	2.0	2.0	1.0
22140	37	2	90887.76953	83259.5385			year0304	4	52	2	3		5.0	1.0	2.64	2.0	6.0	3.0	2.0		9.0	60.0	3.5	472.5											27.0	1.0	2.0	2.0	2.0	2.0	2.0	2.0	2.0	2.0	2.0	2.0	2.0
22213	42	2	31996.51539	26649.84573			year0304	4	69	2	3		5.0	3.0	1.2	2.0			2.0																69.0	1.0	2.0	1.0	2.0	2.0	2.0	1.0	1.0	2.0	2.0	2.0	2.0
22219	36	2	32277.15873	29595.83942			year0304	4	61	1	3		2.0	1.0	1.2	1.0	2.0	3.0	1.0	1.0															54.0	1.0	2.0	2.0	2.0	2.0	2.0	2.0	2.0	2.0	2.0	2.0	2.0
22231	35	1	18402.38995	16671.07579			year0304	4	80	1	3		4.0	1.0	1.49	1.0	2.0	1.0	1.0	3.0	21.0	20.0	3.5	367.5											70.0	1.0	2.0	2.0	1.0	2.0	2.0	2.0	1.0	2.0	2.0	2.0	2.0
22239	33	2	25119.7393	23042.65856			year0304	4	64	1	3		2.0	3.0	1.02	1.0	3.0	1.0	2.0																50.0	1.0	2.0	2.0	1.0		2.0	2.0	2.0	2.0	2.0	2.0
22271	31	1	65066.72139	60562.58731			year0304	4	74	2	3		3.0	2.0	5.0	2.0	2.0	3.0	2.0		13.0	20.0	3.5	227.5											72.0	1.0	2.0	2.0	1.0	2.0	2.0	2.0	2.0	2.0	2.0	2.0	1.0
22335	31	1	23854.40867	22204.9695			year0304	4	58	2	1		4.0	1.0	2.48	2.0	2.0	3.0	2.0																55.0	1.0	2.0	2.0	1.0	2.0	2.0	2.0	2.0	2.0	2.0	2.0	2.0
22344	36	1	37047.8523	35810.06776			year0304	4	30	2	4		3.0	5.0	0.78	1.0	2.0	2.0	2.0		3.0	25.0	10.0	187.5											28.0	1.0	2.0	2.0	2.0	2.0	2.0	2.0	2.0	2.0	2.0	2.0	2.0
22346	39	2	20723.46328	18937.33272			year0304	4	85	2	3		5.0	2.0	4.8	1.0	0.0		1.0	3.0															65.0	1.0	2.0	1.0	2.0	2.0	2.0	2.0	2.0	2.0	2.0	2.0	2.0
22387	38	1	83575.5511	78418.94716			year0304	4	54	2	3		3.0	1.0		2.0	0.0		2.0																27.0	1.0	2.0	2.0	1.0	2.0	2.0	2.0	2.0	2.0	2.0	2.0	2.0
22398	42	2	79054.0047	72418.98422			year0304	4	50	2	3		5.0	5.0	4.7	1.0	2.0	3.0	2.0		2.0	15.0	3.5	26.25											43.0	1.0	2.0	2.0	1.0	2.0	2.0	2.0	2.0	2.0	2.0	2.0	1.0
22405	30	1	19331.95267	16433.40342			year0304	4	80	1	3		3.0	1.0	1.24	1.0	6.0	1.0	1.0	3.0															60.0	1.0	2.0	2.0	2.0	1.0	2.0	2.0	1.0	2.0	2.0	2.0	1.0
22427	35	1	29633.25056	27959.86862			year0304	4	73	1	2		4.0	1.0	2.48	1.0	3.0	1.0	1.0	3.0															72.0	1.0	2.0	2.0	2.0	2.0	2.0	2.0	2.0	2.0	2.0	2.0	2.0
22450	29	1	22331.43463	19499.46186			year0304	4	85	2	3		4.0	2.0	2.23	1.0	3.0	1.0	1.0	3.0	30.0	30.0	3.5	787.5											75.0	1.0	2.0	2.0	2.0	2.0	2.0	2.0	1.0	2.0	1.0	2.0	2.0
22454	35	1	21486.77685	17466.07762			year0304	4	85	2	3		3.0	2.0	5.0	1.0	15.0	2.0	1.0	3.0															70.0	1.0	2.0	2.0	2.0	1.0	2.0	2.0	2.0	2.0	2.0	2.0	1.0
22488	34	2	38390.85408	33763.87983			year0304	4	63	2	3		1.0	1.0	1.24	2.0			2.0		9.0	60.0	6.0	810.0											45.0	1.0	2.0	2.0	1.0	2.0	2.0	2.0	2.0	2.0	2.0	2.0	2.0
22527	35	2	22650.70516	18412.2066			year0304	4	85	2	3		4.0	1.0	1.36	2.0	5.0	3.0	2.0																70.0	1.0	2.0	1.0	1.0	1.0	2.0	1.0	2.0	1.0	2.0	2.0	2.0
22569	30	2	21423.45173	18579.30526			year0304	4	83	1	3		4.0	1.0	3.3	1.0	0.0		2.0		26.0	37.0	3.5	841.75											73.0	1.0	2.0	2.0	2.0	2.0	2.0	2.0	1.0	2.0	2.0	2.0	2.0
22592	36	2	104658.3206	98200.91167			year0304	4	51	2	3		5.0	1.0	4.24	1.0	7.0	1.0	2.0		17.0	45.0	8.0	1530.0											49.0	1.0	2.0	2.0	1.0	2.0	2.0	2.0	2.0	2.0	2.0	2.0	1.0
22637	38	2	4768.393019	4346.330001			year0304	4	65	1	1		2.0	1.0	2.03	1.0	5.0	1.0	1.0	3.0															57.0	1.0	2.0	2.0	2.0	2.0	2.0	2.0	2.0	2.0	2.0	2.0	2.0
22672	38	2	6049.777488	5683.794356			year0304	4	65	2	1		3.0	1.0	3.76	1.0	1.0	2.0	1.0	1.0															58.0	1.0	2.0	2.0	2.0	2.0	2.0	2.0	2.0	2.0	2.0	2.0	2.0
22675	42	1	6252.887243	5937.57818			year0304	4	33	1	4		4.0	5.0	0.56	1.0	2.0	1.0	1.0	1.0	1.0	60.0	10.0	150.0											25.0	1.0	2.0	2.0	1.0	2.0	2.0	2.0	2.0	2.0	2.0	2.0	1.0
22693	30	2	19224.67099	16214.26147			year0304	4	84	2	3		2.0	2.0	1.06	2.0			1.0	3.0															4.0	1.0	2.0	2.0	1.0	2.0	2.0	2.0	2.0	2.0	2.0	2.0	2.0
22708	41	2	38055.51596	34861.50791			year0304	4	54	2	3		3.0	1.0	2.08	1.0	4.0	3.0	1.0	1.0															54.0	1.0	2.0	2.0	2.0	2.0	2.0	2.0	2.0	2.0	2.0	2.0	2.0
22734	34	1	4571.807903	4547.035486			year0304	4	63	2	1		1.0	1.0	1.08	1.0	0.0		2.0																56.0	1.0	2.0	2.0	1.0	2.0	2.0	2.0	2.0	2.0	2.0	2.0	2.0
22744	32	2	30475.82816	30099.041			year0304	4	61	1	3		4.0	2.0	0.57	2.0	4.0	3.0	1.0	3.0	1.0	120.0	3.5	105.0											24.0	1.0	2.0	2.0	1.0	2.0	2.0	2.0	2.0	2.0	2.0	2.0	1.0
22772	30	2	26795.26515	24915.74853			year0304	4	64	2	3		5.0	2.0	0.51	2.0	0.0		1.0	3.0															55.0	1.0	2.0	2.0	2.0	2.0	2.0	2.0	1.0	1.0	1.0	2.0	1.0
22780	34	2	27350.21786	21972.30299			year0304	4	82	2	3		1.0	2.0	1.18	2.0			2.0																70.0	1.0	2.0	1.0	2.0	2.0	2.0	1.0	2.0	2.0	2.0	1.0	2.0
22784	30	1	20305.64039	16816.77088			year0304	4	82	2	4		2.0	1.0	1.66	2.0	1.0	3.0	2.0		13.0	10.0	7.0	227.5											80.0	1.0	2.0	2.0	1.0	2.0	2.0	2.0	2.0	2.0	2.0	2.0	2.0
22819	35	2	22843.05608	18412.2066			year0304	4	85	2	3		4.0	2.0	1.29	2.0	0.0		2.0		30.0	15.0	3.5	393.75											80.0	1.0	2.0	2.0	2.0	1.0	2.0	2.0	2.0	2.0	2.0	2.0
22831	32	2	56300.485	52339.75987			year0304	4	60	2	3		4.0	5.0	3.34	1.0	2.0	2.0	2.0																55.0	1.0	2.0	2.0	1.0	2.0	2.0	2.0	2.0	2.0	2.0	2.0
22867	31	2	58511.44193	51510.40793			year0304	4	72	2	3		2.0	1.0	1.44	2.0			2.0		21.0	30.0	3.5	551.25											63.0	1.0	2.0	1.0	2.0	1.0	2.0	2.0	2.0	2.0	2.0	2.0	1.0
22872	39	2	34933.94533	32961.23454			year0304	4	70	1	3		3.0	1.0	3.04	1.0	5.0	1.0	1.0	3.0															67.0	1.0	2.0	1.0	1.0	2.0	2.0	2.0	1.0	2.0	2.0	2.0	2.0
22880	37	2	90887.76953	83259.5385			year0304	4	52	2	3		4.0	3.0	5.0	1.0	1.0	1.0	1.0	1.0	13.0	20.0	2.5	162.5											50.0	1.0	2.0	2.0	1.0	2.0	2.0	2.0	2.0	2.0	2.0	1.0	1.0
22884	29	1	84653.90704	80734.21085			year0304	4	55	2	3		5.0	1.0		1.0	6.0	3.0	1.0	3.0	300.0	10.0	6.0	4500.0											50.0	1.0	1.0	2.0	1.0	2.0	2.0	2.0	2.0	2.0	2.0	2.0	2.0
22913	39	2	52762.76432	46999.26352			year0304	4	79	2	3		3.0	1.0	3.04	2.0			2.0																30.0	1.0	2.0	1.0	2.0	2.0	2.0	2.0	2.0	1.0	2.0	2.0	2.0
22941	42	1	57478.03844	54998.05613			year0304	4	79	2	3		3.0	2.0	1.61	2.0			2.0																79.0	1.0	2.0	2.0	2.0	2.0	2.0	1.0	2.0	1.0	1.0	2.0	2.0
22943	31	2	31031.49178	25898.39601			year0304	4	60	1	3		1.0	1.0	0.77	1.0	0.0		1.0	1.0	1.0	60.0	4.0	60.0											47.0	1.0	1.0	2.0	2.0	2.0	2.0	2.0	2.0	2.0	2.0	2.0	2.0
22954	30	1	42561.66374	42577.96032			year0304	4	65	2	2		5.0	1.0					2.0		1.0	180.0	3.5	157.5											55.0	1.0	2.0	1.0	2.0	2.0	2.0	2.0	2.0	2.0	2.0	2.0	2.0
22961	38	2	4554.001041	4547.035486			year0304	4	60	2	1		2.0	1.0	2.11	1.0	0.0		2.0		21.0	60.0	3.5	1102.5											45.0	1.0	2.0	2.0	2.0	2.0	2.0	2.0	2.0	1.0	2.0	2.0	2.0
22999	37	2	52805.19812	52583.89096			year0304	4	33	2	3		2.0	6.0	0.51	1.0	1.0	3.0	1.0	1.0	30.0	60.0	8.0	3600.0											30.0	1.0	2.0	2.0	2.0	1.0	2.0	2.0	2.0	2.0	2.0	2.0	1.0
23063	42	1	36150.80486	29939.45478			year0304	4	82	2	4		5.0	2.0	1.16	2.0	0.0		1.0	3.0	30.0	30.0	4.5	1012.5											45.0	1.0	2.0	1.0	2.0	2.0	2.0	2.0	2.0	2.0	2.0	2.0	2.0
23129	35	2	93899.17991	87518.42039			year0304	4	55	1	5		4.0	1.0	4.0	1.0	6.0	3.0	1.0	3.0	1.0	20.0	8.0	40.0											28.0	1.0	2.0	2.0	1.0	1.0	2.0	2.0	2.0	1.0	1.0	2.0	1.0
23136	29	1	50576.58101	48394.37317			year0304	4	72	2	3		3.0	2.0	1.44	1.0	0.0		1.0	3.0															60.0	1.0	2.0	1.0	1.0	2.0	2.0	2.0	2.0	2.0	2.0	2.0	2.0
23138	41	1	46218.1239	41169.52196			year0304	4	72	2	3		3.0	1.0	2.79	1.0	1.0	1.0	1.0	3.0	1.0	120.0	3.0	90.0											35.0	1.0	2.0	2.0	1.0	1.0	2.0	2.0	2.0	2.0	2.0	2.0	2.0
23168	37	1	52200.99814	47864.57107			year0304	4	68	1	3		3.0	1.0	2.81	1.0	0.0		1.0	3.0	1.0	45.0	5.0	56.25											57.0	1.0	2.0	2.0	2.0	2.0	2.0	2.0	1.0	1.0	2.0	2.0	2.0
23189	37	2	20838.42312	19641.84825			year0304	4	85	2	4		2.0	2.0	1.21	1.0	3.0	1.0	2.0																28.0	1.0	2.0	2.0	2.0	2.0	2.0	2.0	2.0	2.0	2.0	2.0	2.0
23206	38	1	34939.35275	32966.3366			year0304	4	73	1	3		5.0	3.0		1.0	2.0	1.0	2.0		13.0	30.0	3.5	341.25											73.0	1.0	2.0	1.0	2.0	1.0	2.0	2.0	2.0	2.0	2.0	2.0	1.0
23227	31	1	68641.51944	65614.93053			year0304	4	68	2	3		4.0	1.0	5.0	1.0	5.0	1.0	1.0	3.0	12.0	20.0	3.5	210.0											23.0	1.0	2.0	1.0	2.0		2.0	2.0	2.0	2.0	2.0	2.0
23256	33	2	42025.00325	40719.09698			year0304	4	42	1	3		2.0	3.0	0.64	1.0	2.0	2.0	1.0	1.0															38.0	1.0	2.0	2.0	1.0	1.0	2.0	2.0	2.0	2.0	2.0	2.0	1.0
23265	31	2	52389.80103	51510.40793			year0304	4	78	2	3		4.0	2.0	4.51	2.0	4.0	3.0	1.0	3.0															70.0	1.0	2.0	2.0	1.0	2.0	2.0	2.0	2.0	2.0	2.0	2.0	2.0
23285	40	1	18249.65332	18049.39023			year0304	4	47	1	1		2.0	3.0	2.29	1.0	2.0	3.0	1.0	1.0															40.0	1.0	2.0	2.0	1.0	2.0	2.0	2.0	2.0	2.0	2.0	2.0	2.0
23324	29	1	49913.60558	47787.48505			year0304	4	68	1	3		3.0	1.0	2.56	1.0	7.0	1.0	1.0	3.0															68.0	1.0	2.0	2.0	2.0	2.0	2.0	2.0	2.0	2.0	2.0	2.0	2.0
23327	34	2	26051.77526	21972.30299			year0304	4	83	2	3		2.0	2.0		2.0			2.0		30.0	15.0	3.5	393.75											71.0	1.0	2.0	2.0	2.0	2.0	2.0	2.0	2.0	1.0	2.0	2.0	2.0
23332	37	2	28081.83418	27179.10174			year0304	4	51	1	4		4.0	1.0	0.77	1.0	0.0		1.0	1.0	4.0	120.0	8.0	960.0											22.0	1.0	2.0	2.0	1.0		2.0	2.0	2.0	2.0	1.0	2.0	1.0
23353	30	2	25366.19433	24915.74853			year0304	4	60	2	3		3.0	1.0	0.51	2.0	0.0		1.0	1.0	1.0	45.0	3.5	39.375											60.0	1.0	2.0	2.0	1.0	2.0	2.0	2.0	2.0	2.0	2.0	2.0	2.0
23364	35	2	73732.55077	69311.33373			year0304	4	26	1	3		3.0	1.0	5.0	1.0	3.0	1.0	1.0	1.0															23.0	1.0	2.0	2.0	2.0	2.0	2.0	2.0	2.0	2.0	2.0	2.0	1.0
23369	34	2	44870.41708	43476.09097			year0304	4	46	1	3		3.0	1.0	0.96	2.0	0.0		2.0																27.0	1.0	2.0	2.0	2.0	1.0	2.0	2.0	2.0	2.0	2.0	2.0	1.0
23372	30	2	18727.96927	16352.97188			year0304	4	84	2	3		5.0	1.0	2.0	2.0	2.0	3.0	2.0		13.0	20.0	3.5	227.5											80.0	1.0	2.0	1.0	2.0	2.0	2.0	2.0	2.0	2.0	2.0	2.0	2.0
23375	35	1	32219.9018	30400.45234			year0304	4	75	1	3		3.0	1.0	2.89	1.0	4.0	3.0	1.0	3.0	9.0	30.0	2.5	168.75											8.0	1.0	2.0	2.0	2.0	2.0	2.0	1.0	1.0	2.0	2.0	2.0	2.0
23405	36	2	17706.00086	16256.77748			year0304	4	73	1	3		3.0	1.0	1.92	1.0	48.0	3.0	1.0	3.0															72.0	1.0	2.0	2.0	1.0	2.0	2.0	2.0	1.0	1.0	2.0	2.0	2.0
23422	35	2	55634.2759	49508.10862			year0304	4	64	2	3		4.0	1.0	4.56	2.0			2.0		21.0	20.0	8.0	840.0											45.0	1.0	2.0	2.0	1.0	2.0	2.0	2.0	2.0	2.0	2.0	2.0	2.0
23432	34	1	3801.395997	3300.106301			year0304	4	68	1	1		1.0	1.0	2.29	1.0	7.0	1.0	2.0		30.0	20.0	3.5	525.0											55.0	1.0	2.0	2.0	2.0	2.0	2.0	2.0	2.0	2.0	2.0	2.0	2.0
23435	32	2	47037.99403	42473.3814			year0304	4	76	1	3		5.0	1.0	4.13	1.0	4.0	1.0	1.0	3.0	2.0	120.0	3.5	210.0											50.0	1.0	2.0	1.0	1.0	2.0	2.0	1.0	1.0	2.0	2.0	2.0	2.0
23472	32	2	28157.68347	23916.79713			year0304	4	81	2	3		3.0	2.0	1.24	2.0	0.0		2.0																57.0	1.0	2.0	2.0	2.0	2.0	2.0	2.0	2.0	1.0	2.0	2.0	2.0
23499	43	2	43148.45768	38397.16604			year0304	4	66	2	3		4.0	3.0	3.36	2.0	0.0		1.0	3.0	3.0	15.0	3.5	39.375											54.0	1.0	2.0	2.0	1.0	2.0	2.0	2.0	2.0	2.0	2.0	2.0
23500	40	2	3581.783435	3562.375482			year0304	4	66	2	1		1.0	4.0		2.0	0.0		2.0																48.0	1.0	1.0	2.0	1.0	2.0	2.0	2.0	2.0	2.0	2.0	2.0	2.0
23517	32	1	93639.88382	85780.66721			year0304	4	57	2	3		5.0	5.0	2.23	2.0	0.0		1.0	3.0															34.0	1.0	2.0	2.0	2.0	2.0	2.0	2.0	2.0	2.0	2.0	2.0	1.0
23524	39	2	38128.58738	33963.63987			year0304	4	76	2	3		3.0	3.0	0.98	1.0	0.0		2.0		4.0	60.0	3.5	210.0											70.0	1.0	2.0	2.0	2.0	2.0	2.0	2.0	2.0	2.0	2.0	2.0	2.0
23529	35	2	13486.9594	13757.39293			year0304	4	62	2	4		4.0	3.0	0.48	1.0	2.0	1.0	2.0																50.0	1.0	2.0	2.0	2.0	1.0	2.0	2.0	2.0	1.0	2.0	2.0	1.0
23559	32	1	32921.12997	31566.88226			year0304	4	63	2	3		3.0	1.0	3.56	2.0			1.0	3.0															51.0	1.0	2.0	2.0	1.0	2.0	2.0	2.0	2.0	2.0	2.0	2.0	2.0
23594	41	1	36714.04523	33687.52863			year0304	4	51	2	3		1.0	2.0	0.63				1.0	1.0															29.0	1.0	1.0	2.0	2.0	1.0	2.0	2.0	1.0	1.0	1.0	2.0	2.0
23614	39	2	57706.91918	50920.10674			year0304	4	68	2	3		4.0	1.0		1.0	3.0	3.0	2.0		4.0	120.0	3.0	360.0											65.0	1.0	2.0	2.0	2.0	2.0	2.0	2.0	2.0	2.0	2.0	2.0	2.0
23653	35	2	51299.6699	45695.98911			year0304	4	75	2	3		3.0	2.0	1.72	1.0	3.0	1.0	2.0		17.0	30.0	3.5	446.25											55.0	1.0	2.0	2.0	2.0	2.0	2.0	2.0	2.0	2.0	2.0	2.0	1.0
23661	30	2	34059.04926	28463.04438			year0304	4	79	1	3		3.0	1.0	1.6	2.0			2.0																69.0	1.0	2.0	2.0	2.0	2.0	2.0	2.0	2.0	2.0	2.0	2.0	2.0
23705	33	1	42415.39654	40585.31612			year0304	4	70	2	3		3.0	1.0	1.76	1.0	4.0	1.0	2.0																65.0	1.0	2.0	2.0	2.0	1.0	2.0	2.0	2.0	2.0	2.0	1.0	1.0
23791	32	1	55255.75001	51419.36208			year0304	4	72	2	3		3.0	1.0	2.06	2.0			2.0																60.0	1.0	2.0	1.0	2.0	2.0	2.0	2.0	2.0	2.0	2.0	2.0	2.0
23796	30	1	13349.36939	12864.40129			year0304	4	68	2	4		2.0	4.0	2.89	1.0	0.0		1.0	3.0															48.0	1.0	2.0	1.0	1.0	2.0	2.0	2.0	2.0	1.0	2.0	2.0	1.0
23908	30	2	68985.00029	67706.70336			year0304	4	53	2	3		4.0	1.0	4.16	1.0	5.0	3.0	1.0	1.0	10.0	30.0	3.5	262.5											45.0	1.0	2.0	2.0	1.0	2.0	2.0	2.0	2.0	2.0	2.0	2.0	2.0
23912	30	2	64288.7023	62423.91287			year0304	4	25	2	3		5.0	1.0	3.19	2.0	2.0	3.0	2.0		3.0	15.0	10.0	112.5											20.0	1.0	2.0	2.0	1.0	1.0	2.0	2.0	2.0	2.0	2.0	2.0	1.0
23929	35	1	88116.38222	82128.58291			year0304	4	58	1	3		4.0	1.0	5.0	1.0	7.0	1.0	1.0	3.0	3.0	20.0	3.5	52.5											29.0	1.0	2.0	2.0	1.0	1.0	2.0	2.0	1.0	2.0	2.0	2.0	1.0
23967	39	1	3107.569358	3065.389202			year0304	4	65	2	1		4.0	3.0	4.01	1.0	3.0	1.0	2.0		9.0	30.0	7.0	472.5											64.0	1.0	2.0	2.0	2.0	2.0	2.0	2.0	2.0	2.0	2.0	2.0	1.0
23979	32	2	101756.1151	99870.56711			year0304	4	57	2	3		3.0	1.0	3.84	1.0	200.0	3.0	1.0	3.0	21.0	30.0	7.0	1102.5											48.0	1.0	2.0	2.0	1.0	2.0	2.0	2.0	2.0	2.0	2.0	2.0	2.0
24064	30	2	18225.85242	16352.97188			year0304	4	85	2	3		4.0	2.0	1.61	1.0	0.0		2.0																30.0	1.0	2.0	2.0	2.0	1.0	2.0	2.0	1.0	1.0	2.0	2.0	1.0
24067	30	2	29243.55203	28375.91259			year0304	4	54	1	3		2.0	1.0	0.51	1.0	0.0		1.0	3.0															48.0	1.0	2.0	2.0	1.0	1.0	2.0	1.0	2.0	2.0	1.0	2.0	1.0
24081	30	1	21431.10122	17217.07124			year0304	4	85	2	3		1.0	5.0	2.48	1.0	3.0	3.0	2.0																85.0	1.0	2.0	1.0	2.0	2.0	2.0	2.0	2.0	2.0	2.0	1.0	2.0
24117	31	1	127057.4534	123109.2056			year0304	4	49	1	3		4.0	1.0	2.61	1.0	1.0	2.0	2.0		2.0	60.0	7.0	210.0											37.0	1.0	2.0	2.0	2.0	2.0	2.0	2.0	2.0	2.0	2.0	2.0	2.0
24125	35	1	20776.92313	16671.07579			year0304	4	85	1	3		5.0	2.0	5.0	1.0	1.0	3.0	2.0																82.0	1.0	2.0	2.0	2.0	2.0	2.0	2.0	2.0	2.0	2.0	2.0	2.0
24169	29	2	43684.21588	41887.21653			year0304	4	67	2	3		3.0	2.0	1.5	1.0	2.0	3.0	1.0	3.0	21.0	30.0	4.0	630.0											56.0	1.0	2.0	2.0	1.0	2.0	2.0	2.0	2.0	2.0	2.0	2.0	1.0
24178	35	1	51993.13403	43347.85667			year0304	4	70	2	3		2.0	1.0	1.2	2.0	0.0		1.0	1.0															40.0	1.0	2.0	2.0	2.0	2.0	2.0	2.0	1.0	2.0	2.0	2.0	1.0
24190	38	1	48974.69028	47006.53853			year0304	4	75	2	3		3.0	1.0	2.06	2.0	1.0	3.0	2.0																65.0	1.0	2.0	2.0	2.0	2.0	2.0	2.0	2.0	2.0	2.0	2.0	2.0
24194	31	2	44195.46616	42149.10107			year0304	4	59	2	3		3.0	1.0	0.91	1.0	0.0		2.0																55.0	1.0	2.0	2.0	1.0	2.0	2.0	2.0	2.0	1.0	2.0	2.0	1.0
24223	41	2	18025.54915	15788.31121			year0304	4	85	2	2		4.0	2.0	5.0	2.0			2.0		9.0	60.0	6.0	810.0											70.0	1.0	2.0	2.0	1.0	2.0	2.0	2.0	2.0	2.0	2.0	2.0	2.0
24248	34	2	49063.80329	48016.25138			year0304	4	26	1	3		3.0	1.0	1.27	2.0	0.0		1.0	1.0															21.0	1.0	2.0	2.0	1.0	1.0	2.0	2.0	2.0	2.0	2.0	2.0	1.0
24261	39	1	27902.34191	27557.37198			year0304	4	60	1	3		4.0	1.0	1.34	1.0	4.0	1.0	1.0	3.0	120.0	30.0	3.5	3150.0											54.0	1.0	2.0	2.0	2.0	2.0	2.0	2.0	2.0	2.0	2.0	2.0
24271	34	1	4049.798932	3915.998375			year0304	4	63	2	1		1.0	2.0	1.67	1.0	0.0		2.0																53.0	1.0	2.0	2.0	1.0	1.0	2.0	2.0	2.0	1.0	2.0	2.0	1.0
24277	34	2	30664.49303	27651.9153			year0304	4	62	1	3		2.0	1.0	4.0	1.0	2.0	1.0	1.0	1.0	17.0	45.0	8.0	1530.0											45.0	1.0	2.0	2.0	1.0	2.0	2.0	2.0	2.0	2.0	2.0	2.0	1.0
24284	35	1	13038.731	11971.52028			year0304	4	74	1	3		5.0	1.0	0.83				1.0	3.0															24.0	1.0	2.0	2.0	1.0	2.0	2.0	1.0	2.0	1.0	1.0	2.0	2.0
24316	35	1	21556.64049	17317.92554			year0304	4	85	2	3		2.0	2.0	1.22	2.0	15.0	3.0	2.0																85.0	1.0	2.0	1.0	1.0	1.0	2.0	2.0	2.0	2.0	2.0	2.0	1.0
24334	41	1	16520.96493	16202.68213			year0304	4	79	2	4		5.0	2.0		2.0			2.0		25.0	20.0	2.5	312.5											55.0	1.0	2.0	1.0	1.0	2.0	2.0	2.0	2.0	2.0	2.0	2.0	2.0
24353	39	1	8399.844092	7749.832294			year0304	4	64	1	1		4.0	1.0	5.0	1.0	4.0	1.0	1.0	3.0	7.0	90.0	3.5	551.25											50.0	1.0	2.0	2.0	1.0	2.0	2.0	2.0	2.0	2.0	2.0	2.0	2.0
24560	31	2	37115.57377	36014.37595			year0304	4	58	1	3		3.0	1.0	0.91	1.0	0.0		1.0	3.0															26.0	1.0	2.0	1.0	1.0	1.0	2.0	2.0	2.0	2.0	2.0	2.0	2.0
24586	41	2	31959.21285	29787.47874			year0304	4	54	1	3		4.0	1.0	2.08	1.0	1.0	1.0	1.0	1.0															47.0	1.0	2.0	2.0	2.0	2.0	2.0	2.0	2.0	2.0	2.0	2.0	1.0
24611	32	2	28157.68347	23916.79713			year0304	4	81	2	3		3.0	2.0	0.75	1.0	0.0		1.0	3.0															68.0	1.0	2.0	2.0	1.0	2.0	2.0	2.0	2.0	2.0	2.0	2.0	2.0
24662	37	2	61278.49639	54071.63684			year0304	4	63	2	3		2.0	1.0	3.16	2.0	1.0	3.0	2.0		21.0	30.0	3.5	551.25											58.0	1.0	2.0	2.0	1.0	1.0	2.0	2.0	2.0	2.0	2.0	2.0	2.0
24668	34	2	41981.29452	38457.79499			year0304	4	50	2	3		3.0	6.0		2.0	0.0		1.0	1.0															50.0	1.0	2.0	2.0	1.0	2.0	2.0	2.0	2.0	2.0	2.0	2.0	1.0
24703	38	1	13279.57132	12953.51629			year0304	4	60	1	4		4.0	1.0	2.48	2.0	0.0		2.0																55.0	1.0	2.0	1.0	2.0	2.0	2.0	2.0	2.0	2.0	2.0	2.0	2.0
24707	31	1	24529.63556	23291.65871			year0304	4	82	1	3		5.0	1.0	4.13	1.0	1.0	2.0	1.0	3.0															75.0	1.0	2.0	2.0	2.0	2.0	2.0	2.0	2.0	2.0	2.0	2.0	2.0
24763	29	1	84653.90704	80734.21085			year0304	4	52	2	3		3.0	1.0	4.42	1.0	1.0	2.0	1.0	3.0															45.0	1.0	2.0	2.0	2.0	2.0	2.0	2.0	2.0	2.0	2.0	2.0	1.0
24784	38	1	53112.84529	50927.98866			year0304	4	69	2	3		2.0	1.0	3.71	2.0	0.0		1.0	3.0															67.0	1.0	2.0	1.0	2.0	1.0	2.0	2.0	2.0	2.0	2.0	2.0	2.0
24811	31	2	15203.05817	15507.90203			year0304	4	61	2	4		2.0	4.0	0.74	2.0	0.0		1.0	1.0															50.0	1.0	2.0	2.0	1.0	2.0	2.0	2.0	2.0	2.0	2.0	2.0	2.0
24812	34	2	22963.65048	21645.04173			year0304	4	77	2	4		1.0	3.0	0.84	2.0			1.0	3.0															74.0	1.0	2.0	2.0	1.0	1.0	2.0	2.0	2.0	2.0	2.0	2.0	1.0
24818	36	1	26723.14626	25537.23555			year0304	4	42	1	4		2.0	1.0	0.57	1.0	5.0	3.0	1.0	1.0															40.0	1.0	2.0	2.0	1.0	1.0	2.0	2.0	2.0	2.0	2.0	2.0	1.0
24867	37	1	86181.85598	80864.44327			year0304	4	51	2	3		5.0	1.0	5.0	1.0	2.0	1.0	1.0	3.0	60.0	45.0	3.5	2362.5											49.0	1.0	2.0	2.0	1.0	2.0	2.0	2.0	2.0	2.0	2.0	2.0	1.0
24899	39	1	51770.87552	48128.80728			year0304	4	60	2	3		5.0	1.0	4.13	1.0	1.0	2.0	1.0	3.0	9.0	120.0	7.0	1890.0											56.0	1.0	1.0	2.0	2.0	2.0	2.0	2.0	2.0	2.0	2.0	2.0	2.0
24900	34	1	20523.97259	20807.00093			year0304	4	58	2	1		1.0	1.0	4.95	1.0	4.0	3.0	1.0	3.0															55.0	1.0	2.0	2.0	2.0	2.0	2.0	2.0	2.0	2.0	2.0	2.0	2.0
24902	33	2	56271.89532	49653.85359			year0304	4	68	2	3		4.0	1.0	4.32	1.0	1.0	1.0	2.0		13.0	10.0	8.0	260.0											62.0	1.0	2.0	1.0	2.0	1.0	2.0	2.0	2.0	2.0	2.0	2.0	2.0
24911	33	2	35006.85884	32141.57272			year0304	4	74	1	3		3.0	1.0	1.79	1.0	3.0	1.0	1.0	3.0	9.0	60.0	3.5	472.5											54.0	1.0	2.0	2.0	2.0	2.0	2.0	2.0	1.0	2.0	1.0	2.0	2.0
24944	33	1	18634.83766	16427.5636			year0304	4	84	1	3		5.0	1.0	2.97	1.0	1.0	2.0	1.0	3.0															74.0	1.0	2.0	1.0	1.0	2.0	2.0	2.0	2.0	2.0	2.0	1.0	2.0
24968	30	2	21987.1756	22102.06076			year0304	4	56	1	4		5.0	1.0	2.65	1.0	0.0		2.0		13.0	30.0	8.0	780.0											46.0	1.0	2.0	2.0	1.0	2.0	2.0	2.0	2.0	2.0	2.0	2.0	2.0
24989	33	1	12825.44339	12859.82976			year0304	4	61	2	5		5.0	1.0	5.0	1.0	5.0	1.0	1.0	3.0	17.0	30.0	3.5	446.25											56.0	1.0	2.0	2.0	1.0	2.0	2.0	2.0	2.0	2.0	2.0	2.0	2.0
24999	31	1	127057.4534	123109.2056			year0304	4	42	1	3		5.0	1.0	5.0	1.0	1.0	2.0	1.0	3.0	3.0	60.0	3.5	157.5											28.0	1.0	2.0	2.0	1.0	1.0	2.0	2.0	2.0	2.0	2.0	2.0	1.0
25032	41	1	50549.01075	44604.02772			year0304	4	60	2	3		4.0	3.0	5.0	2.0	3.0	3.0	1.0	3.0	9.0	30.0	5.0	337.5											55.0	1.0	2.0	2.0	1.0	2.0	2.0	2.0	2.0	2.0	2.0	2.0	2.0
25039	39	2	52762.76432	46999.26352			year0304	4	77	2	3		4.0	1.0	4.0	1.0	3.0	1.0	2.0																67.0	1.0	2.0	1.0	2.0	2.0	2.0	2.0	2.0	1.0	2.0	2.0	2.0
25041	36	1	77331.74623	72126.04218			year0304	4	24	2	3		5.0	5.0	3.34	1.0	1.0	1.0	2.0		14.0	60.0	6.0	1260.0											18.0	1.0	2.0	2.0	2.0	2.0	2.0	2.0	2.0	2.0	2.0	2.0	2.0
25071	41	1	31446.64088	28872.75603			year0304	4	79	1	3		3.0	1.0	2.79	1.0	1.0	3.0	1.0	3.0	9.0	10.0	3.0	67.5											60.0	1.0	2.0	2.0	1.0	2.0	2.0	1.0	2.0	1.0	2.0	2.0	2.0
25081	40	2	45811.15826	38233.2737			year0304	4	65	1	3		4.0	3.0	1.34	1.0	0.0		1.0	3.0															55.0	1.0	2.0	2.0	2.0	1.0	2.0	1.0	1.0	1.0	1.0	1.0	1.0
25096	31	1	68641.51944	65614.93053			year0304	4	65	2	3		4.0	1.0	3.28	1.0	0.0		1.0	1.0															50.0	1.0	2.0	2.0	1.0	2.0	2.0	2.0	2.0	2.0	2.0	2.0	1.0
25102	35	1	21113.88898	16063.88056			year0304	4	84	2	2		3.0	1.0	5.0	2.0	3.0	3.0	2.0																74.0	1.0	2.0	1.0	2.0	2.0	2.0	2.0	2.0	2.0	2.0	2.0	1.0
25154	36	2	63365.75789	58126.2212			year0304	4	64	1	3		1.0	1.0	3.2	1.0	6.0	1.0	1.0	2.0															64.0	1.0	2.0	2.0	1.0	2.0	2.0	2.0	2.0	2.0	2.0	2.0	2.0
25158	35	1	13015.55994	13050.45604			year0304	4	61	2	4		3.0	1.0	5.0	2.0			2.0		21.0	40.0	3.5	735.0											50.0	1.0	2.0	2.0	1.0	2.0	2.0	2.0	2.0	2.0	2.0	2.0	2.0
25169	30	1	87804.18911	81837.60435			year0304	4	53	1	5		3.0	1.0	5.0	1.0	2.0	1.0	1.0	1.0	9.0	180.0	3.0	1215.0											33.0	1.0	2.0	2.0	1.0	2.0	2.0	2.0	2.0	2.0	2.0	2.0	2.0
25222	31	2	33081.42512	31622.77625			year0304	4	69	2	3		3.0	1.0		2.0			2.0		9.0	15.0	3.5	118.125											68.0	1.0	2.0	2.0	2.0	2.0	2.0	2.0	2.0	2.0	2.0	2.0	2.0
25264	30	2	21467.88489	18611.90668			year0304	4	85	1	3		5.0	1.0		1.0	0.0		2.0																20.0	1.0	1.0	1.0	1.0	1.0	2.0	2.0	2.0	2.0	2.0	1.0	2.0
25269	33	1	77787.77367	71259.02824			year0304	4	56	2	3		4.0	1.0	5.0	1.0	3.0	1.0	1.0	3.0	9.0	30.0	5.0	337.5											50.0	1.0	2.0	2.0	2.0	2.0	2.0	2.0	2.0	2.0	2.0	2.0	2.0
25299	40	2	27027.29698	23769.89075			year0304	4	64	2	3		2.0	3.0	1.24	1.0	1.0	1.0	1.0	1.0															50.0	1.0	2.0	1.0	2.0	2.0	2.0	2.0	2.0	2.0	2.0	2.0	2.0
25348	34	1	3313.104505	3238.02593			year0304	4	75	1	1		1.0	1.0	1.9	1.0	0.0		1.0	3.0															74.0	1.0	2.0	2.0	1.0	2.0	2.0	2.0	2.0	1.0	2.0	2.0	2.0
25397	31	2	60017.4255	55807.58663			year0304	4	68	2	3		3.0	1.0		2.0	0.0		1.0	3.0	6.0	20.0	8.0	240.0											54.0	1.0	2.0	2.0	1.0	2.0	2.0	2.0	2.0	2.0	2.0	2.0	2.0
25401	31	1	64639.42579	59803.10407			year0304	4	68	1	3		1.0	1.0	1.98	2.0	0.0		1.0	3.0	2.0	20.0	4.5	45.0											40.0	1.0	2.0	2.0	1.0	1.0	2.0	2.0	1.0	1.0	1.0	2.0	1.0
25427	33	1	42077.70183	42179.01817			year0304	4	67	1	3		5.0	1.0	2.62	1.0	1.0	2.0	1.0	3.0															60.0	1.0	2.0	2.0	2.0	2.0	2.0	2.0	2.0	2.0	2.0	2.0	2.0
25431	35	2	90688.85258	86577.44854			year0304	4	51	1	3		5.0	1.0	5.0	1.0	6.0	1.0	2.0		9.0	30.0	3.5	236.25											42.0	1.0	2.0	2.0	2.0	2.0	2.0	2.0	2.0	2.0	2.0	2.0	2.0
25448	31	1	33767.03046	30449.64954			year0304	4	66	1	3		4.0	1.0	1.82	2.0			2.0		120.0	15.0	8.0	3600.0											55.0	1.0	2.0	2.0	1.0	1.0	2.0	2.0	1.0	1.0	1.0	2.0	2.0
25452	30	2	45999.31887	43971.08538			year0304	4	65	2	3		3.0	3.0	3.22	1.0	3.0	1.0	1.0	3.0	13.0	30.0	6.0	585.0											50.0	1.0	2.0	2.0	2.0	2.0	2.0	2.0	2.0	2.0	2.0	2.0	2.0
25469	36	1	20311.97288	18455.30107			year0304	4	79	2	4		5.0	2.0	5.0	1.0	1.0	3.0	1.0	3.0															78.0	1.0	2.0	2.0	2.0	2.0	2.0	2.0	2.0	2.0	2.0	2.0	2.0
25492	37	2	39533.5169	35001.26017			year0304	4	76	1	3		5.0	1.0	2.96	1.0	0.0		1.0	3.0	13.0	30.0	3.5	341.25											60.0	1.0	2.0	2.0	2.0	2.0	2.0	2.0	2.0	2.0	2.0	2.0	2.0
25533	33	1	45999.31887	43971.08538			year0304	4	64	2	3		3.0	1.0	2.64	1.0	0.0		1.0	3.0	13.0	20.0	3.0	195.0											50.0	1.0	2.0	2.0	2.0	2.0	2.0	2.0	2.0	2.0	2.0	2.0	1.0
25536	35	2	50925.73119	48145.92525			year0304	4	33	2	3		4.0	1.0	0.95	1.0	2.0	3.0	1.0	1.0	13.0	20.0	5.0	325.0											31.0	1.0	2.0	2.0	1.0	1.0	2.0	2.0	2.0	2.0	2.0	2.0	1.0
25545	32	1	58098.9094	55708.94541			year0304	4	64	2	3		5.0	1.0	5.0	2.0	2.0	3.0	1.0	3.0	9.0	20.0	2.5	112.5											50.0	1.0	2.0	2.0	1.0	2.0	2.0	2.0	2.0	2.0	2.0	2.0	2.0
25575	32	2	101756.1151	99870.56711			year0304	4	57	2	3		4.0	1.0	2.08	2.0	1.0	3.0	2.0																37.0	1.0	1.0	2.0	2.0	2.0	2.0	2.0	2.0	2.0	2.0	2.0	1.0
25595	43	2	16815.85173	14280.01541			year0304	4	85	2	3		5.0	2.0		2.0			2.0																46.0	1.0	2.0	1.0	2.0	2.0	2.0	2.0	2.0	1.0	1.0	2.0	2.0
25629	32	2	113583.531	113423.0917			year0304	4	57	1	3		4.0	1.0	2.08	1.0	1.0	1.0	2.0																37.0	1.0	2.0	2.0	1.0	2.0	2.0	2.0	2.0	2.0	2.0	2.0	2.0
25650	34	2	100294.0382	91750.84558			year0304	4	54	2	3		2.0	1.0	2.81	2.0	0.0		1.0	1.0															50.0	1.0	2.0	1.0	1.0	1.0	2.0	2.0	2.0	2.0	2.0	2.0	1.0
25680	41	1	55341.31732	51510.40793			year0304	4	78	2	3		4.0	2.0	3.76	2.0			1.0	3.0	3.0	10.0	7.0	52.5											74.0	1.0	2.0	2.0	2.0	2.0	2.0	2.0	1.0	2.0	2.0	2.0	1.0
25687	32	1	53885.10993	50774.53917			year0304	4	66	1	3		5.0	1.0	5.0	1.0	1.0	2.0	1.0	1.0															58.0	1.0	2.0	1.0	2.0	2.0	2.0	2.0	2.0	2.0	2.0	2.0	2.0
25697	33	1	44442.53368	40076.35723			year0304	4	61	1	3		3.0	1.0	2.64	1.0	0.0		1.0	3.0	25.0	30.0	3.5	656.25											57.0	1.0	1.0	2.0	1.0	2.0	2.0	2.0	2.0	2.0	2.0	2.0	1.0
25764	41	1	25488.34493	24726.3912			year0304	4	53	2	4		3.0	3.0	1.34	2.0	1.0	3.0	1.0	2.0	4.0	20.0	7.0	140.0											36.0	1.0	2.0	2.0	1.0	2.0	2.0	2.0	2.0	2.0	2.0	2.0	2.0
25765	32	2	46478.53799	43261.13956			year0304	4	71	2	3		2.0	2.0	5.0	2.0			2.0																65.0	1.0	2.0	2.0	1.0	2.0	2.0	2.0	2.0	2.0	2.0	1.0	2.0
25830	39	2	23572.41186	18937.33272			year0304	4	84	2	3		2.0	2.0	4.0	1.0	1.0	1.0	2.0		5.0	10.0	3.5	43.75											4.0	1.0	2.0	1.0	2.0	2.0	2.0	1.0	2.0	2.0		2.0	2.0
25841	42	1	85402.24512	76073.39522			year0304	4	77	2	3		3.0	2.0	1.25	2.0	3.0	3.0	2.0		30.0	10.0	2.5	187.5											71.0	1.0	2.0	2.0	1.0	2.0	2.0	2.0	2.0	2.0	1.0	2.0	1.0
25847	29	1	40346.99537	39599.36269			year0304	4	59	2	3		3.0	1.0	2.06	2.0			1.0	3.0	30.0	25.0	7.0	1312.5											56.0	1.0	2.0	2.0	1.0	2.0	2.0	2.0	2.0	2.0	2.0	2.0	2.0
25850	37	2	58163.41892	54071.63684			year0304	4	68	2	3		5.0	1.0	4.0	2.0			2.0		13.0	30.0	7.0	682.5											25.0	1.0	2.0	2.0	2.0	1.0	2.0	2.0	2.0	2.0	2.0	2.0	2.0
25851	41	2	10949.21719	10553.43375			year0304	4	85	1	4		3.0	2.0	1.5	1.0	6.0	3.0	1.0	3.0															60.0	1.0	2.0	2.0	2.0	2.0	2.0	2.0	2.0	2.0	2.0	2.0	2.0
25854	35	2	92889.60404	86577.44854			year0304	4	57	1	3		5.0	5.0	2.15				2.0		13.0	20.0	4.5	292.5											38.0	1.0	2.0	2.0	1.0	1.0	2.0	2.0	1.0	1.0	1.0	1.0	2.0
25856	32	1	57724.8978	51419.36208			year0304	4	70	2	3		3.0	2.0	4.12	2.0	0.0		1.0	3.0	5.0	15.0	3.5	65.625											69.0	1.0	2.0	1.0	2.0	2.0	2.0	2.0	1.0	2.0	1.0	2.0	2.0
25878	34	2	40063.49794	38452.82438			year0304	4	52	1	3		1.0	5.0	1.07	1.0	4.0	1.0	1.0	1.0	13.0	15.0	3.5	170.625											40.0	1.0	2.0	2.0	2.0	2.0	2.0	2.0	1.0	1.0	1.0	2.0	1.0
25888	33	1	77787.77367	71259.02824			year0304	4	55	2	3		3.0	1.0	5.0	1.0	3.0	2.0	2.0																50.0	1.0	2.0	1.0	1.0	2.0	2.0	2.0	2.0	2.0	2.0	2.0	1.0
25915	34	2	72895.5986	69966.13444			year0304	4	70	2	5		5.0	1.0	5.0	2.0			2.0		30.0	30.0	4.5	1012.5											68.0	1.0	2.0	2.0	1.0	2.0	2.0	2.0	1.0	2.0	2.0	2.0	2.0
25938	31	1	47037.99403	42473.3814			year0304	4	70	1	3		4.0	3.0	4.45	1.0	1.0	1.0	1.0	3.0	30.0	10.0	3.5	262.5											68.0	1.0	2.0	1.0	2.0	2.0	2.0	2.0	2.0	2.0	2.0	2.0	2.0
25940	43	1	25532.88974	24082.33788			year0304	4	39	1	1		2.0	1.0	1.54				1.0	2.0															35.0	1.0	2.0	2.0	1.0	2.0	2.0	2.0	2.0	2.0	2.0	2.0	2.0
26017	39	2	27584.1946	22160.27252			year0304	4	83	2	3		1.0	2.0	2.24	2.0			1.0	3.0	10.0	20.0	3.5	175.0											60.0	1.0	2.0	2.0	2.0	2.0	2.0	2.0	1.0	2.0	1.0	2.0	2.0
26033	41	2	18454.18636	16767.33064			year0304	4	71	2	4		2.0	2.0	1.02	1.0	2.0	2.0	1.0	3.0															55.0	1.0	2.0	2.0	2.0	2.0	2.0	2.0	2.0	2.0	2.0	2.0	2.0
26076	34	2	115383.3292	111797.8491			year0304	4	48	1	3		3.0	1.0	4.47	2.0	2.0	3.0	2.0		21.0	120.0	3.5	2205.0											48.0	1.0	2.0	2.0	1.0	2.0	2.0	2.0	2.0	2.0	2.0	2.0	1.0
26086	30	1	26177.7291	25175.84454			year0304	4	32	1	4		5.0	6.0	5.0	2.0			2.0		1.0	40.0	6.0	60.0											29.0	1.0	1.0	2.0	1.0	2.0	2.0	2.0	2.0	2.0	2.0	2.0
26093	31	1	68641.51944	65614.93053			year0304	4	63	2	3		2.0	1.0	5.0	2.0	0.0		2.0																61.0	1.0	2.0	2.0	2.0	2.0	2.0	2.0	2.0	2.0	2.0	2.0	2.0
26114	37	2	43523.40184	40838.01189			year0304	4	54	2	5		1.0	1.0	3.65				2.0		30.0	15.0	7.0	787.5											50.0	1.0	2.0	2.0	1.0	2.0	2.0	2.0	2.0	2.0	2.0	2.0	2.0
26119	31	1	42453.29848	41984.32715			year0304	4	73	1	3		3.0	1.0	2.16	1.0	0.0		1.0	3.0	13.0	45.0	7.0	1023.75											46.0	1.0	2.0	1.0	2.0	2.0	2.0	2.0	2.0	2.0	2.0	2.0	1.0
26123	29	2	29108.50159	27938.71475			year0304	4	71	2	3		3.0	1.0	1.72	1.0	2.0	2.0	1.0	3.0	4.0	30.0	3.5	105.0											60.0	1.0	2.0	1.0	1.0	2.0	2.0	2.0	2.0	2.0	2.0	2.0	2.0
26155	34	2	18175.24139	15188.99422			year0304	4	71	1	3		4.0	1.0	0.96	2.0	0.0		1.0	3.0															70.0	1.0	2.0	2.0	2.0	2.0	2.0	2.0	2.0	2.0	2.0	1.0	2.0
26161	31	1	66801.16701	65614.93053			year0304	4	60	2	3		5.0	1.0	4.95	2.0			2.0																53.0	1.0	2.0	2.0	1.0	2.0	2.0	2.0	2.0	2.0	2.0	2.0	2.0
26192	42	1	81108.68667	77319.47781			year0304	4	44	1	3		2.0	1.0	1.09	1.0	6.0	2.0	1.0	3.0	1.0	20.0	3.5	17.5											30.0	1.0	2.0	2.0	2.0	2.0	2.0	2.0	2.0	2.0	2.0	2.0	2.0
26203	30	2	18225.85242	16352.97188			year0304	4	84	2	3		5.0	2.0	2.21	2.0			1.0	3.0	20.0	10.0	4.0	200.0											60.0	1.0	2.0	2.0	2.0	2.0	2.0	2.0	2.0	2.0	2.0	2.0	2.0
26208	34	2	26196.36815	23630.28342			year0304	4	66	1	3		3.0	3.0	1.18	2.0			2.0																62.0	1.0	2.0	2.0	2.0		2.0	2.0	2.0	2.0	2.0	2.0
26215	38	2	5004.483913	4981.254097			year0304	4	73	2	1		1.0	2.0	0.0	2.0	0.0		2.0																72.0	1.0	2.0	2.0	2.0	2.0	2.0	2.0	2.0	2.0	2.0	2.0	1.0
26240	35	2	19927.11575	17574.13991			year0304	4	84	1	3		2.0	2.0	4.3	1.0	0.0		1.0	3.0															82.0	1.0	2.0	1.0	2.0	2.0	2.0	2.0	2.0	2.0	2.0	2.0	2.0
26290	33	1	100288.9732	95626.06092			year0304	4	47	2	3		4.0	1.0	3.93	1.0	2.0	2.0	1.0	3.0	10.0	30.0	3.5	262.5											22.0	1.0	2.0	2.0	1.0	1.0	2.0	2.0	2.0	2.0	2.0	2.0	1.0
26312	32	2	11458.02022	10443.84069			year0304	4	62	1	1		2.0	1.0	2.8	1.0	3.0	3.0	1.0	3.0															54.0	1.0	2.0	2.0	2.0	2.0	2.0	2.0	2.0	2.0	2.0	1.0	2.0
26328	33	1	75944.81655	71259.02824			year0304	4	51	2	3		5.0	3.0	4.26	1.0	1.0	1.0	1.0	3.0	30.0	60.0	5.0	2250.0											45.0	1.0	2.0	2.0	1.0	2.0	2.0	2.0	2.0	2.0	2.0	2.0	2.0
26377	31	2	53127.46123	50864.44327			year0304	4	65	1	3		1.0	1.0	2.4	1.0	2.0	1.0	1.0	3.0	13.0	30.0	3.5	341.25											50.0	1.0	2.0	2.0	2.0	2.0	2.0	2.0	2.0	2.0	2.0	2.0	2.0
26420	29	1	39724.99537	34971.80464			year0304	4	77	2	3		1.0	2.0		1.0	3.0	1.0	2.0																37.0	1.0	2.0	2.0	1.0	2.0	2.0	2.0	2.0	2.0	2.0	2.0	2.0
26509	37	1	116569.2748	108516.0487			year0304	4	46	2	3		4.0	1.0	0.41	1.0	5.0	3.0	1.0	1.0	3.0	10.0	10.0	75.0											45.0	1.0	2.0	2.0	2.0	2.0	2.0	2.0	2.0	2.0	2.0	2.0	2.0
26511	29	1	24272.12707	19499.46186			year0304	4	81	2	3		2.0	2.0	1.34	1.0	2.0	3.0	1.0	3.0															71.0	1.0	2.0	2.0	1.0	2.0	2.0	2.0	2.0	2.0	2.0	2.0	2.0
26563	39	1	88162.2512	84165.39133			year0304	4	52	1	3		3.0	1.0	5.0	1.0	4.0	1.0	1.0	1.0	4.0	60.0	3.5	210.0											15.0	1.0	2.0	2.0	2.0	2.0	2.0	2.0	2.0	2.0	2.0	2.0	2.0
26636	32	2	28398.56794	24121.4015			year0304	4	80	2	3		5.0	2.0	3.76	2.0	0.0		2.0		26.0	30.0	7.0	1365.0											78.0	1.0	2.0	1.0	1.0	2.0	2.0	2.0	2.0	2.0	2.0	2.0	1.0
26638	40	1	32236.10767	28444.87398			year0304	4	65	2	3		3.0	1.0	1.28	1.0	1.0	1.0	2.0		13.0	35.0	7.0	796.25											45.0	1.0	2.0	2.0	1.0	2.0	2.0	2.0	2.0	2.0	2.0	2.0	1.0
26666	29	1	37587.1365	33939.64427			year0304	4	77	1	3		5.0	1.0	2.06	2.0			2.0		20.0	120.0	4.0	2400.0											76.0	1.0	2.0	1.0	2.0	2.0	2.0	2.0	2.0	2.0	2.0	2.0	2.0
26672	42	2	18803.19953	17084.4413			year0304	4	74	2	4		3.0	3.0	1.66	1.0	0.0		1.0	3.0															63.0	1.0	2.0	1.0	1.0	2.0	2.0	2.0	2.0	2.0	2.0	2.0	2.0
26673	34	1	19822.46321	20095.81764			year0304	4	53	2	1		2.0	4.0	0.95	2.0			2.0																50.0	1.0	2.0	2.0	1.0	2.0	2.0	2.0	2.0	2.0	2.0	2.0
26675	30	2	29829.35533	29328.65235			year0304	4	73	2	3		3.0	1.0	1.2	1.0	0.0		2.0		30.0	45.0	3.5	1181.25											71.0	1.0	1.0	2.0	2.0	2.0	2.0	2.0	2.0	2.0	2.0	2.0	1.0
26728	33	1	18829.80598	15108.73966			year0304	4	84	1	5		5.0	2.0	5.0				1.0	3.0															65.0	1.0	2.0	2.0	2.0	2.0	2.0	2.0	1.0	2.0	2.0	2.0	2.0
26729	37	1	54878.70222	48472.43817			year0304	4	73	2	3		3.0	1.0	1.34	2.0	5.0	3.0	1.0	3.0															57.0	1.0	2.0	2.0	2.0	2.0	2.0	2.0	2.0	2.0	2.0	2.0	2.0
26745	34	2	60663.43094	59586.18666			year0304	4	68	2	3		5.0	1.0	3.2	1.0	2.0	1.0	1.0	3.0															65.0	1.0	2.0	2.0	2.0	2.0	2.0	2.0	2.0	2.0	2.0	2.0	2.0
26773	29	1	94493.4824	91689.9149			year0304	4	56	1	3		4.0	1.0	4.42	1.0	0.0		2.0		9.0	20.0	7.0	315.0											45.0	1.0	2.0	2.0	1.0	1.0	2.0	2.0	1.0	2.0	1.0	2.0	1.0
26799	33	1	20182.84492	16214.26147			year0304	4	80	2	3		2.0	1.0	1.2	1.0	0.0		1.0	3.0															60.0	1.0	2.0	1.0	2.0	1.0	2.0	2.0	2.0	2.0	2.0	2.0	2.0
26802	30	2	68985.00029	67706.70336			year0304	4	52	2	3		5.0	1.0	5.0	1.0	10.0	3.0	2.0		5.0	35.0	7.0	306.25											40.0	1.0	2.0	2.0	1.0	2.0	2.0	2.0	2.0	2.0	2.0	2.0	2.0
26804	36	1	18497.38653	18455.30107			year0304	4	75	2	4		1.0	2.0	5.0	2.0			1.0	3.0															69.0	1.0	2.0	2.0	1.0	2.0	2.0	2.0	2.0	2.0	2.0	2.0	2.0
26815	34	2	10400.13889	9172.099879			year0304	4	80	1	5		1.0	1.0	1.2	1.0	0.0		2.0		1.0	10.0	4.0	10.0											30.0	1.0	2.0	2.0	2.0	2.0	2.0	2.0	2.0	1.0	1.0	2.0	2.0
26842	36	2	18390.01212	17721.92293			year0304	4	61	2	4		2.0	2.0	0.63	1.0	8.0	3.0	2.0																58.0	1.0	2.0	1.0	1.0	1.0	2.0	2.0	2.0	2.0	2.0	2.0	1.0
26853	30	2	42415.39654	40585.31612			year0304	4	72	2	3		3.0	1.0	2.08	1.0	6.0	3.0	2.0		30.0	15.0	3.5	393.75											49.0	1.0	2.0	2.0	1.0	2.0	2.0	2.0	2.0	2.0	2.0	2.0	2.0
26862	39	2	36491.94471	32961.23454			year0304	4	72	1	3		3.0	1.0	4.56	1.0	1.0	2.0	1.0	3.0	12.0	30.0	7.0	630.0											64.0	1.0	2.0	1.0	2.0	2.0	2.0	2.0	2.0	2.0	2.0	2.0	2.0
26910	37	2	11278.60081	9049.771601			year0304	4	85	1	3		4.0	2.0	0.86	1.0	5.0	3.0	1.0	3.0															70.0	1.0	2.0	2.0	2.0	2.0	2.0	1.0	1.0	2.0	1.0	2.0	2.0
26913	35	2	19927.11575	17574.13991			year0304	4	85	1	3		2.0	1.0	2.88	1.0	4.0	3.0	2.0																71.0	1.0	2.0	2.0	2.0	2.0	2.0	2.0	2.0	2.0	2.0	2.0	2.0
26916	34	2	60225.05663	54308.35472			year0304	4	68	1	3		5.0	1.0	3.2	1.0	7.0	1.0	1.0	1.0	15.0	120.0	3.5	1575.0											66.0	1.0	2.0	2.0	1.0	2.0	2.0	2.0	2.0	2.0	2.0	2.0	2.0
27005	31	2	22462.66863	19810.297			year0304	4	84	1	3		2.0	1.0	3.2	2.0	0.0		1.0	3.0	30.0	15.0	3.0	337.5											67.0	1.0	2.0	1.0	2.0	2.0	2.0	2.0	1.0	2.0	2.0	1.0	2.0
27011	36	1	85397.31745	78229.9013			year0304	4	59	2	3		4.0	3.0	4.57	1.0	4.0	1.0	1.0	3.0															55.0	1.0	2.0	2.0	2.0	2.0	2.0	2.0	2.0	2.0	2.0	2.0	2.0
27020	33	1	52004.57096	46278.08857			year0304	4	64	2	3		5.0	3.0	1.24	1.0	0.0		1.0	3.0															54.0	1.0	2.0	2.0	1.0		2.0	2.0	2.0	2.0	2.0	2.0
27041	31	2	44680.5031	42149.10107			year0304	4	57	2	3		1.0	1.0	0.75	2.0			2.0																54.0	1.0	2.0	2.0	1.0	2.0	2.0	2.0	2.0	2.0	2.0	2.0	1.0
27079	39	2	46679.76857	45816.34991			year0304	4	43	2	3		2.0	3.0	0.44	2.0	6.0	3.0	1.0	1.0															43.0	1.0	2.0	2.0	1.0	2.0	2.0	2.0	2.0	2.0	2.0	2.0	2.0
27129	30	2	54694.34681	48309.60349			year0304	4	72	2	3		4.0	1.0	4.95	2.0	0.0		1.0	3.0															72.0	1.0	2.0	2.0	2.0	2.0	2.0	2.0	2.0	2.0	2.0	2.0	2.0
27159	35	1	9367.198043	9185.010979			year0304	4	85	1	2		1.0	4.0	1.34	2.0			1.0	3.0															66.0	1.0	2.0	2.0	1.0	2.0	2.0	2.0	2.0	2.0	2.0	2.0
27165	37	2	24528.74852	19938.82231			year0304	4	85	2	3		3.0	2.0	0.93	2.0	0.0		1.0	3.0															49.0	1.0	2.0	2.0	1.0	2.0	2.0	2.0	2.0	2.0	2.0	2.0	2.0
27170	31	1	27946.41961	24402.37954			year0304	4	84	2	3		4.0	1.0	4.13	1.0	4.0	3.0	1.0	3.0															80.0	1.0	2.0	1.0	2.0	2.0	2.0	2.0	2.0	2.0	2.0	1.0	1.0
27171	36	2	71666.65621	63775.08366			year0304	4	65	2	3		3.0	1.0	3.12	2.0			2.0																65.0	1.0	2.0	2.0	1.0	2.0	2.0	2.0	2.0	2.0	2.0	2.0	2.0
27177	37	1	51962.15455	49556.17158			year0304	4	54	2	3		5.0	1.0	1.89	1.0	0.0		2.0																29.0	1.0	2.0	1.0	2.0	2.0	2.0	2.0	2.0	2.0	2.0	2.0	1.0
27179	33	2	34505.73698	33119.05079			year0304	4	75	2	3		3.0	3.0	1.07	2.0	1.0	3.0	1.0	3.0															48.0	1.0	2.0	1.0	1.0	2.0	2.0	1.0	2.0	2.0	2.0	2.0	2.0
27190	42	1	35539.33732	30652.12279			year0304	4	84	2	3		1.0	2.0	1.77	2.0	1.0	3.0	2.0																58.0	1.0	2.0	2.0	2.0	1.0	2.0	2.0	2.0	2.0	2.0	2.0	1.0
27215	29	2	29531.24018	27114.12949			year0304	4	75	1	3		4.0	1.0	5.0	1.0	5.0	1.0	1.0	3.0	26.0	45.0	3.5	1023.75											60.0	1.0	2.0	2.0	2.0	2.0	2.0	1.0	2.0	2.0	2.0	2.0	2.0
27257	42	1	36150.80486	29939.45478			year0304	4	76	2	4		5.0	3.0	4.68	1.0	3.0	3.0	2.0		6.0	90.0	8.0	1080.0											61.0	1.0	1.0	2.0	1.0	2.0	2.0	2.0	2.0	2.0	2.0	2.0
27282	32	2	65554.82429	59114.50898			year0304	4	63	1	3		4.0	1.0	2.4	1.0	365.0	3.0	1.0	3.0	4.0	30.0	3.5	105.0											60.0	1.0	2.0	2.0	2.0	2.0	2.0	1.0	1.0	2.0	2.0	2.0	2.0
27286	39	2	23296.71557	18937.33272			year0304	4	80	2	3		3.0	2.0	1.61	2.0			2.0		4.0	20.0	3.5	70.0											50.0	1.0	2.0	2.0	1.0	2.0	2.0	2.0	2.0	2.0	2.0	1.0	2.0
27295	31	1	27197.14626	24402.37954			year0304	4	84	2	3		3.0	1.0		1.0	5.0	1.0	2.0		17.0	30.0	3.5	446.25											79.0	1.0	2.0	2.0	1.0	2.0	2.0	2.0	2.0	2.0	2.0	2.0	2.0
27315	31	1	66801.16701	65614.93053			year0304	4	67	2	3		4.0	1.0	2.64	1.0	1.0	2.0	1.0	3.0															57.0	1.0	2.0	2.0	2.0	2.0	2.0	2.0	2.0	2.0	2.0	2.0	2.0
27386	40	2	2675.874486	2671.781612			year0304	4	64	2	1		3.0	1.0	1.16	1.0	0.0		1.0	2.0															43.0	1.0	2.0	2.0	2.0	1.0	2.0	2.0	2.0	1.0	1.0	2.0	1.0
27393	34	1	23798.10849	22106.86975			year0304	4	44	1	1		1.0	5.0	1.97	1.0	0.0		1.0	3.0															42.0	1.0	2.0	2.0	1.0	2.0	2.0	2.0	2.0	2.0	2.0	2.0	2.0
27398	31	2	33758.47834	31621.66641			year0304	4	23	2	1		3.0	5.0	0.64	2.0	0.0		1.0	1.0															10.0	1.0	2.0	2.0	1.0	1.0	2.0	2.0	2.0	2.0	2.0	2.0	1.0
27418	41	1	17477.62532	15833.31389			year0304	4	85	1	3		5.0	1.0	5.0	2.0	6.0	3.0	1.0	3.0	3.0	15.0	3.5	39.375											70.0	1.0	2.0	1.0	2.0	2.0	2.0	2.0	2.0	2.0	2.0	2.0	2.0
27456	31	2	53833.12458	51510.40793			year0304	4	75	2	3		4.0	2.0	2.15	2.0	0.0		2.0		13.0	15.0	4.5	219.375											70.0	1.0	2.0	2.0	1.0	2.0	2.0	2.0	2.0	2.0	2.0	2.0	2.0
27521	35	2	29256.7534	28053.24394			year0304	4	66	2	3		2.0	1.0	1.04	2.0			2.0		30.0	10.0	3.5	262.5											21.0	1.0	2.0	1.0	1.0	2.0	2.0	1.0	2.0	2.0	2.0	2.0	1.0
27659	30	1	33847.4306	29967.04613			year0304	4	74	1	3		1.0	1.0	4.54	1.0	2.0	2.0	1.0	3.0															60.0	1.0	1.0	2.0	2.0	2.0	2.0	2.0	1.0	2.0	1.0	2.0	2.0
27671	38	1	57229.85287	50927.98866			year0304	4	62	2	3		3.0	1.0	3.92	2.0			1.0	3.0	13.0	25.0	3.5	284.375											35.0	1.0	2.0	2.0	1.0	2.0	2.0	2.0	2.0	1.0	2.0	1.0	2.0
27680	35	2	29256.7534	28053.24394			year0304	4	66	2	3		5.0	1.0	1.36	2.0	2.0	3.0	1.0	2.0	1.0	60.0	4.5	67.5											63.0	1.0	2.0	2.0	2.0	2.0	2.0	1.0	1.0	1.0	1.0	2.0	2.0
27684	35	2	34278.46103	31949.12635			year0304	4	57	1	3		4.0	3.0	1.2	1.0	0.0		1.0	3.0															41.0	1.0	2.0	2.0	2.0	2.0	2.0	1.0	2.0	2.0	2.0	2.0	1.0
27687	35	1	33110.52489	30400.45234			year0304	4	76	1	3		5.0	1.0	4.95	1.0	1.0	1.0	2.0		60.0	15.0	3.5	787.5											40.0	1.0	2.0	2.0	1.0	2.0	2.0	2.0	2.0	2.0	2.0	2.0	2.0
27697	34	2	104348.9119	104201.5167			year0304	4	54	1	3		3.0	5.0	1.92	1.0	3.0	3.0	1.0	3.0	9.0	90.0	5.0	1012.5											35.0	1.0	2.0	2.0	1.0	1.0	2.0	2.0	2.0	2.0	2.0	2.0	2.0
27700	30	2	36548.75959	34971.80464			year0304	4	72	2	3		3.0	2.0	1.67	1.0	0.0		1.0	1.0															70.0	1.0	2.0	2.0	2.0	2.0	2.0	2.0	2.0	2.0	2.0	2.0	2.0
27739	29	1	52993.76142	47787.48505			year0304	4	68	1	3		5.0	3.0	4.01	1.0	4.0	1.0	1.0	3.0	2.0	30.0	3.5	52.5											55.0	1.0	2.0	1.0	2.0	2.0	2.0	2.0	2.0	2.0	2.0	2.0	2.0
27750	32	2	69752.07848	64859.41591			year0304	4	65	2	3		4.0	1.0	2.88				2.0		20.0	30.0	3.5	525.0											65.0	1.0	2.0	1.0	1.0	2.0	2.0	2.0	2.0	2.0	2.0	2.0	2.0
27763	41	1	17477.62532	15833.31389			year0304	4	81	1	3		3.0	1.0	5.0	1.0	0.0		1.0	3.0	17.0	90.0	3.5	1338.75											50.0	1.0	2.0	1.0	2.0	2.0	2.0	2.0	2.0	2.0	2.0	2.0	2.0
27770	36	2	41089.72344	36137.47383			year0304	4	67	2	3		1.0	2.0	0.59	2.0	0.0		2.0		4.0	20.0	3.5	70.0											57.0	1.0	2.0	2.0	1.0	1.0	2.0	2.0	1.0	2.0	2.0	2.0	1.0
27838	32	1	38219.34749	36061.11089			year0304	4	79	1	3		2.0	1.0	4.59	1.0	0.0		1.0	3.0	9.0	60.0	3.5	472.5											65.0	1.0	2.0	2.0	2.0	2.0	2.0	2.0	2.0	2.0	2.0	2.0	1.0
27876	29	2	68739.16087	64497.96086			year0304	4	54	2	3		4.0	1.0	5.0	1.0	1.0	1.0	1.0	3.0	14.0	120.0	3.5	1470.0											52.0	1.0	2.0	2.0	2.0	2.0	2.0	2.0	2.0	2.0	2.0	2.0	1.0
27881	31	2	22935.82613	20578.95078			year0304	4	85	2	3		4.0	2.0	1.61	1.0	4.0	3.0	1.0	3.0															65.0	1.0	2.0	2.0	1.0	1.0	2.0	2.0	2.0	2.0	2.0	2.0	2.0
27957	30	2	42415.39654	40585.31612			year0304	4	72	2	3		4.0	1.0	1.6	2.0			2.0																62.0	1.0	2.0	2.0	2.0	2.0	2.0	2.0	2.0	2.0	2.0	2.0	2.0
27963	39	2	23572.41186	18937.33272			year0304	4	82	2	3		1.0	2.0	4.0	1.0	1.0	1.0	1.0	3.0															72.0	1.0	2.0	1.0	2.0	2.0	2.0	2.0	2.0	2.0	2.0	2.0	2.0
28049	39	2	23494.55243	18937.33272			year0304	4	83	2	3		5.0	1.0	5.0				1.0	3.0															33.0	1.0	2.0	2.0	2.0	2.0	2.0	2.0	2.0	2.0	2.0	2.0	2.0
28078	31	1	21495.66265	18641.92956			year0304	4	85	1	3		4.0	1.0	5.0	1.0	0.0		2.0																60.0	1.0	2.0	1.0	2.0	2.0	2.0	2.0	2.0	2.0	2.0	2.0	2.0
28099	31	1	107149.844	102963.3457			year0304	4	34	2	3		4.0	1.0	2.61	1.0	15.0	3.0	1.0	2.0	13.0	10.0	3.0	97.5											22.0	1.0	2.0	2.0	1.0	2.0	2.0	2.0	2.0	2.0	2.0	2.0	2.0
28116	39	2	23494.55243	18937.33272			year0304	4	85	2	3		4.0	2.0	5.0	1.0	7.0	1.0	1.0	3.0	30.0	11.0	3.5	288.75											40.0	1.0	2.0	1.0	2.0	2.0	2.0	2.0	2.0	2.0	2.0	2.0	2.0
28124	34	2	43600.72451	43476.09097			year0304	4	43	1	3		4.0	3.0	0.0	1.0	0.0		1.0	1.0	2.0	10.0	3.5	17.5											8.0	1.0	2.0	2.0	1.0	2.0	2.0	2.0	2.0	2.0	2.0	2.0	1.0
28144	30	1	44518.9534	42729.86488			year0304	4	78	2	3		3.0	3.0	1.45	1.0	2.0	2.0	2.0		4.0	30.0	6.0	180.0											75.0	1.0	2.0	1.0	1.0	2.0	2.0	2.0	2.0	2.0	1.0	2.0	2.0
28177	34	1	51770.87552	48128.80728			year0304	4	69	2	3		5.0	3.0	5.0	1.0	2.0	2.0	1.0	3.0															60.0	1.0	2.0	2.0	1.0	1.0	2.0	2.0	2.0	2.0	2.0	2.0	2.0
28248	31	2	58511.44193	51510.40793			year0304	4	70	2	3		1.0	1.0	1.52	2.0			2.0		9.0	10.0	2.5	56.25											65.0	1.0	2.0	2.0	1.0	2.0	2.0	2.0	2.0	2.0	2.0	2.0	2.0
28253	30	1	21431.10122	17217.07124			year0304	4	85	2	3		2.0	2.0	1.67	2.0	3.0	1.0	2.0																40.0	1.0	2.0	2.0	2.0	2.0	2.0	1.0	1.0	1.0	2.0	2.0	2.0
28257	29	1	29126.80607	22160.27252			year0304	4	81	2	3		5.0	1.0	5.0	1.0	7.0	3.0	2.0																76.0	1.0	1.0	2.0	1.0	2.0	2.0	2.0	2.0	2.0	2.0	2.0	1.0
28277	33	1	56478.78442	54272.07722			year0304	4	38	2	3		2.0	1.0	0.64	1.0	0.0		1.0	3.0	6.0	120.0	3.5	630.0											30.0	1.0	1.0	2.0	2.0	2.0	2.0	2.0	2.0	2.0	2.0	2.0	1.0
28280	29	1	52362.11902	48394.37317			year0304	4	76	2	3		2.0	2.0	2.23	1.0	3.0	1.0	1.0	3.0															75.0	1.0	2.0	1.0	1.0	1.0	2.0	2.0	1.0	2.0	2.0	2.0	2.0
28283	31	1	12666.86573	10981.73034			year0304	4	83	1	3		4.0	1.0	1.24	1.0	0.0		1.0	3.0															52.0	1.0	2.0	2.0	2.0	2.0	2.0	2.0	2.0	2.0	2.0	1.0	2.0
28285	40	1	45642.96615	45752.86708			year0304	4	60	1	3		2.0	1.0	5.0	1.0	7.0	1.0	1.0	3.0	4.0	240.0	3.5	840.0											50.0	1.0	2.0	2.0	1.0	2.0	2.0	2.0	2.0	2.0	2.0	2.0	2.0
28287	31	2	58879.07533	54272.07722			year0304	4	31	2	3		2.0	1.0	1.17	1.0	1.0	3.0	2.0		9.0	20.0	3.0	135.0											30.0	1.0	2.0	2.0	1.0	2.0	2.0	2.0	2.0	2.0	2.0	2.0	2.0
28288	34	1	4326.814788	4289.956173			year0304	4	73	2	1		1.0	1.0	0.91	1.0	0.0		2.0																54.0	1.0	2.0	2.0	2.0	2.0	2.0	2.0	2.0	2.0	2.0	2.0	2.0
28291	42	1	38390.85408	33763.87983			year0304	4	64	2	3		1.0	1.0	1.12	2.0	0.0		1.0	1.0															30.0	1.0	2.0	2.0	2.0	2.0	2.0	1.0	2.0	2.0	2.0	2.0	1.0
28327	29	1	20220.10724	18611.90668			year0304	4	85	1	3		4.0	1.0	3.36	1.0	0.0		1.0	3.0															70.0	1.0	2.0	1.0	1.0	2.0	2.0	1.0	1.0	1.0	2.0	2.0	2.0
28355	34	2	43002.41628	39743.90303			year0304	4	76	2	3		1.0	1.0	0.96	2.0			2.0		13.0	30.0	3.5	341.25											70.0	1.0	2.0	2.0	2.0	2.0	2.0	2.0	2.0	2.0	2.0	2.0	2.0
28404	30	2	68772.0113	65699.06892			year0304	4	29	2	3		5.0	1.0	3.25	1.0	2.0	3.0	2.0		10.0	60.0	3.5	525.0											27.0	1.0	2.0	2.0	2.0	1.0	2.0	2.0	2.0	2.0	2.0	2.0	1.0
28405	39	2	100220.2814	95538.22337			year0304	4	41	1	3		5.0	1.0	2.72	1.0	1.0	1.0	2.0		3.0	240.0	7.0	1260.0											36.0	1.0	2.0	2.0	1.0	2.0	2.0	2.0	2.0	2.0	2.0	2.0	2.0
28427	34	1	5223.655323	5179.156837			year0304	4	81	2	1		1.0	2.0	0.74	2.0			2.0																65.0	1.0	2.0	2.0	2.0	2.0	2.0	2.0	2.0	2.0	2.0	2.0	2.0
28429	35	1	20250.89186	17466.07762			year0304	4	85	2	3		2.0	2.0	1.67	2.0	1.0	3.0	1.0	3.0															85.0	1.0	2.0	2.0	1.0	2.0	2.0	2.0	2.0	2.0	2.0	2.0	2.0
28430	43	2	20182.84492	16214.26147			year0304	4	82	2	3		1.0	2.0	1.05	2.0			2.0		30.0	15.0	3.5	393.75											72.0	1.0	2.0	2.0	2.0	2.0	2.0	2.0	2.0	2.0	2.0	2.0	2.0
28434	38	2	40113.77931	38947.42385			year0304	4	38	2	1		3.0	5.0	3.86	1.0	30.0	3.0	1.0	3.0	3.0	60.0	8.0	360.0											21.0	1.0	2.0	2.0	2.0	2.0	2.0	2.0	2.0	2.0	2.0	2.0	1.0
28462	38	1	29474.56596	28232.09999			year0304	4	43	2	4		5.0	1.0	5.0	1.0	1.0	2.0	2.0		2.0	15.0	4.5	33.75											43.0	1.0	2.0	2.0	1.0	2.0	2.0	2.0	2.0	2.0	2.0	2.0	1.0
28471	31	2	56816.51852	55807.58663			year0304	4	62	2	3		3.0	1.0	2.4	2.0	1.0	3.0	2.0		17.0	60.0	8.0	2040.0											53.0	1.0	2.0	2.0	1.0	2.0	2.0	2.0	2.0	2.0	2.0	2.0	1.0
28542	37	1	24311.28046	19530.91646			year0304	4	85	2	3		1.0	5.0	2.1	1.0	0.0		2.0																82.0	1.0	2.0	1.0	1.0	1.0	2.0	2.0	2.0	2.0	1.0	2.0	1.0
28585	34	1	3969.883024	3915.998375			year0304	4	65	2	1		4.0	3.0	0.0	1.0	2.0	1.0	1.0	1.0															55.0	1.0	2.0	2.0	1.0	2.0	2.0	2.0	1.0	2.0	1.0	2.0	2.0
28590	34	1	4710.875409	4346.330001			year0304	4	61	1	1		3.0	1.0	2.45	1.0	0.0		1.0	3.0	15.0	35.0	3.5	459.375											53.0	1.0	2.0	2.0	1.0		2.0	2.0	1.0	1.0	1.0	2.0	2.0
28603	32	2	59854.51888	59114.50898			year0304	4	61	1	3		3.0	1.0	3.84	1.0	1.0	2.0	1.0	3.0															54.0	1.0	2.0	2.0	1.0	2.0	2.0	2.0	2.0	2.0	2.0	2.0	2.0
28656	34	1	5223.655323	5179.156837			year0304	4	80	2	1		1.0	2.0	1.22	2.0			1.0	3.0															58.0	1.0	2.0	2.0	1.0	2.0	2.0	1.0	1.0	1.0	1.0	1.0	2.0
28693	34	2	16821.35483	15188.99422			year0304	4	72	1	3		4.0	1.0	1.17	1.0	0.0		2.0		1.0	60.0	5.0	75.0											52.0	1.0	2.0	2.0	2.0	2.0	2.0	2.0	2.0	2.0	1.0	2.0	2.0
28718	37	2	46351.86129	43572.4696			year0304	4	20	1	3		3.0	1.0	2.56	1.0	4.0	3.0	1.0	1.0	2.0	180.0	3.5	315.0											17.0	1.0	2.0	2.0	1.0	2.0	2.0	2.0	2.0	2.0	2.0	2.0	1.0
28727	30	2	93751.04521	90859.01814			year0304	4	41	2	3		5.0	1.0	3.98	1.0	1.0	2.0	2.0																8.0	1.0	2.0	2.0	1.0	2.0	2.0	2.0	2.0	2.0	2.0	2.0	1.0
28740	34	2	64081.06378	59586.18666			year0304	4	66	2	3		3.0	2.0	1.93	2.0			2.0		30.0	40.0	3.5	1050.0											58.0	1.0	2.0	2.0	1.0	1.0	2.0	2.0	2.0	2.0	2.0	1.0	1.0
28742	36	2	8235.628804	8123.843655			year0304	4	61	2	1		5.0	3.0	5.0	2.0	1.0	3.0	2.0		60.0	13.0	3.5	682.5											55.0	1.0	2.0	2.0	1.0	2.0	2.0	2.0	2.0	2.0	2.0	2.0	2.0
28750	37	1	54878.70222	48472.43817			year0304	4	75	2	3		3.0	2.0	3.34	2.0			2.0		13.0	10.0	6.0	195.0											65.0	1.0	2.0	2.0	2.0	2.0	2.0	2.0	2.0	2.0	2.0	2.0	2.0
28769	30	1	47969.81104	42729.86488			year0304	4	77	2	3		2.0	1.0	5.0	1.0	3.0	3.0	1.0	3.0															60.0	1.0	2.0	2.0	1.0	2.0	2.0	2.0	2.0	2.0	2.0	2.0	1.0
28839	39	2	67751.82854	59586.18666			year0304	4	60	2	3		3.0	3.0	2.24	2.0			1.0	1.0															40.0	1.0	1.0	1.0	1.0	1.0	2.0	1.0	1.0	1.0	1.0	2.0	1.0
28868	32	2	76812.71609	72619.85641			year0304	4	39	2	3		5.0	1.0	5.0	1.0	6.0	3.0	2.0		6.0	300.0	7.0	3150.0											23.0	1.0	2.0	2.0	2.0	2.0	2.0	2.0	2.0	2.0	2.0	2.0	2.0
28886	42	1	37388.40398	30392.12304			year0304	4	80	2	3		4.0	2.0	0.87	1.0	3.0	3.0	1.0	1.0															74.0	1.0	2.0	2.0	2.0	1.0	2.0	2.0	2.0	2.0	2.0	2.0	2.0
28907	39	1	19380.06815	17084.52244			year0304	4	81	1	3		5.0	1.0	3.3	1.0	4.0	1.0	1.0	3.0	10.0	90.0	3.5	787.5											35.0	1.0	2.0	2.0	2.0	1.0	2.0	1.0	1.0	2.0	1.0	1.0
28917	31	2	28232.89485	25898.39601			year0304	4	67	1	3		2.0	1.0	1.28	2.0	0.0		1.0	1.0	1.0	120.0	6.0	180.0											62.0	1.0	2.0	2.0	1.0	2.0	2.0	2.0	2.0	2.0	2.0	2.0	2.0
28938	41	1	16278.5771	16037.59901			year0304	4	45	1	1		5.0	1.0	4.21	1.0	2.0	2.0	2.0		12.0	90.0	10.0	2700.0											23.0	1.0	2.0	2.0	1.0		2.0	2.0	2.0	2.0	2.0	2.0	2.0
28948	40	2	15843.2156	16061.69567			year0304	4	58	2	1		1.0	3.0	3.6	2.0			2.0																57.0	1.0	2.0	2.0	1.0	2.0	2.0	2.0	2.0	1.0	2.0	2.0	1.0
28962	39	1	19380.06815	17084.52244			year0304	4	85	1	3		4.0	1.0		1.0	0.0		2.0																70.0	1.0	2.0	2.0	2.0	2.0	2.0		2.0	2.0	1.0	2.0	2.0
28978	33	1	49780.10671	46278.08857			year0304	4	63	2	3		4.0	1.0	2.15	1.0	7.0	1.0	1.0	3.0															50.0	1.0	2.0	2.0	2.0	2.0	2.0	2.0	2.0	2.0	2.0	2.0	1.0
29012	30	1	33941.18482	29112.51847			year0304	4	51	2	4		2.0	2.0	2.34	1.0	10.0	3.0	2.0																48.0	1.0	2.0	2.0	1.0	2.0	2.0	2.0	2.0	2.0	2.0	2.0	1.0
29032	41	1	16239.63072	16202.68213			year0304	4	82	2	4		1.0	2.0	2.62	1.0	3.0	3.0	1.0	3.0															81.0	1.0	2.0	2.0	1.0	1.0	2.0	2.0	2.0	2.0	2.0	2.0	2.0
29060	36	1	83374.07413	78229.9013			year0304	4	57	2	2		5.0	5.0	5.0	1.0	1.0	2.0	2.0		1.0	120.0	4.5	135.0											53.0	1.0	2.0	2.0	2.0	2.0	2.0	2.0	2.0	2.0	2.0	2.0	2.0
29092	35	2	50022.97801	45122.93998			year0304	4	62	1	3		5.0	1.0	5.0	1.0	7.0	1.0	2.0		9.0	10.0	3.5	78.75											60.0	1.0	2.0	2.0	2.0	2.0	2.0	2.0	2.0	2.0	2.0	2.0	2.0
29121	31	1	6207.594121	6104.249642			year0304	4	72	2	1		2.0	1.0	3.96	1.0	4.0	2.0	2.0		1.0	10.0	4.5	11.25											71.0	1.0	2.0	2.0	1.0	2.0	2.0	2.0	2.0	2.0	2.0	2.0	2.0
29164	34	2	22963.65048	21645.04173			year0304	4	84	2	4		1.0	2.0	1.16	2.0			2.0																50.0	1.0	2.0	2.0	1.0	1.0	2.0	2.0	2.0	2.0	2.0	2.0	2.0
29192	35	2	21681.83487	18412.2066			year0304	4	80	2	3		5.0	2.0	4.83	1.0	2.0	1.0	2.0		30.0	20.0	2.5	375.0											68.0	1.0	2.0	2.0	1.0	2.0	2.0	2.0	2.0	2.0	2.0	2.0	2.0
29244	43	2	3548.242511	3333.5905			year0304	4	66	2	1		2.0	3.0	2.17	2.0	0.0		1.0	3.0															61.0	1.0	2.0	1.0	1.0	2.0	2.0	2.0	2.0	1.0	2.0	2.0	2.0
29261	31	1	17846.44035	16533.18242			year0304	4	76	1	3		2.0	2.0	1.18	1.0	0.0		1.0	3.0	30.0	15.0	5.0	562.5											65.0	1.0	2.0	1.0	1.0	2.0	2.0	2.0	2.0	2.0	2.0	2.0	2.0
29268	30	2	19483.10743	17064.9649			year0304	4	81	2	3		4.0	3.0	1.4				1.0	1.0															65.0	1.0	2.0	2.0	2.0	2.0	2.0	2.0	2.0	2.0	2.0	2.0	2.0
29341	39	2	39817.49285	38457.79499			year0304	4	55	2	3		2.0	3.0	0.89	1.0	0.0		1.0	1.0															54.0	1.0	2.0	2.0	1.0	1.0	2.0		2.0	2.0	2.0	2.0	2.0
29359	30	1	44518.9534	42729.86488			year0304	4	72	2	3		4.0	1.0	4.54	1.0	1.0	2.0	1.0	3.0	13.0	45.0	6.0	877.5											57.0	1.0	2.0	2.0	1.0	2.0	2.0	2.0	2.0	2.0	2.0	2.0	1.0
29426	30	2	75242.33094	70782.74955			year0304	4	33	1	3		3.0	1.0	1.91	2.0			2.0																32.0	1.0	2.0	2.0	2.0	2.0	2.0	2.0	2.0	2.0	2.0	2.0	1.0
29456	38	2	5065.586348	4981.254097			year0304	4	83	2	1		1.0	2.0	5.0	1.0	0.0		2.0		4.0	10.0	3.5	35.0											58.0	1.0	2.0	2.0	2.0	2.0	2.0	2.0	2.0	1.0	2.0	2.0	2.0
29463	36	2	66082.92725	58864.40848			year0304	4	71	2	3		4.0	1.0	4.0	1.0	7.0	1.0	1.0	1.0	2.0	20.0	6.0	60.0											61.0	1.0	2.0	1.0	2.0	2.0	2.0	2.0	1.0	2.0	1.0	2.0	2.0
29495	39	1	47737.27673	44422.89384			year0304	4	75	2	3		5.0	3.0	5.0	1.0	5.0	1.0	1.0	3.0	9.0	60.0	7.0	945.0											50.0	1.0	2.0	2.0	2.0	1.0	2.0	2.0	2.0	2.0	2.0	2.0	1.0
29513	31	1	139898.0322	135582.4654			year0304	4	48	2	3		4.0	1.0	3.93	1.0	3.0	1.0	1.0	1.0	2.0	60.0	6.0	180.0											48.0	1.0	2.0	2.0	1.0	2.0	2.0	2.0	2.0	2.0	2.0	2.0	2.0
29537	39	2	33438.92987	32860.33277			year0304	4	54	1	3		5.0	6.0	0.72	1.0	2.0	3.0	1.0	1.0	15.0	120.0	3.5	1575.0											30.0	1.0	1.0	2.0	1.0	2.0	2.0	2.0	2.0	2.0	2.0	2.0	2.0
29543	35	1	78940.8522	72315.32864			year0304	4	53	2	3		3.0	3.0	5.0	1.0	3.0	3.0	2.0																52.0	1.0	2.0	2.0	1.0	1.0	2.0	2.0	2.0	2.0	2.0	2.0	1.0
29578	35	1	19223.10779	16671.07579			year0304	4	85	1	3		3.0	2.0	2.23	1.0	2.0	1.0	1.0	3.0	3.0	60.0	3.5	157.5											80.0	1.0	2.0	2.0	2.0	2.0	2.0	2.0	1.0	2.0	2.0	2.0	2.0
29602	38	2	5167.559361	4981.254097			year0304	4	72	2	1		1.0	1.0	3.86	1.0	3.0	3.0	1.0	3.0															69.0	1.0	2.0	2.0	2.0	2.0	2.0	2.0	2.0	2.0	2.0	2.0	2.0
29624	35	2	40817.16678	37391.37275			year0304	4	51	2	3		3.0	1.0	1.76	1.0	4.0	3.0	1.0	1.0	30.0	30.0	3.5	787.5											30.0	1.0	2.0	2.0	2.0	1.0	2.0	2.0	1.0	2.0	1.0	1.0	1.0
29627	32	1	14989.61691	14200.65451			year0304	4	77	1	3		2.0	1.0	1.24	1.0	0.0		2.0																77.0	1.0	2.0	2.0	2.0	2.0	2.0	1.0	1.0	2.0	1.0	2.0	2.0
29670	30	2	21467.88489	18611.90668			year0304	4	85	1	3		4.0	1.0	2.06	1.0	7.0	1.0	1.0	3.0															45.0	1.0	2.0	2.0	2.0	2.0	2.0	1.0	2.0	2.0	2.0	2.0	2.0
29714	41	2	16805.56685	16767.33064			year0304	4	72	2	4		1.0	2.0	1.06	1.0	0.0		2.0		13.0	15.0	5.0	243.75											50.0	1.0	2.0	1.0	1.0	2.0	2.0	2.0	2.0	2.0	2.0	2.0	2.0
29723	32	1	43673.85167	40647.12502			year0304	4	45	1	3		4.0	3.0	1.34	1.0	1.0	2.0	2.0		4.0	10.0	6.0	60.0											21.0	1.0	2.0	2.0	2.0	2.0	2.0	1.0	1.0	1.0	1.0	2.0	1.0
29731	32	2	67851.15556	64859.41591			year0304	4	63	2	3		4.0	1.0	5.0	1.0	0.0		2.0		10.0	20.0	3.5	175.0											52.0	1.0	2.0	1.0	1.0	2.0	2.0	2.0	2.0	2.0	2.0	2.0	2.0
29734	31	1	62564.70182	59865.24725			year0304	4	73	2	3		3.0	1.0	2.16	1.0	0.0		1.0	3.0	90.0	45.0	7.0	7087.5											60.0	1.0	2.0	1.0	2.0	2.0	2.0	2.0	2.0	2.0	2.0	2.0	1.0
29740	31	2	15355.7776	14225.79894			year0304	4	70	1	3		1.0	1.0	1.2	1.0	0.0		1.0	3.0															58.0	1.0	2.0	2.0	1.0	2.0	2.0	2.0	2.0	2.0	2.0	2.0	2.0
29742	31	1	28485.67812	24195.39183			year0304	4	80	2	3		3.0	2.0	0.99	2.0			2.0																70.0	1.0	2.0	2.0	1.0	2.0	2.0	1.0	2.0	1.0	2.0	1.0	1.0
29762	40	1	2956.05532	2694.407083			year0304	4	61	1	1		3.0	1.0	1.3	1.0	0.0		1.0	3.0															27.0	1.0	2.0	2.0	2.0	2.0	2.0	2.0	2.0	2.0	2.0	2.0
29777	38	1	30078.55317	26541.06578			year0304	4	61	2	5		2.0	3.0	1.16	1.0	1.0	1.0	2.0		30.0	15.0	3.5	393.75											35.0	1.0	1.0	2.0	1.0	2.0	2.0	2.0	2.0	2.0	2.0	1.0	1.0
29812	40	2	4000.779088	3982.20827			year0304	4	79	2	1		2.0	2.0	5.0	2.0			2.0		30.0	10.0	2.5	187.5											40.0	1.0	2.0	2.0	1.0		2.0	2.0	2.0	2.0	2.0	2.0	2.0
29915	32	1	120726.5275	115113.376			year0304	4	45	2	3		2.0	1.0	5.0	1.0	1.0	2.0	2.0		7.0	30.0	5.0	262.5											43.0	1.0	2.0	2.0	1.0	2.0	2.0	2.0	2.0	2.0	2.0	2.0	2.0
29917	30	2	19252.65342	16352.97188			year0304	4	85	2	3		3.0	2.0	1.87				1.0	3.0	9.0	15.0	2.5	84.375											77.0	1.0	2.0	1.0	1.0	2.0	2.0	2.0	2.0	2.0	2.0	2.0	2.0
29981	29	2	45056.96266	41887.21653			year0304	4	69	2	3		3.0	2.0	3.44	1.0	7.0	1.0	1.0	3.0															68.0	1.0	2.0	2.0	2.0	1.0	2.0	2.0	2.0	2.0	2.0	2.0	1.0
30012	31	1	44512.23026	43765.06675			year0304	4	70	2	3		3.0	1.0	1.98	2.0	0.0		1.0	3.0															65.0	1.0	2.0	2.0	1.0	2.0	2.0	2.0	2.0	2.0	2.0	2.0	2.0
30052	33	1	48359.98164	42714.68029			year0304	4	71	2	3		3.0	1.0	1.98	1.0	1.0	1.0	1.0	3.0															52.0	1.0	2.0	2.0	1.0	2.0	2.0	2.0	2.0	2.0	2.0	2.0	2.0
30078	34	2	26089.69487	22160.27252			year0304	4	82	2	3		5.0	2.0	2.36	1.0	0.0		2.0																75.0	1.0	2.0	2.0	1.0	2.0	2.0	2.0	2.0	2.0	2.0	2.0	2.0
30086	33	1	49780.10671	46278.08857			year0304	4	64	2	3		4.0	3.0	4.45	1.0	4.0	1.0	1.0	3.0	30.0	20.0	3.5	525.0											45.0	1.0	2.0	1.0	1.0	2.0	2.0	2.0	2.0	2.0	2.0	2.0	2.0
30125	41	1	83688.32075	78001.42284			year0304	4	51	1	3		3.0	1.0	5.0	1.0	4.0	2.0	1.0	3.0	13.0	60.0	6.0	1170.0											35.0	1.0	2.0	2.0	2.0	2.0	2.0	2.0	2.0	2.0	2.0	2.0	2.0
30189	33	2	22524.69056	18309.7724			year0304	4	81	2	3		4.0	3.0	1.4	1.0	0.0		1.0	3.0	30.0	45.0	3.5	1181.25											69.0	1.0	2.0	2.0	2.0	1.0	2.0	1.0	2.0	1.0	1.0	1.0	2.0
30190	37	1	98533.49663	91837.81997			year0304	4	53	1	3		3.0	6.0	2.23	1.0	1.0	2.0	1.0	1.0															52.0	1.0	2.0	2.0	2.0	2.0	2.0	2.0	2.0	2.0	2.0	2.0	2.0
30215	39	1	32885.2718	31154.3908			year0304	4	71	1	3		2.0	3.0	3.34	1.0	0.0		1.0	3.0	13.0	60.0	4.5	877.5											70.0	1.0	2.0	2.0	1.0	2.0	2.0	2.0	1.0	2.0	1.0	2.0	2.0
30228	32	2	101756.1151	99870.56711			year0304	4	51	2	3		3.0	1.0	5.0				1.0	3.0	60.0	20.0	3.5	1050.0											46.0	1.0	2.0	1.0	2.0	2.0	2.0	2.0	2.0	2.0	2.0	2.0	2.0
30264	30	1	12847.45555	11800.84746			year0304	4	78	1	3		1.0	3.0		1.0	0.0		1.0	1.0															30.0	1.0	2.0	2.0	2.0	2.0	2.0	2.0	2.0	2.0	2.0	2.0	1.0
30281	29	2	45056.96266	41887.21653			year0304	4	67	2	3		3.0	1.0	2.64	1.0	6.0	3.0	1.0	3.0	9.0	40.0	3.5	315.0											60.0	1.0	2.0	2.0	2.0	2.0	2.0	2.0	2.0	2.0	2.0	2.0	2.0
30289	33	2	8623.119952	8310.383416			year0304	4	83	1	3		1.0	2.0	0.8				1.0	3.0															73.0	1.0	2.0	2.0	1.0	2.0	2.0	1.0	1.0	2.0	2.0	1.0	2.0
30308	35	2	35485.59166	33021.8391			year0304	4	77	2	3		5.0	2.0	0.75	1.0	2.0	2.0	1.0	1.0	4.0	60.0	3.5	210.0											47.0	1.0	2.0	2.0	2.0		2.0	2.0	2.0	2.0	2.0	2.0	2.0
30358	40	1	4986.361245	4670.107461			year0304	4	75	2	1		2.0	2.0	4.74	2.0	0.0		2.0		9.0	10.0	3.0	67.5											65.0	1.0	2.0	2.0	2.0	1.0	2.0	2.0	2.0	2.0	2.0	2.0	1.0
30374	32	2	63293.48647	60562.58731			year0304	4	73	2	3		3.0	1.0	4.13	1.0	3.0	1.0	1.0	3.0	30.0	45.0	3.5	1181.25											57.0	1.0	2.0	2.0	2.0	2.0	2.0	2.0	2.0	2.0	2.0	2.0	1.0
30387	29	1	108626.4668	108341.2833			year0304	4	43	2	3		3.0	1.0	4.95	1.0	0.0		1.0	3.0	4.0	60.0	3.0	180.0											43.0	1.0	2.0	2.0	1.0	2.0	2.0	2.0	2.0	2.0	2.0	2.0	1.0
30470	32	2	24247.19225	23023.46992			year0304	4	80	1	3		3.0	2.0	1.29	1.0	0.0		2.0		30.0	30.0	4.0	900.0											65.0	1.0	2.0	2.0	2.0	2.0	2.0	2.0	1.0	1.0	1.0	2.0	2.0
30519	39	2	113026.5006	105218.0282			year0304	4	49	2	5		4.0	2.0	2.56	2.0			1.0	3.0	4.0	240.0	7.0	1680.0											47.0	1.0	2.0	2.0	1.0	1.0	2.0	2.0	2.0	2.0	2.0	2.0	1.0
30525	31	2	27992.81865	25898.39601			year0304	4	66	1	3		2.0	6.0	1.61	1.0	7.0	3.0	1.0	3.0	21.0	60.0	3.5	1102.5											53.0	1.0	2.0	2.0	1.0	2.0	2.0	2.0	2.0	2.0	2.0	2.0	2.0
30598	39	2	20504.0431	18075.36392			year0304	4	85	1	3		3.0	2.0	2.69	1.0	0.0		1.0	3.0															85.0	1.0	2.0	1.0	2.0		2.0	2.0	1.0	2.0	1.0	2.0
30610	31	2	24227.97581	20578.95078			year0304	4	85	2	3		1.0	2.0	0.96				2.0		3.0	10.0	3.5	26.25											60.0	1.0	2.0	2.0	2.0	2.0	2.0	1.0	2.0	2.0	2.0	2.0	2.0
30719	31	1	24529.63556	23291.65871			year0304	4	85	1	3		4.0	1.0	4.95	2.0	6.0	3.0	2.0																75.0	1.0	2.0	2.0	2.0	2.0	2.0	2.0	2.0	1.0	2.0	2.0	2.0
30743	30	2	28780.98093	28463.04438			year0304	4	74	1	3		5.0	1.0	4.4	1.0	4.0	1.0	1.0	3.0	4.0	120.0	3.5	420.0											61.0	1.0	2.0	2.0	1.0	2.0	2.0	2.0	1.0	1.0	1.0	2.0	2.0
30744	35	2	21902.39902	17574.13991			year0304	4	82	1	3		4.0	1.0	4.0	2.0	0.0		1.0	3.0															60.0	1.0	2.0	1.0	2.0	2.0	2.0	2.0	2.0	2.0	2.0	1.0	2.0
30759	38	2	5004.483913	4981.254097			year0304	4	85	2	1		1.0	2.0	0.16	2.0			1.0	3.0															80.0	1.0	2.0	2.0	2.0		2.0	1.0	1.0	2.0	1.0	2.0
30764	36	2	107198.0699	98200.91167			year0304	4	59	2	3		4.0	2.0	2.08	1.0	2.0	3.0	1.0	3.0															44.0	1.0	2.0	2.0	1.0	2.0	2.0	1.0	2.0	2.0	2.0	2.0	2.0
30766	30	1	48537.49189	42729.86488			year0304	4	70	2	3		1.0	1.0	4.37	1.0	1.0	2.0	1.0	3.0	30.0	10.0	2.5	187.5											63.0	1.0	2.0	2.0	2.0	2.0	2.0	2.0	2.0	2.0	2.0	2.0	2.0
30771	33	1	28357.29255	23916.79713			year0304	4	85	2	3		1.0	2.0	0.96	2.0			2.0		30.0	15.0	2.5	281.25											85.0	1.0	2.0	2.0	2.0	2.0	2.0	2.0	2.0	2.0	2.0	2.0	2.0
30786	42	1	22841.67919	22902.92015			year0304	4	65	2	4		2.0	3.0	0.79	2.0			2.0																60.0	1.0	2.0	2.0	1.0	1.0	2.0	2.0	2.0	2.0	2.0	2.0	1.0
30823	39	2	23494.55243	18937.33272			year0304	4	85	2	3		4.0	1.0	4.0	1.0	6.0	3.0	1.0	3.0	4.0	15.0	3.5	52.5											74.0	1.0	2.0	1.0	2.0	2.0	2.0	1.0	2.0	2.0	2.0	2.0	2.0
30829	33	2	47833.79091	45255.77563			year0304	4	64	1	3		1.0	1.0	1.92	1.0	4.0	2.0	1.0	3.0															40.0	1.0	2.0	2.0	1.0	2.0	2.0	2.0	2.0	2.0	2.0	2.0	2.0
30858	33	1	36781.357	34235.22958			year0304	4	75	2	5		4.0	2.0	0.97	2.0			2.0																45.0	1.0	2.0	1.0	1.0	2.0	2.0	1.0	2.0	2.0	2.0	2.0	1.0
30863	39	1	4093.446719	4087.185603			year0304	4	69	2	1		3.0	1.0	1.65				2.0																35.0	1.0	2.0	2.0	1.0	1.0	2.0	2.0	1.0	2.0	2.0	2.0	2.0
30890	37	2	21187.40968	19194.07825			year0304	4	82	1	3		5.0	1.0	3.2	1.0	6.0	3.0	1.0	3.0	10.0	35.0	6.0	525.0											73.0	1.0	2.0	2.0	2.0	2.0	2.0	2.0	1.0	2.0	1.0	2.0	2.0
30897	35	1	21486.77685	17466.07762			year0304	4	83	2	3		3.0	2.0	2.0	1.0	0.0		2.0		30.0	15.0	3.0	337.5											81.0	1.0	2.0	2.0	2.0		2.0	2.0	2.0	2.0	2.0	2.0
30942	33	2	56271.89532	49653.85359			year0304	4	64	2	3		3.0	1.0	2.72	2.0	0.0		2.0		9.0	20.0	3.5	157.5											45.0	1.0	1.0	2.0	1.0		2.0	2.0	2.0	2.0	2.0	2.0
30957	34	1	3143.56371	3238.02593			year0304	4	72	1	1		1.0	1.0	0.91	1.0	0.0		1.0	3.0															20.0	1.0	2.0	2.0	2.0	2.0	2.0	2.0	2.0	2.0	2.0	2.0	2.0
31013	33	1	12067.1009	11770.81582			year0304	4	64	1	4		5.0	1.0	5.0	1.0	7.0	1.0	2.0		30.0	30.0	5.0	1125.0											59.0	1.0	2.0	2.0	2.0	1.0	2.0	2.0	2.0	2.0	2.0	2.0	2.0
31014	31	2	115620.7478	115317.2018			year0304	4	48	2	3		4.0	3.0	2.4	2.0	0.0		2.0		13.0	25.0	6.0	487.5											26.0	1.0	2.0	2.0	2.0	1.0	2.0	2.0	1.0	1.0	1.0	2.0	2.0
31062	40	2	24543.49381	23743.12187			year0304	4	39	2	1		4.0	1.0	5.0	1.0	2.0	1.0	2.0		13.0	30.0	7.0	682.5											20.0	1.0	2.0	2.0	2.0	2.0	2.0	2.0	2.0	2.0	2.0	2.0	1.0
31071	29	2	41635.82657	38177.06655			year0304	4	66	1	3		5.0	1.0	4.96	1.0	10.0	3.0	1.0	3.0															45.0	1.0	2.0	2.0	1.0		2.0	2.0	2.0	2.0	2.0	2.0
31090	34	2	47705.71455	45002.91726			year0304	4	54	2	5		1.0	3.0	0.86	2.0	0.0		1.0	3.0	30.0	10.0	7.0	525.0											49.0	1.0	1.0	1.0	1.0	1.0	2.0	2.0	2.0	2.0	2.0	1.0
31121	40	2	3385.682094	3339.727014			year0304	4	68	2	1		2.0	1.0	2.08	1.0	1.0	1.0	2.0		13.0	15.0	3.0	146.25											50.0	1.0	2.0	2.0	1.0	2.0	2.0	2.0	2.0	2.0	2.0	2.0	1.0
31149	52	2	25998.2792	23813.23451			year0506	6	85	2	3		2.0	2.0	0.05	2.0			2.0																77.0	1.0	2.0	1.0	2.0	2.0	2.0	2.0	2.0	2.0	2.0	2.0
31285	49	2	93147.43328	95070.18431			year0506	6	57	2	3		5.0	3.0	3.57	1.0	1.0	2.0	2.0		30.0	45.0	3.5	1181.25											50.0	1.0	2.0	2.0	2.0	2.0	2.0	2.0	2.0	2.0	2.0	2.0
31334	56	1	34746.57405	34121.65595			year0506	6	55	2	4		5.0	5.0	0.31	2.0	0.0		2.0		30.0	30.0	3.5	787.5											22.0	1.0	2.0	2.0	2.0	2.0	2.0	2.0	2.0	2.0	2.0	2.0
31379	50	1	23028.69438	21390.72977			year0506	6	79	2	4		2.0	2.0	0.75	1.0	0.0		2.0		8.0	20.0	3.5	140.0											50.0	1.0		2.0	1.0	2.0	2.0	2.0	2.0	2.0	1.0	2.0
31388	45	1	73135.45547	63114.70296			year0506	6	60	2	3		3.0	5.0	2.4	1.0	0.0		2.0																46.0	1.0	2.0	2.0	1.0	2.0	2.0	2.0	2.0	2.0	2.0	2.0
31452	55	1	28371.56439	28039.9768			year0506	6	54	2	4		5.0	6.0	3.2	1.0	2.0	3.0	1.0	1.0															51.0	1.0	1.0	2.0	2.0	2.0	2.0	2.0	2.0	2.0	2.0	2.0
31469	52	2	49530.60159	42824.02906			year0506	6	74	2	3		5.0	1.0	5.0	1.0	4.0	2.0	1.0	3.0	13.0	15.0	2.5	121.875											69.0	1.0	2.0	2.0	2.0	2.0	2.0	2.0	2.0	1.0	1.0	2.0
31496	58	2	15389.44146	14957.63717			year0506	6	51	2	1		4.0	3.0		1.0	5.0	3.0	2.0		30.0	10.0	2.5	187.5											48.0	1.0	2.0	2.0	1.0	2.0	2.0	2.0	2.0	2.0	2.0	2.0
31563	49	2	76869.16811	66182.6286			year0506	6	61	2	3		3.0	1.0	3.64	2.0	0.0		1.0	3.0	20.0	10.0	3.0	150.0											30.0	1.0	2.0	2.0	2.0	1.0	2.0	2.0	2.0	2.0	2.0	2.0
31599	49	1	112247.0623	112523.4873			year0506	6	42	1	3		5.0	1.0	2.9	2.0			2.0																35.0	1.0	1.0	2.0	2.0	1.0	2.0	2.0	2.0	2.0	2.0	2.0
31601	47	1	34421.29433	30304.45868			year0506	6	82	2	3		4.0	1.0	3.12	2.0	1.0	2.0	2.0																80.0	1.0	2.0	2.0	2.0	2.0	2.0	2.0	2.0	2.0	2.0	2.0
31606	50	2	38568.3478	38216.03605			year0506	6	78	2	3		3.0	1.0	1.21	2.0			1.0	3.0															58.0	1.0	2.0	2.0	2.0	2.0	2.0	2.0	2.0	2.0	2.0	2.0
31608	50	2	26584.65761	25524.81409			year0506	6	40	1	4		5.0	1.0	0.6	1.0	0.0		2.0		9.0	20.0	8.0	360.0											37.0	1.0	2.0	2.0	1.0	2.0	2.0	2.0	2.0	2.0	2.0	2.0
31707	47	1	63032.0954	54497.38543			year0506	6	75	2	3		3.0	1.0	2.92	1.0	4.0	1.0	2.0																75.0	1.0	2.0	2.0	1.0	2.0	2.0	2.0	2.0	2.0	2.0	2.0
31746	46	2	43879.5809	41045.81826			year0506	6	77	2	3		1.0	2.0	1.0	2.0			2.0		13.0	30.0	3.5	341.25											75.0	1.0	2.0	2.0	1.0	2.0	2.0	2.0	1.0	2.0	2.0	2.0
31781	52	1	28122.50447	27793.82772			year0506	6	58	2	4		4.0	1.0	1.45	1.0	2.0	2.0	1.0	1.0	4.0	15.0	4.5	67.5											35.0	1.0	2.0	2.0	2.0	1.0	2.0	2.0	2.0	2.0	2.0	2.0
31785	55	1	35788.47193	28673.09645			year0506	6	83	2	3		4.0	2.0	5.0	1.0	0.0		1.0	3.0															40.0	1.0	2.0	1.0	1.0	2.0	2.0	2.0	2.0	2.0	2.0	2.0
31802	56	2	57548.02152	49663.00218			year0506	6	60	2	3		3.0	1.0	4.07	1.0	7.0	1.0	1.0	3.0	21.0	30.0	3.5	551.25											50.0	1.0	2.0	2.0	1.0	1.0	2.0	2.0	2.0	2.0	2.0	2.0
31814	47	2	37241.68199	36339.13661			year0506	6	58	1	3		4.0	1.0	0.87	1.0	0.0		1.0	3.0															38.0	1.0	2.0	2.0	1.0	2.0	2.0	2.0	2.0	2.0	2.0	2.0
31897	49	2	40961.72936	41236.40235			year0506	6	79	1	3		4.0	1.0	2.27	1.0	1.0	3.0	2.0																72.0	1.0	2.0	2.0	1.0	1.0	2.0	2.0	2.0	2.0	2.0	2.0
31946	49	1	81956.3499	82875.06561			year0506	6	65	2	3		3.0	1.0	2.49	2.0			2.0																50.0	1.0	2.0	2.0	1.0	2.0	2.0	2.0	2.0	2.0	2.0	2.0
31964	49	2	40961.72936	41236.40235			year0506	6	77	1	3		5.0	1.0	1.52	2.0	4.0	1.0	1.0	3.0															65.0	1.0	2.0	1.0	2.0	2.0	2.0	2.0	1.0	1.0	2.0	2.0
31992	47	2	26672.27681	25709.52677			year0506	6	81	1	3		4.0	1.0	1.97	1.0	0.0		1.0	3.0															70.0	1.0	2.0	1.0	2.0	2.0	2.0	2.0	2.0	2.0	2.0	2.0
32003	46	2	86622.4828	85831.20911			year0506	6	77	2	3		3.0	2.0	4.59	1.0	6.0	3.0	2.0		2.0	120.0	3.0	180.0											50.0	1.0	2.0	2.0	2.0	2.0	2.0	2.0	2.0	2.0	2.0	2.0
32062	57	1	10774.90571	7101.447409			year0506	6	73	1	1		1.0	6.0	0.7	1.0	7.0	1.0	1.0	3.0															50.0	1.0	2.0	2.0	1.0	2.0	2.0	2.0	2.0	2.0	2.0	2.0
32104	46	1	85817.40346	84293.55086			year0506	6	33	1	3		2.0	1.0	2.48	1.0	5.0	2.0	2.0																29.0	1.0	2.0	2.0	1.0	2.0	2.0	2.0	2.0	2.0	2.0	2.0
32120	46	2	57197.9739	53879.44513			year0506	6	72	2	3		4.0	5.0	2.04				2.0																50.0	1.0	2.0	2.0	1.0	1.0	2.0	2.0	2.0	2.0	2.0	2.0
32129	44	2	39544.58195	39086.24089			year0506	6	70	1	3		5.0	1.0	3.03	1.0	2.0	1.0	1.0	3.0	17.0	240.0	3.5	3570.0											56.0	1.0	2.0	2.0	2.0	2.0	2.0	2.0	2.0	2.0	2.0	2.0
32153	46	1	108347.4878	106827.4882			year0506	6	43	2	3		3.0	1.0	5.0	1.0	2.0	2.0	1.0	3.0	17.0	30.0	3.5	446.25											39.0	1.0	2.0	2.0	2.0	2.0	2.0	2.0	2.0	2.0	2.0	2.0
32245	44	1	54937.10026	51549.56345			year0506	6	61	1	3		5.0	1.0	5.0	1.0	2.0	2.0	2.0		5.0	30.0	7.0	262.5											61.0	1.0	2.0	2.0	1.0	2.0	2.0	2.0	2.0	2.0	2.0	2.0
32270	44	2	90565.72217	90113.00487			year0506	6	57	2	3		4.0	1.0	2.71	2.0			2.0		17.0	30.0	3.5	446.25											50.0	1.0	2.0	1.0	2.0	2.0	2.0	2.0	2.0	2.0	2.0	2.0
32296	44	1	75566.6868	72840.61966			year0506	6	43	1	3		5.0	5.0	3.11	2.0			2.0																35.0	1.0	2.0	2.0	1.0	2.0	2.0	2.0	2.0	2.0	2.0	2.0
32321	54	2	9953.828274	9716.924987			year0506	6	66	1	5		5.0	3.0	2.58	1.0	0.0		1.0	3.0	13.0	20.0	3.5	227.5											55.0	1.0	2.0	2.0	1.0	1.0	2.0	2.0	2.0	2.0	2.0	2.0
32328	50	2	32431.49877	28238.08201			year0506	6	81	2	3		4.0	1.0	1.14	1.0	5.0	1.0	1.0	3.0	3.0	60.0	4.0	180.0											45.0	1.0	2.0	2.0	2.0	1.0	2.0	2.0	1.0	1.0	2.0	2.0
32377	44	2	51249.51131	50781.36044			year0506	6	72	2	3		3.0	3.0	2.76	1.0	21.0	3.0	1.0	3.0															60.0	1.0	2.0	2.0	1.0	1.0	2.0	2.0	2.0	2.0	2.0	2.0
32386	45	2	50133.59571	48408.81264			year0506	6	34	1	3		5.0	6.0	5.0	1.0	5.0	1.0	1.0	1.0	13.0	30.0	7.0	682.5											15.0	1.0	2.0	2.0	2.0	1.0	2.0	2.0	2.0	2.0	2.0	2.0
32443	44	1	62165.83356	53648.09851			year0506	6	69	2	3		4.0	3.0	3.11	2.0			2.0																50.0	1.0	2.0	2.0	2.0	2.0	2.0	2.0	2.0	2.0	2.0	2.0
32452	49	2	41719.95707	41236.40235			year0506	6	74	1	3		5.0	1.0	5.0	1.0	7.0	1.0	1.0	3.0	9.0	10.0	3.0	67.5											68.0	1.0	2.0	2.0	1.0	2.0	2.0	2.0	2.0	2.0	2.0	2.0
32455	46	2	25708.63313	23406.06264			year0506	6	85	1	3		5.0	1.0	3.79	1.0	2.0	1.0	2.0																85.0	1.0	2.0	1.0	2.0	2.0	2.0	2.0	2.0	2.0	2.0	2.0
32530	49	1	66219.88792	67087.41664			year0506	6	72	2	3		4.0	1.0	2.73				1.0	3.0															62.0	1.0	2.0	2.0	2.0	1.0	2.0	2.0	2.0	2.0	2.0	2.0
32618	58	2	5516.686737	6660.839328			year0506	6	64	2	1		4.0	1.0	2.61				2.0																30.0	1.0	2.0	2.0	1.0	1.0	2.0	2.0	2.0	2.0	2.0	2.0
32644	44	1	8594.585411	8437.708044			year0506	6	84	1	3		1.0	1.0	0.93				1.0	3.0	120.0	20.0	3.5	2100.0											70.0	1.0	2.0	2.0	2.0	2.0	2.0	2.0	2.0	2.0	2.0	2.0
32668	53	2	114115.1265	111745.9442			year0506	6	34	2	3		2.0	6.0	3.47	1.0	2.0	1.0	1.0	1.0	2.0	30.0	10.0	150.0											33.0	1.0	2.0	2.0	1.0	1.0	2.0	2.0	2.0	2.0	2.0	2.0
32684	45	2	10678.46677	10252.83681			year0506	6	67	2	4		3.0	2.0	1.53	2.0	0.0		1.0	2.0															64.0	1.0	2.0	2.0	2.0	2.0	2.0	1.0	2.0	1.0	2.0	2.0
32709	57	2	43220.23422	42031.6234			year0506	6	47	2	3		4.0	1.0	1.25	1.0	3.0	3.0	2.0																43.0	1.0	1.0	1.0	1.0	2.0	2.0	2.0	2.0	2.0	2.0	1.0
32711	58	2	4847.975382	5328.671462			year0506	6	60	2	1		1.0	2.0	0.0	1.0	0.0		2.0																50.0	1.0	2.0	2.0	1.0	1.0	2.0	2.0	2.0	2.0	2.0	2.0
32756	45	1	61321.34929	60645.86585			year0506	6	69	1	3		3.0	1.0	3.35	1.0	3.0	1.0	1.0	3.0															45.0	1.0	2.0	1.0	2.0	2.0	2.0	2.0	2.0	2.0	2.0	2.0
32775	49	2	9950.958117	9714.123141			year0506	6	69	1	4		1.0	4.0	2.04	1.0	1.0	3.0	1.0	3.0															57.0	1.0	2.0	2.0	1.0	2.0	2.0	2.0	2.0	2.0	2.0	2.0
32817	44	1	53053.37981	53648.09851			year0506	6	66	2	3		5.0	1.0	5.0	1.0	1.0	1.0	1.0	3.0	13.0	40.0	8.0	1040.0											51.0	1.0	2.0	2.0	1.0	1.0	2.0	2.0	2.0	2.0	2.0	2.0
32821	49	2	68336.86357	66182.6286			year0506	6	60	2	3		5.0	1.0	4.55	2.0			2.0		1.0	15.0	7.0	26.25											30.0	1.0	2.0	2.0	2.0	2.0	2.0	2.0	2.0	2.0	2.0	2.0
32918	54	2	15785.88589	15156.68077			year0506	6	64	2	4		2.0	4.0		1.0	0.0		1.0	1.0															28.0	1.0	2.0	2.0	1.0	1.0	2.0	2.0	2.0	1.0	2.0	2.0
32938	49	1	47853.26954	48480.1822			year0506	6	79	2	3		3.0	1.0	1.17	2.0	0.0		1.0	3.0															77.0	1.0	2.0	2.0	2.0	2.0	2.0	2.0	2.0	2.0	2.0	2.0
32954	50	2	39386.3121	38216.03605			year0506	6	73	2	3		3.0	2.0	0.91	1.0	0.0		1.0	3.0															69.0	1.0	2.0	2.0	1.0	2.0	2.0	2.0	2.0	2.0	2.0	2.0
32980	58	1	15819.57958	15213.9009			year0506	6	47	1	1		5.0	5.0	5.0	1.0	2.0	1.0	1.0	2.0	2.0	90.0	7.0	315.0											45.0	1.0	1.0	2.0	2.0	2.0	2.0	2.0	2.0	2.0	2.0	2.0
32991	49	2	65448.95774	66182.6286			year0506	6	64	2	3		4.0	1.0	1.52	2.0	2.0	3.0	1.0	3.0	2.0	30.0	3.5	52.5											64.0	1.0	2.0	2.0	2.0	2.0	2.0	2.0	2.0	2.0	2.0	2.0
33002	50	2	63428.42026	62731.71317			year0506	6	67	2	3		3.0	3.0	3.57	1.0	0.0		2.0		5.0	15.0	4.0	75.0											60.0	1.0	2.0	2.0	2.0	2.0	2.0	2.0	2.0	2.0	2.0	2.0
33005	47	2	112518.287	110711.9763			year0506	6	58	2	3		5.0	1.0	3.79	1.0	2.0	2.0	2.0																50.0	1.0	2.0	2.0	2.0	2.0	2.0	2.0	2.0	2.0	2.0	2.0
33042	50	2	88636.22094	83394.24427			year0506	6	28	1	3		2.0	1.0	2.27	2.0	0.0		1.0	1.0															20.0	1.0	2.0	2.0	2.0	2.0	2.0	2.0	2.0	2.0	2.0	2.0
33096	51	1	9831.34045	9547.703341			year0506	6	81	1	4		5.0	3.0	5.0				2.0																76.0	1.0	2.0	2.0	2.0	2.0	2.0	2.0	2.0	2.0	2.0	2.0
33108	55	1	33078.86737	28673.09645			year0506	6	81	2	3		2.0	1.0		2.0			2.0		60.0	15.0	3.5	787.5											61.0	1.0	2.0	1.0	2.0	2.0	2.0			2.0	2.0	2.0
33168	44	2	31567.50714	30802.47436			year0506	6	52	1	3		3.0	4.0	0.0	1.0	5.0	1.0	1.0	1.0															46.0	1.0	2.0	2.0	1.0	2.0	2.0	2.0	2.0	2.0	2.0	2.0
33201	52	2	37943.01202	37237.48127			year0506	6	51	2	3		4.0	2.0	2.71				2.0																43.0	1.0	2.0	2.0	2.0	1.0	2.0	1.0	2.0	2.0	1.0	1.0
33246	56	2	40671.8461	40202.23085			year0506	6	73	2	3		4.0	1.0	3.41	1.0	2.0	2.0	2.0		9.0	45.0	7.0	708.75											50.0	1.0	2.0	1.0	2.0	1.0	2.0	2.0	2.0	2.0	2.0	2.0
33265	47	1	24601.91323	22457.33858			year0506	6	85	1	3		4.0	2.0	4.39	1.0	3.0	1.0	1.0	3.0	30.0	45.0	3.5	1181.25											78.0	1.0	2.0	2.0	2.0	2.0	2.0	2.0	2.0	2.0	2.0	2.0
33275	51	1	20746.17697	20697.83744			year0506	6	42	1	4		4.0	1.0	3.48	1.0	0.0		2.0		21.0	20.0	8.0	840.0											40.0	1.0	2.0	2.0	2.0	2.0	2.0	2.0	2.0	2.0	2.0	2.0
33291	50	2	16486.97069	15391.933			year0506	6	79	1	3		5.0	1.0	1.14	1.0	7.0	1.0	1.0	3.0	30.0	30.0	3.5	787.5											43.0	1.0	2.0	1.0	2.0	2.0	2.0	2.0	2.0	2.0	2.0	1.0
33294	51	1	12631.86179	12128.37201			year0506	6	60	2	4		5.0	2.0	2.49	2.0			1.0	3.0															35.0	1.0	2.0	2.0	1.0	2.0	2.0	1.0	2.0	2.0	2.0	2.0
33363	48	2	97747.58588	95610.64649			year0506	6	57	2	3		5.0	1.0	5.0	1.0	1.0	1.0	2.0		13.0	30.0	7.0	682.5											56.0	1.0	2.0	2.0	2.0	2.0	2.0	2.0	2.0	2.0	2.0	2.0
33406	48	2	97747.58588	95610.64649			year0506	6	53	2	3		4.0	5.0	5.0	1.0	2.0	1.0	1.0	3.0	2.0	30.0	7.0	105.0											50.0	1.0	1.0	1.0	2.0	2.0	2.0	2.0	2.0	2.0	2.0	2.0
33420	50	2	53371.30969	52883.77676			year0506	6	74	2	3		5.0	1.0	1.74	2.0			2.0		17.0	50.0	7.0	1487.5											69.0	1.0	2.0	1.0	2.0	2.0	2.0	2.0	2.0	2.0	2.0	2.0
33426	45	1	34571.93046	33324.74857			year0506	6	43	1	3		4.0	1.0	1.64	2.0	0.0		1.0	1.0	8.0	60.0	3.5	420.0											38.0	1.0	2.0	2.0	1.0	2.0	2.0	2.0	2.0	2.0	2.0	2.0
33454	55	1	11721.2007	11383.04056			year0506	6	84	1	4		2.0	1.0	1.12	1.0	0.0		1.0	3.0	17.0	15.0	3.5	223.125											70.0	1.0	2.0	2.0	1.0	2.0	2.0	2.0	2.0	2.0	2.0	2.0
33476	47	2	107076.7558	104643.8183			year0506	6	49	1	3		5.0	1.0	5.0	1.0	1.0	2.0	2.0		4.0	60.0	3.5	210.0											37.0	1.0	2.0	2.0	1.0	2.0	2.0	2.0	2.0	2.0	2.0	2.0
33496	53	1	101903.7935	100008.945			year0506	6	50	2	3		5.0	1.0	5.0				2.0		9.0	60.0	7.0	945.0											46.0	1.0	2.0	2.0	2.0	2.0	2.0	2.0	2.0	2.0	2.0	2.0
33506	54	2	19389.64431	18698.09162			year0506	6	46	2	1		3.0	5.0	1.53				1.0	1.0															37.0	1.0	1.0	2.0	1.0	2.0	2.0	2.0	2.0	2.0	2.0	2.0
33520	49	2	41719.95707	41236.40235			year0506	6	74	1	3		5.0	1.0	2.46	1.0	2.0	2.0	2.0		25.0	240.0	3.5	5250.0											70.0	1.0	2.0	2.0	1.0	2.0	2.0	2.0	2.0	2.0	2.0	2.0
33551	58	2	44661.38277	43934.29528			year0506	6	76	1	3		5.0	1.0		1.0	2.0	2.0	1.0	3.0	30.0	40.0	3.5	1050.0											68.0	1.0	1.0	1.0	1.0	1.0	2.0	2.0	1.0	1.0	1.0	2.0
33561	54	1	35125.95619	30661.12901			year0506	6	83	2	3		3.0	2.0	1.21	2.0			2.0		13.0	15.0	3.5	170.625											60.0	1.0	2.0	2.0	2.0	2.0	2.0	2.0	2.0	2.0	2.0	2.0
33576	44	2	66887.94295	62731.71317			year0506	6	68	2	3		3.0	1.0	2.68	2.0	0.0		2.0		30.0	15.0	7.0	787.5											66.0	1.0	2.0	2.0	2.0	2.0	2.0	2.0	2.0	2.0	2.0	2.0
33614	49	2	65448.95774	66182.6286			year0506	6	65	2	3		3.0	1.0	3.79	1.0	1.0	3.0	2.0		15.0	15.0	6.0	337.5											64.0	1.0	2.0	2.0	1.0	1.0	2.0	2.0	2.0	2.0	2.0	2.0
33684	55	1	42162.12842	39351.72611			year0506	6	74	1	3		3.0	1.0	2.61	1.0	2.0	2.0	2.0																70.0	1.0	2.0	2.0	2.0	2.0	2.0	2.0	1.0	2.0	2.0	2.0
33730	57	2	43220.23422	42031.6234			year0506	6	46	2	3		3.0	3.0		1.0	3.0	1.0	1.0	1.0															35.0	1.0	2.0	2.0	2.0	2.0	2.0	2.0	2.0	2.0	2.0	2.0
33744	49	1	51103.33822	51684.85093			year0506	6	48	2	3		3.0	1.0	0.94	2.0	0.0		1.0	1.0															26.0	1.0	2.0	2.0	1.0	1.0	2.0	2.0	2.0	2.0	2.0	1.0
33768	46	1	79530.67238	74588.85874			year0506	6	65	2	3		3.0	1.0	3.99	1.0	3.0	1.0	1.0	3.0	4.0	30.0	5.0	150.0											45.0	1.0	2.0	2.0	2.0	2.0	2.0	2.0	2.0	2.0	2.0	2.0
33819	47	1	11037.22935	10588.35867			year0506	6	84	1	3		5.0	1.0	3.12	1.0	3.0	2.0	1.0	3.0															78.0	1.0	2.0	1.0	2.0	2.0	2.0	2.0	2.0	2.0	2.0	2.0
33825	58	1	6454.94202	7094.975247			year0506	6	61	2	1		1.0	1.0	0.55	1.0	0.0		2.0		30.0	30.0	2.5	562.5											55.0	1.0	2.0	2.0	2.0	2.0	2.0	2.0	2.0	2.0	2.0	2.0
33853	52	2	52856.91033	50168.53812			year0506	6	69	1	2		5.0	3.0	5.0	1.0	0.0		1.0	3.0	1.0	60.0	8.0	120.0											62.0	1.0	2.0	1.0	2.0	2.0	2.0	2.0	2.0	2.0	2.0	2.0
33854	58	1	6176.426605	7094.975247			year0506	6	63	2	1		2.0	3.0	0.9				1.0	3.0	60.0	30.0	3.5	1575.0											61.0	1.0	2.0	2.0	2.0	2.0	2.0	2.0	2.0	2.0	2.0	2.0
33861	45	1	23130.87214	21053.79286			year0506	6	81	1	3		3.0	1.0	2.03	2.0	0.0		1.0	3.0															75.0	1.0	2.0	2.0	1.0	2.0	2.0	2.0	2.0	2.0	2.0	2.0
33899	48	2	60034.61011	56340.02284			year0506	6	30	2	3		4.0	3.0	0.64	1.0	1.0	2.0	2.0																22.0	1.0	2.0	2.0	2.0	2.0	2.0	2.0	2.0	2.0	2.0	2.0
33921	44	2	30336.43673	28479.65428			year0506	6	83	2	3		2.0	2.0	3.56	1.0	0.0		2.0																43.0	1.0	2.0	2.0	1.0	2.0	2.0	2.0	2.0	2.0	2.0	1.0
33922	54	2	38208.00064	30611.58045			year0506	6	83	2	3		3.0	1.0	2.39	2.0	4.0	3.0	1.0	3.0															70.0	1.0	2.0	2.0	2.0	2.0	2.0	2.0	2.0	2.0	2.0	2.0
33925	56	2	46498.2096	40202.23085			year0506	6	71	2	3		5.0	3.0	3.57	2.0			2.0		5.0	15.0	2.5	46.875											50.0	1.0	2.0	2.0	2.0	2.0	2.0	2.0	2.0	2.0	2.0	2.0
33960	45	2	16525.23673	16360.60311			year0506	6	59	2	4		2.0	3.0	3.85	2.0	1.0	3.0	2.0																32.0	1.0	2.0	2.0	1.0	2.0	2.0	2.0	2.0	2.0	2.0	2.0
33982	52	2	29976.88257	24016.95291			year0506	6	85	2	3		3.0	2.0	2.24	1.0	0.0		2.0																67.0	1.0	2.0	2.0	1.0	1.0	2.0	2.0	2.0	2.0	2.0	2.0
33990	48	1	21840.52472	19879.31456			year0506	6	82	1	3		4.0	2.0	2.13	1.0	0.0		1.0	3.0															30.0	1.0	2.0	2.0	2.0	1.0	2.0	2.0	1.0	2.0	2.0	2.0
34040	44	2	32708.94505	28479.65428			year0506	6	84	2	3		4.0	2.0	2.2	2.0			2.0																55.0	1.0	2.0	2.0	1.0	1.0	2.0	1.0	2.0	2.0	2.0	1.0
34064	44	2	32708.94505	28479.65428			year0506	6	81	2	3		5.0	1.0		1.0	7.0	1.0	1.0	3.0	2.0	120.0	3.5	210.0											65.0	1.0	2.0	1.0	2.0	2.0	2.0	2.0	2.0	2.0	2.0	2.0
34111	47	1	94827.55023	91406.64771			year0506	6	44	1	3		3.0	1.0	3.42	1.0	4.0	1.0	1.0	1.0	15.0	20.0	8.0	600.0											20.0	1.0	2.0	2.0	2.0	2.0	2.0	2.0	2.0	2.0	2.0	2.0
34123	52	2	74515.46043	71827.31626			year0506	6	43	1	3		5.0	1.0	5.0	1.0	5.0	1.0	2.0		1.0	15.0	8.0	30.0											32.0	1.0	2.0	2.0	2.0	2.0	2.0	2.0	2.0	2.0	2.0	2.0
34167	49	2	34369.09484	29791.47866			year0506	6	81	2	3		1.0	3.0	0.86	2.0	0.0		1.0	3.0															62.0	1.0	2.0	2.0	1.0	2.0	2.0	2.0	2.0	2.0	2.0	2.0
34173	48	2	59471.32693	50975.4029			year0506	6	78	1	3		3.0	1.0	1.29	1.0	1.0	2.0	1.0	3.0															75.0	1.0	2.0	1.0	2.0	2.0	2.0	2.0	2.0	2.0	2.0	2.0
34312	48	2	98022.53678	95326.7937			year0506	6	42	2	3		5.0	1.0	1.07	1.0	5.0	3.0	2.0		10.0	60.0	4.5	675.0											32.0	1.0	2.0	2.0	1.0	2.0	2.0	2.0	2.0	2.0	2.0	2.0
34361	44	1	25943.69042	24355.77192			year0506	6	85	2	3		1.0	2.0	1.46	1.0	7.0	1.0	1.0	3.0	9.0	20.0	3.5	157.5											85.0	1.0	2.0	2.0	2.0	2.0	2.0	2.0	2.0	2.0	2.0	2.0
34396	44	1	13145.79591	12282.56806			year0506	6	69	2	4		2.0	2.0	2.09	1.0	0.0		1.0	3.0	4.0	30.0	3.5	105.0											59.0	1.0	2.0	2.0	2.0	2.0	2.0	2.0	2.0	2.0	2.0	2.0
34405	44	2	82142.50666	80151.79799			year0506	6	57	1	3		5.0	1.0	5.0	1.0	0.0		2.0		9.0	10.0	8.0	180.0											52.0	1.0	2.0	2.0	2.0	2.0	2.0	2.0	2.0	2.0	2.0	2.0
34435	49	2	52882.08481	53574.87861			year0506	6	70	2	3		4.0	3.0	1.99	1.0	1.0	3.0	1.0	3.0	13.0	30.0	4.0	390.0											50.0	1.0	2.0	1.0	1.0	2.0	2.0	2.0	2.0	2.0	2.0	2.0
34500	50	2	90762.44874	88700.19569			year0506	6	48	1	3		2.0	3.0	3.31	1.0	0.0		1.0	1.0															45.0	1.0	2.0	2.0	1.0	2.0	2.0	2.0	2.0	2.0	2.0	2.0
34504	51	1	77722.50927	76023.35435			year0506	6	58	2	5		3.0	1.0	5.0	2.0			2.0		30.0	15.0	3.5	393.75											42.0	1.0	2.0	2.0	1.0	1.0	2.0	2.0	2.0	2.0	2.0	2.0
34531	50	2	12292.07848	10274.84882			year0506	6	81	1	3		1.0	1.0	1.21	1.0	0.0		1.0	3.0															50.0	1.0	2.0	1.0	1.0	1.0	2.0	1.0	1.0	1.0	1.0	2.0
34535	48	1	13199.96016	13443.27909			year0506	6	77	1	4		5.0	1.0	2.5	1.0	3.0	1.0	1.0	3.0															62.0	1.0	2.0	2.0	1.0	1.0	2.0	2.0	2.0	2.0	2.0	2.0
34543	44	2	60302.28915	60277.85735			year0506	6	67	1	3		3.0	1.0	2.39	1.0	7.0	1.0	1.0	3.0															38.0	1.0	2.0	2.0	2.0	2.0	2.0	2.0	2.0	2.0	2.0	2.0
34551	52	1	19198.30939	18325.34342			year0506	6	73	2	4		4.0	2.0	0.94	1.0	3.0	3.0	2.0																66.0	1.0	2.0	2.0	1.0	2.0	2.0	2.0	2.0	1.0	2.0	2.0
34561	49	2	45073.9594	42824.02906			year0506	6	71	2	3		3.0	2.0	2.45	1.0	6.0	1.0	1.0	3.0	30.0	15.0	3.5	393.75											62.0	1.0	2.0	2.0	2.0	2.0	2.0	2.0	2.0	2.0	2.0	2.0
34574	50	2	44920.70588	44199.57197			year0506	6	57	2	3		4.0	3.0	1.22	2.0	0.0		1.0	1.0	5.0	15.0	6.0	112.5											43.0	1.0	2.0	1.0	1.0	2.0	2.0	2.0	2.0	2.0	2.0	2.0
34584	46	2	74815.09845	70166.29739			year0506	6	68	2	3		3.0	2.0	1.63	2.0	10.0	3.0	2.0		13.0	25.0	3.5	284.375											55.0	1.0	2.0	2.0	2.0	2.0	2.0	2.0	2.0	2.0	2.0	2.0
34615	45	2	19242.44688	19017.55422			year0506	6	54	2	4		5.0	1.0	5.0	2.0			2.0		12.0	30.0	8.0	720.0											36.0	1.0	2.0	2.0	2.0	2.0	2.0	2.0	2.0	2.0	2.0	2.0
34642	46	1	97668.55577	95301.57612			year0506	6	54	1	3		4.0	6.0	2.51	1.0	6.0	3.0	2.0		6.0	30.0	7.0	315.0											33.0	1.0	1.0	2.0	1.0	2.0	2.0	2.0	2.0	2.0	2.0	2.0
34647	50	2	52199.91982	52883.77676			year0506	6	70	2	3		2.0	1.0	3.31	1.0	0.0		1.0	1.0															60.0	1.0	2.0	2.0	1.0	1.0	2.0	2.0	2.0	2.0	2.0	2.0
34656	57	1	12753.77997	12450.23722			year0506	6	65	1	4		5.0	1.0	4.35	1.0	0.0		1.0	3.0	13.0	60.0	6.0	1170.0											55.0	1.0	2.0	1.0	1.0	1.0	2.0	2.0		2.0	2.0	2.0
34675	48	1	18578.0055	17444.39785			year0506	6	78	2	4		3.0	2.0	0.63	2.0			2.0		3.0	15.0	5.0	56.25											62.0	1.0	2.0	2.0	1.0	2.0	2.0	1.0	2.0	2.0	2.0	2.0
34769	54	1	58035.73152	55138.79602			year0506	6	70	2	3		5.0	1.0		2.0			2.0																57.0	1.0	2.0	2.0	2.0	2.0	2.0	2.0	2.0	2.0	2.0	2.0
34774	55	1	6579.15905	7943.666812			year0506	6	62	2	1		2.0	1.0	0.78	2.0	1.0	3.0	1.0	2.0	30.0	15.0	7.0	787.5											57.0	1.0	2.0	2.0	1.0	1.0	2.0	2.0	2.0	2.0	2.0	2.0
34781	53	2	31960.64208	31308.72924			year0506	6	48	2	4		4.0	5.0		2.0	0.0		1.0	1.0															25.0	1.0	2.0	2.0	1.0	1.0	2.0	2.0	2.0	1.0	2.0	2.0
34822	44	2	35692.36871	34493.84588			year0506	6	46	1	3		4.0	3.0	1.43	1.0	3.0	1.0	1.0	1.0															40.0	1.0	1.0	2.0	1.0	1.0	2.0	2.0	2.0	2.0	2.0	2.0
34839	52	1	85442.70135	79915.04338			year0506	6	29	1	3		4.0	5.0	5.0	1.0	3.0	1.0	1.0	2.0	2.0	180.0	7.0	630.0											28.0	1.0	2.0	2.0	2.0	2.0	2.0	2.0	2.0	2.0	2.0	2.0
34946	44	2	84964.64483	85173.88289			year0506	6	48	1	3		5.0	5.0	3.56	1.0	3.0	1.0	1.0	3.0	4.0	120.0	6.0	720.0											42.0	1.0	2.0	2.0	2.0	2.0	2.0	2.0	2.0	2.0	2.0	2.0
35004	44	2	60660.06782	60277.85735			year0506	6	69	1	3		3.0	1.0	2.68	1.0	7.0	1.0	1.0	3.0	60.0	30.0	2.5	1125.0											55.0	1.0	2.0	2.0	2.0	2.0	2.0	2.0	2.0	2.0	2.0	2.0
35067	54	2	87200.97451	84585.39442			year0506	6	54	1	5		4.0	3.0	3.57	1.0	2.0	1.0	2.0		30.0	45.0	3.5	1181.25											44.0	1.0	2.0	2.0	1.0	2.0	2.0	2.0	2.0	2.0	2.0	2.0
35071	51	1	55862.09227	52974.59727			year0506	6	64	2	3		1.0	2.0	4.29	2.0			2.0																50.0	1.0	2.0	2.0	1.0	2.0	2.0	2.0	2.0	2.0	2.0	2.0
35092	54	1	55782.89011	55138.79602			year0506	6	72	2	3		5.0	1.0	1.64	2.0			2.0		13.0	20.0	3.5	227.5											70.0	1.0	2.0	2.0	2.0	2.0	2.0	2.0	2.0	2.0	2.0	2.0
35151	44	1	27429.82563	24149.17956			year0506	6	81	2	3		3.0	2.0	1.95	2.0	0.0		2.0		1.0	15.0	5.0	18.75											61.0	1.0	2.0	1.0	2.0	2.0	2.0	2.0	1.0	1.0	1.0	2.0
35178	51	1	7965.050797	7775.480849			year0506	6	69	1	4		5.0	1.0	5.0	2.0	0.0		1.0	3.0	15.0	35.0	3.5	459.375											54.0	1.0	2.0	2.0	1.0	2.0	2.0	2.0	2.0	2.0	2.0	2.0
35181	44	2	69657.19335	65328.89009			year0506	6	66	2	3		4.0	3.0	2.55				1.0	1.0	13.0	10.0	3.5	113.75											61.0	1.0	2.0	1.0	1.0	2.0	2.0	2.0	2.0	2.0	2.0	2.0
35185	58	2	17994.31047	17665.85948			year0506	6	81	1	3		2.0	2.0	2.58	2.0	0.0		1.0	3.0	13.0	240.0	3.0	2340.0											79.0	1.0	1.0	1.0	2.0	2.0	2.0	1.0	1.0	1.0	2.0	2.0
35206	49	1	78681.75885	79633.26888			year0506	6	68	1	3		1.0	1.0	2.49	2.0	0.0		1.0	3.0															47.0	1.0	2.0	1.0	1.0	2.0	2.0	1.0	1.0	1.0	1.0	1.0
35216	44	2	50124.69051	50781.36044			year0506	6	71	2	3		2.0	2.0	1.53	2.0			2.0																60.0	1.0	2.0	1.0	2.0	2.0	2.0	2.0	1.0	1.0	1.0	1.0
35268	51	1	61793.69922	59867.07646			year0506	6	39	1	2		3.0	5.0	2.93	1.0	1.0	1.0	1.0	1.0															24.0	1.0	2.0	2.0	1.0	2.0	2.0	2.0	2.0	2.0	2.0	2.0
35273	46	2	43427.30025	43718.50637			year0506	6	79	1	3		1.0	1.0	1.59	1.0	0.0		2.0																55.0	1.0	2.0	2.0	2.0	2.0	2.0	2.0	2.0	2.0	2.0	2.0
35374	58	1	34951.03585	32996.79242			year0506	6	72	1	3		5.0	1.0	3.59	2.0	0.0		2.0																70.0	1.0	2.0	1.0	2.0	2.0	2.0	1.0	2.0	2.0	2.0	2.0
35385	58	2	74356.07254	70512.62918			year0506	6	66	2	3		5.0	1.0		2.0	0.0		1.0	1.0															56.0	1.0	2.0	2.0	1.0	2.0	2.0	2.0	2.0	2.0	2.0	2.0
35430	44	2	64773.62135	62731.71317			year0506	6	66	2	3		3.0	1.0	2.27	1.0	1.0	3.0	2.0		30.0	15.0	3.5	393.75											56.0	1.0	2.0	2.0	2.0	2.0	2.0	2.0	2.0	2.0	2.0	2.0
35522	47	1	34717.34806	30304.45868			year0506	6	85	2	3		4.0	2.0	1.31	2.0			2.0																62.0	1.0	2.0	2.0	2.0	2.0	2.0	2.0	2.0	2.0	2.0	1.0
35547	48	2	44432.56933	41470.82617			year0506	6	73	1	3		5.0	1.0		1.0	2.0	1.0	2.0		2.0	180.0	4.5	405.0											68.0	1.0	2.0	1.0	2.0	2.0	2.0	2.0	2.0	2.0	2.0	2.0
35588	57	1	8836.115599	10668.71278			year0506	6	67	2	1		3.0	1.0	0.75	2.0			1.0	3.0															58.0	1.0	1.0	2.0	1.0	2.0	2.0	2.0	2.0	2.0	2.0	2.0
35592	50	1	36319.34626	33175.6			year0506	6	85	2	3		1.0	2.0	1.95	1.0	15.0	2.0	2.0																57.0	1.0	2.0	2.0	1.0	2.0	2.0	2.0	2.0	2.0	2.0	1.0
35620	55	1	31304.07031	28673.09645			year0506	6	83	2	3		4.0	2.0	3.13	1.0	7.0	1.0	1.0	3.0	30.0	45.0	3.5	1181.25											70.0	1.0	2.0	2.0	2.0	2.0	2.0	2.0	2.0	2.0	2.0	2.0
35633	46	1	53411.32923	52553.89122			year0506	6	58	2	3		5.0	5.0	0.33	2.0	0.0		1.0	3.0	9.0	120.0	7.0	1890.0											40.0	1.0	2.0	2.0	1.0	2.0	2.0	1.0	2.0	2.0	2.0	2.0
35687	50	2	51249.51131	50781.36044			year0506	6	70	2	3		5.0	1.0	5.0	1.0	7.0	1.0	1.0	3.0	30.0	480.0	7.0	25200.0											55.0	1.0	2.0	2.0	2.0	2.0	2.0	2.0	1.0	1.0	1.0	2.0
35718	52	1	77774.61815	67087.41664			year0506	6	77	2	3		3.0	1.0	1.87	2.0			2.0																30.0	1.0	2.0	1.0	1.0	2.0	2.0	1.0	1.0	2.0	2.0	1.0
35724	47	1	57853.97421	54497.38543			year0506	6	70	2	3		5.0	2.0	5.0	1.0	2.0	1.0	1.0	3.0	13.0	60.0	3.5	682.5											63.0	1.0	2.0	2.0	2.0	2.0	2.0	2.0	2.0	2.0	2.0	2.0
35781	54	1	99699.25768	97845.40136			year0506	6	50	2	3		3.0	1.0	5.0	2.0	3.0	3.0	2.0		6.0	60.0	7.0	630.0											35.0	1.0	2.0	2.0	2.0	2.0	2.0	2.0	2.0	2.0	2.0	2.0
35784	53	2	23913.89162	16464.09574			year0506	6	78	2	1		1.0	2.0	0.61	1.0	10.0	3.0	1.0	3.0															42.0	1.0	2.0	2.0	2.0	2.0	2.0	2.0	2.0	2.0	2.0	2.0
35809	58	2	12478.59146	12708.61318			year0506	6	74	1	4		2.0	2.0	1.81	2.0	0.0		1.0	3.0	4.0	30.0	3.5	105.0											45.0	1.0	2.0	2.0	2.0	2.0	2.0	2.0	2.0	2.0	1.0	2.0
35832	48	2	24115.53957	22202.6971			year0506	6	81	1	3		5.0	2.0	3.57	1.0	1.0	2.0	1.0	3.0															74.0	1.0	2.0	2.0	2.0	2.0	2.0	2.0	1.0	2.0	2.0	2.0
35863	46	1	97668.55577	95301.57612			year0506	6	56	1	3		4.0	1.0	3.74	1.0	7.0	1.0	2.0																55.0	1.0	2.0	2.0	1.0	1.0	2.0	2.0	2.0	2.0	2.0	2.0
35908	50	2	41181.7806	40704.4636			year0506	6	72	1	3		4.0	1.0	3.79	1.0	7.0	1.0	1.0	3.0															71.0	1.0	2.0	1.0	2.0	2.0	2.0	2.0	2.0	2.0	2.0	2.0
35922	54	1	77898.29808	67224.9583			year0506	6	69	2	5		3.0	2.0	4.42				2.0																2.0	1.0	2.0	2.0	1.0	2.0	2.0	2.0	2.0	2.0	2.0	2.0
35983	44	1	54376.27033	53648.09851			year0506	6	67	2	3		5.0	1.0	5.0	1.0	4.0	1.0	2.0		9.0	60.0	2.5	337.5											50.0	1.0	2.0	1.0	2.0	2.0	2.0	2.0	2.0	2.0	2.0	2.0
36038	52	2	69682.29123	67592.1814			year0506	6	55	1	3		5.0	5.0	5.0	1.0	1.0	1.0	2.0		8.0	30.0	7.0	420.0											54.0	1.0	2.0	2.0	1.0	2.0	2.0	2.0	2.0	2.0	2.0	2.0
36081	55	1	92752.82368	90725.07885			year0506	6	59	2	3		5.0	3.0	2.09	1.0	5.0	1.0	1.0	1.0	13.0	10.0	2.5	81.25											45.0	1.0	2.0	2.0	2.0	2.0	2.0	2.0	2.0	2.0		1.0
36155	52	1	28122.50447	27793.82772			year0506	6	53	2	4		4.0	4.0	4.49	2.0			2.0																47.0	1.0	2.0	2.0	1.0	2.0	2.0	2.0	2.0	2.0	2.0	2.0
36209	50	1	29663.94099	28551.47367			year0506	6	56	1	4		4.0	1.0	5.0	1.0	24.0	3.0	2.0		1.0	20.0	3.0	15.0											52.0	1.0	2.0	2.0	2.0	2.0	2.0	2.0	2.0	2.0	2.0	2.0
36247	51	1	53538.90798	50237.58664			year0506	6	60	1	5		3.0	1.0	5.0	2.0	0.0		2.0		90.0	30.0	3.5	2362.5											59.0	1.0	2.0	2.0	2.0	2.0	2.0	2.0	2.0	2.0	2.0	2.0
36251	53	2	39564.10362	37142.5294			year0506	6	84	2	3		2.0	2.0	3.01				1.0	1.0															74.0	1.0	2.0	2.0	2.0	2.0	2.0	1.0	1.0	2.0	1.0	1.0
36296	44	1	24099.64171	23817.98146			year0506	6	51	2	4		5.0	5.0	0.63	1.0	6.0	3.0	2.0																44.0	1.0	2.0	2.0	1.0	1.0	2.0	2.0	2.0	2.0	2.0	2.0
36323	45	1	111268.1805	110711.9763			year0506	6	50	2	3		3.0	1.0	1.95	1.0	1.0	3.0	2.0		2.0	30.0	3.5	52.5											49.0	1.0	2.0	2.0	1.0	2.0	2.0	2.0	2.0	2.0	2.0	2.0
36328	50	1	12932.12457	13170.5064			year0506	6	83	1	4		4.0	2.0	2.61	1.0	6.0	3.0	1.0	1.0															81.0	1.0	1.0	2.0	2.0	1.0	2.0	2.0	2.0	2.0	2.0	2.0
36347	46	1	105625.5588	106827.4882			year0506	6	47	2	3		2.0	1.0	3.1	1.0	4.0	1.0	1.0	3.0															45.0	1.0	2.0	2.0	2.0	2.0	2.0	2.0	2.0	2.0	2.0	2.0
36354	58	2	13086.15259	12708.61318			year0506	6	70	1	4		3.0	2.0	1.12	2.0	0.0		1.0	3.0															33.0	1.0	2.0	2.0	2.0	2.0	2.0	2.0	1.0	2.0	1.0	1.0
36356	55	1	64015.05356	63157.80538			year0506	6	64	2	3		5.0	1.0	5.0	2.0	0.0		2.0		3.0	30.0	7.0	157.5											32.0	1.0	2.0	2.0	1.0	2.0	2.0	2.0	2.0	2.0	2.0	2.0
36389	52	2	78169.73289	75766.87871			year0506	6	49	2	3		4.0	1.0	5.0	1.0	1.0	1.0	1.0	3.0	13.0	20.0	8.0	520.0											41.0	1.0	2.0	1.0	2.0	2.0	2.0	2.0	2.0	2.0	2.0	2.0
36409	44	1	8066.315778	7874.335701			year0506	6	61	1	4		4.0	1.0	5.0	1.0	3.0	3.0	1.0	3.0															50.0	1.0	2.0	2.0	1.0	1.0	2.0	2.0	2.0	2.0	2.0	2.0
36432	44	2	32708.94505	28479.65428			year0506	6	84	2	3		3.0	2.0	1.32	1.0	4.0	3.0	1.0	3.0	30.0	10.0	3.5	262.5											69.0	1.0	2.0	2.0	2.0	2.0	2.0	2.0	2.0	2.0	1.0	2.0
36465	56	1	28126.89629	26198.3518			year0506	6	32	2	1		3.0	6.0	1.28	1.0	2.0	1.0	2.0		30.0	30.0	7.0	1575.0											32.0	1.0	1.0	2.0	1.0	2.0	2.0	2.0	2.0	2.0	2.0	2.0
36506	48	1	10313.93666	10976.22813			year0506	6	62	1	1		4.0	3.0	0.68	1.0	0.0		2.0																54.0	1.0	2.0	2.0	2.0	1.0	2.0	2.0	1.0	2.0	2.0	2.0
36548	47	1	45549.63691	39382.09738			year0506	6	77	2	3		3.0	2.0	1.04	1.0	0.0		1.0	3.0															69.0	1.0	2.0	2.0	2.0	2.0	2.0	2.0	2.0	2.0	2.0	2.0
36632	50	1	81963.93545	82583.18108			year0506	6	38	1	3		4.0	1.0	1.16	1.0	0.0		1.0	1.0															13.0	1.0	2.0	2.0	2.0	2.0	2.0	2.0	2.0	1.0	2.0	2.0
36647	51	1	9994.129567	9547.703341			year0506	6	75	1	4		3.0	1.0	5.0	2.0	3.0	3.0	1.0	3.0	3.0	60.0	3.5	157.5											65.0	1.0	2.0	2.0	1.0	2.0	2.0	2.0	2.0	2.0	2.0	2.0
36713	48	2	54508.82834	53879.44513			year0506	6	70	2	3		4.0	1.0	5.0	1.0	2.0	1.0	2.0		13.0	30.0	7.0	682.5											70.0	1.0	2.0	2.0	2.0	2.0	2.0	2.0	2.0	2.0	2.0	2.0
36732	52	2	45461.63552	42824.02906			year0506	6	72	2	3		4.0	1.0	5.0	1.0	6.0	1.0	1.0	3.0	120.0	10.0	8.0	2400.0											40.0	1.0	2.0	1.0	2.0	2.0	2.0	2.0	2.0	2.0	2.0	2.0
36736	46	2	56065.16645	56799.66094			year0506	6	76	2	3		2.0	2.0	2.35	1.0	0.0		1.0	3.0	4.0	180.0	6.0	1080.0											60.0	1.0	2.0	2.0	1.0	1.0	2.0	2.0	2.0	2.0	2.0	2.0
36753	48	1	14156.54374	14061.17344			year0506	6	59	2	1		3.0	1.0	2.57	2.0			2.0																53.0	1.0	2.0	2.0	2.0	2.0	2.0	2.0	2.0	2.0	2.0	2.0
36773	50	1	108555.6349	104971.5342			year0506	6	54	2	3		4.0	3.0	4.68	1.0	2.0	1.0	1.0	3.0	4.0	40.0	7.0	280.0											50.0	1.0	2.0	2.0	2.0	1.0	2.0	2.0	2.0	2.0	2.0	2.0
36823	50	2	44421.6255	44199.57197			year0506	6	56	2	3		3.0	3.0	1.12	2.0	0.0		2.0																48.0	1.0	2.0	2.0	2.0	1.0	2.0	2.0	2.0	2.0	2.0	2.0
36827	50	2	35629.85165	28479.65428			year0506	6	83	2	3		2.0	1.0	1.89	2.0			2.0																63.0	1.0	2.0	1.0	2.0	1.0	2.0	1.0	2.0	1.0	2.0	2.0
36899	50	2	94520.61462	89230.46131			year0506	6	36	2	3		5.0	5.0	5.0	2.0	1.0	3.0	1.0	1.0	30.0	20.0	3.5	525.0											25.0	1.0	2.0	2.0	1.0	2.0	2.0	2.0	2.0	2.0	2.0	2.0
36903	57	1	98945.16223	95860.21985			year0506	6	38	1	3		4.0	1.0	4.42	1.0	4.0	1.0	2.0		2.0	30.0	7.0	105.0											29.0	1.0	2.0	1.0	2.0	2.0	2.0	2.0	2.0	2.0	2.0	2.0
36932	47	2	39661.04153	34532.83955			year0506	6	85	2	5		1.0	2.0	5.0	1.0	0.0		2.0		30.0	30.0	3.5	787.5											68.0	1.0	2.0	2.0	2.0	2.0	2.0	2.0	2.0	2.0	2.0	2.0
36977	55	1	64675.29667	60687.28225			year0506	6	60	1	3		5.0	1.0	2.34	1.0	3.0	1.0	1.0	3.0	13.0	45.0	3.5	511.875											59.0	1.0	2.0	2.0	2.0	2.0	2.0	2.0	2.0	2.0	2.0	2.0
37132	44	2	40124.94826	39122.49384			year0506	6	48	2	3		4.0	3.0	0.6	1.0	0.0		1.0	1.0															7.0	1.0	2.0	2.0	2.0	2.0	2.0	2.0	2.0	2.0	2.0	2.0
37134	47	2	66398.88783	62389.49397			year0506	6	75	2	3		4.0	1.0	3.03	2.0	0.0		2.0																56.0	1.0	2.0	2.0	2.0	2.0	2.0	2.0	2.0	2.0	2.0	1.0
37138	46	1	12931.29307	13738.06238			year0506	6	66	1	1		4.0	5.0	1.0	1.0	7.0	1.0	1.0	3.0															66.0	1.0	2.0	2.0	2.0	2.0	2.0	2.0	2.0	2.0	2.0	2.0
37208	47	2	62964.65964	62389.49397			year0506	6	70	2	3		4.0	1.0	3.41	1.0	2.0	3.0	2.0		4.0	40.0	4.5	180.0											50.0	1.0	2.0	2.0	2.0	2.0	2.0	2.0	2.0	2.0	2.0	2.0
37225	46	2	37715.68988	30217.1497			year0506	6	82	2	3		4.0	1.0	3.03	2.0	0.0		1.0	3.0	8.0	45.0	5.0	450.0											70.0	1.0	2.0	2.0	2.0	2.0	2.0	2.0	2.0	2.0	2.0	2.0
37236	52	2	41718.17907	42264.71758			year0506	6	78	2	2		1.0	2.0		2.0			2.0																63.0	1.0	1.0	2.0	1.0	2.0	2.0	2.0	2.0	2.0	2.0	2.0
37243	48	2	68158.07718	63955.30721			year0506	6	64	1	3		3.0	1.0	5.0	1.0	2.0	1.0	1.0	3.0	3.0	20.0	3.5	52.5											63.0	1.0	2.0	2.0	2.0	2.0	2.0	2.0	2.0	2.0	2.0	2.0
37324	52	2	49530.60159	42824.02906			year0506	6	79	2	3		4.0	3.0	3.98				2.0		30.0	20.0	5.0	750.0											53.0	1.0	2.0	2.0	2.0	2.0	2.0	1.0	1.0	2.0	1.0	2.0
37412	49	2	32005.26533	30046.33999			year0506	6	85	2	3		2.0	2.0		2.0			2.0																70.0	1.0	2.0	2.0	2.0	2.0	2.0	2.0	2.0	2.0	2.0	2.0
37419	50	2	9822.593374	9588.813507			year0506	6	65	1	4		3.0	1.0	2.05	1.0	0.0		1.0	3.0	30.0	60.0	3.5	1575.0											60.0	1.0	2.0	2.0	1.0	2.0	2.0	2.0	2.0	1.0	2.0	2.0
37429	44	2	77644.89434	76398.42315			year0506	6	57	2	5		4.0	1.0	5.0	1.0	2.0	3.0	2.0		9.0	10.0	3.5	78.75											43.0	1.0	2.0	2.0	1.0	2.0	2.0	2.0	2.0	2.0	2.0	2.0
37442	45	2	19365.84957	19017.55422			year0506	6	55	2	4		5.0	5.0	5.0	2.0	2.0	3.0	1.0	3.0	5.0	20.0	3.5	87.5											53.0	1.0	2.0	2.0	1.0	2.0	2.0	2.0	2.0	2.0	2.0	2.0
37488	48	2	43091.54342	43197.66275			year0506	6	48	1	3		2.0	3.0	0.92	2.0	0.0		1.0	3.0															38.0	1.0	2.0	2.0	1.0	1.0	2.0	1.0	1.0	2.0	1.0	2.0
37515	49	1	18844.17692	18973.99279			year0506	6	67	2	4		4.0	2.0	2.57	2.0			1.0	3.0															56.0	1.0	2.0	2.0	2.0	2.0	2.0	2.0	2.0	1.0	2.0	1.0
37518	46	2	70945.574	70166.29739			year0506	6	63	2	3		5.0	1.0	3.03	2.0			2.0																50.0	1.0	2.0	1.0	2.0		2.0	2.0	2.0	2.0	2.0	2.0
37528	46	1	108347.4878	106827.4882			year0506	6	41	2	3		4.0	1.0	4.26	1.0	3.0	3.0	2.0																36.0	1.0	2.0	2.0	2.0	1.0	2.0	2.0	2.0	1.0	2.0	2.0
37551	46	1	25813.07672	24881.33997			year0506	6	83	1	3		5.0	1.0	5.0	1.0	0.0		2.0		4.0	240.0	3.5	840.0											80.0	1.0	2.0	1.0	2.0	2.0	2.0	2.0	1.0	2.0	2.0	2.0
37599	53	1	31274.81682	30909.29799			year0506	6	48	2	4		5.0	1.0	3.42	1.0	4.0	3.0	2.0		9.0	60.0	7.0	945.0											47.0	1.0	2.0	2.0	2.0	2.0	2.0	2.0	2.0	2.0	2.0	2.0
37604	46	2	60721.05327	56799.66094			year0506	6	73	2	3		1.0	1.0	1.44	2.0			2.0																20.0	1.0	2.0	2.0	2.0	2.0	2.0	2.0	2.0	2.0	2.0	2.0
37615	45	1	21946.3231	21053.79286			year0506	6	83	1	3		5.0	1.0		2.0	0.0		2.0																68.0	1.0	2.0	2.0	2.0		2.0	1.0	1.0	2.0	2.0	2.0
37646	58	2	10601.99987	10349.66996			year0506	6	66	1	4		3.0	4.0	1.81	2.0	1.0	3.0	2.0		30.0	60.0	3.5	1575.0											65.0	1.0	2.0	2.0	2.0	2.0	2.0	2.0	2.0	2.0	2.0	2.0
37657	52	2	35315.5389	32961.50992			year0506	6	75	1	3		5.0	1.0	5.0	1.0	5.0	3.0	2.0		30.0	10.0	3.5	262.5											70.0	1.0	2.0	2.0	2.0		2.0	2.0	2.0	2.0	2.0	2.0
37665	49	2	52882.08481	53574.87861			year0506	6	76	2	3		5.0	1.0	1.52	1.0	2.0	2.0	1.0	3.0	9.0	90.0	7.0	1417.5											40.0	1.0	2.0	2.0	2.0	2.0	2.0	2.0	2.0	2.0	2.0	2.0
37670	44	2	41866.97719	39086.24089			year0506	6	78	1	3		2.0	3.0	1.83	1.0	3.0	3.0	1.0	3.0															74.0	1.0	2.0	2.0	1.0	2.0	2.0	2.0	2.0	2.0	1.0	2.0
37687	45	1	89197.94932	85693.88666			year0506	6	44	1	3		5.0	1.0	5.0	1.0	365.0	3.0	1.0	3.0	4.0	120.0	7.0	840.0											37.0	1.0	2.0	2.0	1.0	2.0	2.0	2.0	2.0	2.0	2.0	2.0
37690	49	1	116640.874	119048.5771			year0506	6	58	2	3		4.0	5.0	1.88	2.0	0.0		1.0	3.0															38.0	1.0	2.0	2.0	1.0	2.0	2.0	2.0	2.0	2.0	2.0	2.0
37700	47	2	48584.09534	48020.98189			year0506	6	72	1	3		3.0	1.0	5.0	2.0	1.0	3.0	2.0																67.0	1.0	2.0	2.0	2.0	2.0	2.0	2.0	2.0	2.0	2.0	2.0
37702	47	1	44942.16395	41946.45272			year0506	6	71	1	3		3.0	1.0	2.03	1.0	2.0	3.0	2.0																47.0	1.0	2.0	2.0	2.0	2.0	2.0	2.0	2.0	2.0	2.0	2.0
37725	46	1	60936.36482	60379.72708			year0506	6	71	2	3		4.0	1.0	4.37	2.0	8.0	3.0	2.0																61.0	1.0	2.0	2.0	2.0	2.0	2.0	2.0	2.0	2.0	2.0	2.0
37727	44	1	54937.10026	51549.56345			year0506	6	65	1	3		5.0	1.0	5.0	1.0	6.0	1.0	2.0		30.0	45.0	3.5	1181.25											50.0	1.0	2.0	2.0	2.0	2.0	2.0	2.0	2.0	2.0	2.0	2.0
37749	47	2	40366.20113	34989.83098			year0506	6	84	2	3		1.0	1.0	1.21	1.0	0.0		2.0																60.0	1.0	2.0	1.0	2.0	2.0	2.0	2.0	2.0	2.0	2.0	2.0
37760	47	1	24672.88582	22457.33858			year0506	6	83	1	3		5.0	1.0	3.12				1.0	3.0	9.0	30.0	3.0	202.5											73.0	1.0	2.0	1.0	2.0	2.0	2.0	2.0	2.0	2.0	2.0	2.0
37769	44	2	66887.94295	62731.71317			year0506	6	64	2	3		5.0	1.0	2.39	1.0	0.0		2.0		1.0	60.0	6.0	90.0											59.0	1.0	1.0	2.0	1.0	2.0	2.0	2.0	2.0	2.0	2.0	2.0
37775	44	2	39544.58195	39086.24089			year0506	6	71	1	3		5.0	1.0	5.0	1.0	15.0	3.0	1.0	3.0	21.0	90.0	7.0	3307.5											60.0	1.0	2.0	1.0	2.0	2.0	2.0	2.0	2.0	2.0	2.0	2.0
37780	51	1	12045.39237	12128.37201			year0506	6	61	2	4		5.0	1.0	5.0	2.0	5.0	3.0	2.0		30.0	60.0	6.0	2700.0											31.0	1.0	2.0	2.0	1.0	2.0	2.0	2.0	2.0	2.0	2.0	2.0
37787	58	1	31878.61306	31305.27532			year0506	6	45	2	4		3.0	3.0	2.24	1.0	4.0	3.0	2.0		30.0	10.0	3.5	262.5											44.0	1.0	2.0	2.0	1.0	2.0	2.0	2.0	2.0	2.0	2.0	2.0
37801	45	1	83134.75538	80641.14092			year0506	6	59	1	3		3.0	1.0		2.0			2.0		10.0	13.0	3.5	113.75											49.0	1.0	2.0	2.0	1.0	2.0	2.0	2.0	2.0	2.0	2.0	2.0
37810	46	1	62228.71395	60379.72708			year0506	6	75	2	3		1.0	1.0	2.12	1.0	1.0	2.0	2.0																50.0	1.0	2.0	2.0	1.0	2.0	2.0	2.0	2.0	2.0	2.0	2.0
37902	54	2	11743.89742	8881.615556			year0506	6	85	2	1		1.0	4.0	4.24	2.0			2.0																65.0	1.0	2.0	2.0	2.0	2.0	2.0			2.0	2.0	1.0
37914	46	2	60449.83018	56799.66094			year0506	6	78	2	3		3.0	2.0	1.03	1.0	0.0		2.0		60.0	30.0	4.5	2025.0											4.0	1.0	2.0	2.0	2.0	1.0	2.0	2.0	1.0	1.0	2.0	2.0
38010	44	1	19353.64823	19373.06753			year0506	6	81	2	4		3.0	3.0	0.75	2.0	0.0		2.0																68.0	1.0	2.0	2.0	2.0	2.0	2.0	2.0	2.0	2.0	2.0	2.0
38042	48	1	14445.53211	13643.83468			year0506	6	63	2	4		5.0	3.0	1.99	2.0	3.0	3.0	1.0	3.0	9.0	10.0	4.0	90.0											35.0	1.0	2.0	2.0	1.0	1.0	2.0	2.0	2.0	2.0	2.0	2.0
38063	47	2	48584.09534	48020.98189			year0506	6	71	1	3		3.0	1.0	3.79	1.0	7.0	1.0	1.0	3.0	21.0	15.0	3.0	236.25											70.0	1.0	2.0	2.0	2.0	2.0	2.0	2.0	2.0	2.0	2.0	2.0
38095	48	1	106719.3309	101878.3308			year0506	6	35	2	3		4.0	1.0	1.86	1.0	0.0		1.0	3.0															34.0	1.0	1.0	2.0	1.0	1.0	2.0	2.0	2.0	2.0	2.0	2.0
38100	44	1	13395.72268	12861.7864			year0506	6	65	2	2		4.0	3.0	1.09	2.0	0.0		1.0	1.0															60.0	1.0	2.0	2.0	1.0	1.0	2.0	2.0	1.0	2.0	2.0	1.0
38154	44	2	59557.61835	60277.85735			year0506	6	66	1	3		3.0	1.0	5.0	1.0	1.0	2.0	1.0	3.0															56.0	1.0	2.0	2.0	1.0	2.0	2.0	2.0	2.0	2.0	2.0	2.0
38230	49	2	41388.33192	38715.45524			year0506	6	74	2	3		2.0	2.0	0.61	2.0			2.0																10.0	1.0	2.0	2.0	2.0	2.0	2.0	2.0	2.0	2.0	2.0	1.0
38236	44	2	35010.79943	33122.52883			year0506	6	41	1	3		1.0	6.0	0.6	1.0	7.0	1.0	1.0	1.0															37.0	1.0	2.0	2.0	1.0	2.0	2.0	2.0	2.0	2.0	2.0	2.0
38270	46	1	108893.71	107145.5864			year0506	6	54	2	3		5.0	3.0	1.59	1.0	4.0	2.0	2.0		13.0	30.0	8.0	780.0											45.0	1.0	2.0	2.0	2.0	2.0	2.0	2.0	2.0	2.0	2.0	2.0
38393	47	2	112518.287	110711.9763			year0506	6	51	2	3		4.0	1.0	5.0	1.0	6.0	3.0	2.0																42.0	1.0	2.0	2.0	1.0	2.0	2.0	2.0	2.0	2.0	2.0	2.0
38421	57	1	48065.57687	38509.29775			year0506	6	80	2	3		5.0	2.0	1.46	2.0	0.0		2.0																65.0	1.0	2.0	1.0	1.0	1.0	2.0	1.0	2.0	2.0	2.0	2.0
38444	48	1	26942.26558	26457.70818			year0506	6	59	2	4		4.0	3.0	1.46	2.0	0.0		1.0	2.0	17.0	30.0	3.5	446.25											57.0	1.0	2.0	2.0	1.0		2.0	2.0	2.0	1.0	2.0	2.0
38491	55	1	35788.47193	28673.09645			year0506	6	85	2	3		3.0	1.0	3.9	1.0	3.0	1.0	2.0																75.0	1.0	2.0	1.0	2.0	2.0	2.0	2.0	2.0	2.0	2.0	2.0
38559	54	2	76712.59702	66201.71767			year0506	6	67	2	3		4.0	3.0	5.0	2.0	1.0	3.0	2.0		8.0	10.0	3.5	70.0											50.0	1.0	2.0	2.0	2.0	2.0	2.0	2.0	2.0	2.0	2.0	2.0
38562	48	1	20722.05533	19879.31456			year0506	6	81	1	3		3.0	1.0	2.73	1.0	2.0	2.0	1.0	3.0	5.0	240.0	3.5	1050.0											30.0	1.0	2.0	1.0	2.0	2.0	2.0	2.0	2.0	2.0	2.0	1.0
38602	51	1	12841.02244	12128.37201			year0506	6	69	2	4		5.0	1.0	5.0	1.0	2.0	2.0	2.0		1.0	35.0	3.5	30.625											62.0	1.0	2.0	2.0	2.0	2.0	2.0	2.0	2.0	2.0	2.0	2.0
38611	48	1	11059.78475	10740.70665			year0506	6	77	1	4		3.0	3.0	0.94	1.0	5.0	3.0	1.0	1.0															50.0	1.0	2.0	2.0	2.0	2.0	2.0	2.0	1.0	2.0	1.0	2.0
38636	45	1	21445.23371	21053.79286			year0506	6	85	1	3		2.0	2.0	4.04	1.0	7.0	1.0	2.0																70.0	1.0	2.0	1.0	1.0	2.0	2.0	1.0	1.0	1.0	1.0	1.0
38649	45	1	63971.3661	63114.70296			year0506	6	65	2	3		5.0	3.0	5.0	1.0	1.0	2.0	1.0	3.0	9.0	60.0	4.0	540.0											55.0	1.0	2.0	2.0	2.0	1.0	2.0	2.0	2.0	2.0	2.0	1.0
38696	58	1	4483.267046	3251.361327			year0506	6	82	1	1		1.0	2.0	2.21	9.0			2.0		2.0	60.0	3.5	105.0											79.0	1.0	2.0	2.0	2.0	1.0	2.0	2.0	2.0	2.0	2.0	2.0
38700	56	2	50915.67101	50233.84129			year0506	6	64	2	3		2.0	1.0	3.98	2.0	4.0	3.0	2.0		13.0	15.0	7.0	341.25											63.0	1.0	2.0	2.0	1.0	2.0	2.0	2.0	2.0	2.0	2.0	2.0
38728	52	2	69682.29123	67592.1814			year0506	6	59	1	3		5.0	1.0	5.0	1.0	2.0	2.0	2.0		4.0	30.0	3.5	105.0											50.0	1.0	2.0	2.0	1.0	2.0	2.0	2.0	2.0	2.0	2.0	2.0
38738	58	1	16468.05825	15213.9009			year0506	6	59	1	1		1.0	1.0		1.0	2.0	2.0	1.0	3.0	9.0	240.0	4.5	2430.0											40.0	1.0	2.0	2.0	2.0	2.0	2.0	2.0	2.0	2.0	2.0	2.0
38744	54	1	89421.9006	87029.44548			year0506	6	57	1	3		5.0	1.0	5.0	1.0	5.0	1.0	1.0	3.0	13.0	30.0	7.0	682.5											45.0	1.0	2.0	2.0	2.0	2.0	2.0	2.0	2.0	2.0	2.0	2.0
38764	45	1	92689.52397	90663.16298			year0506	6	59	2	3		3.0	1.0	3.9	1.0	2.0	1.0	1.0	3.0	21.0	45.0	3.5	826.875											45.0	1.0	2.0	2.0	2.0	2.0	2.0	2.0	2.0	2.0	2.0	2.0
38782	57	1	139662.6016	135473.4429			year0506	6	51	1	3		5.0	3.0	5.0	1.0	2.0	2.0	1.0	3.0	15.0	120.0	8.0	3600.0											49.0	1.0	2.0	2.0	2.0	1.0	2.0	2.0	2.0	2.0	2.0	2.0
38849	49	1	81956.3499	82875.06561			year0506	6	65	2	3		4.0	1.0	2.03	2.0			2.0																63.0	1.0	2.0	2.0	2.0	2.0	2.0	2.0	2.0	2.0	2.0	2.0
38853	49	1	80138.20835	79633.26888			year0506	6	60	1	3		5.0	1.0	5.0	1.0	10.0	3.0	1.0	3.0	13.0	30.0	3.0	292.5											2.0	1.0	2.0	2.0	2.0	2.0	2.0	2.0	2.0	2.0	2.0	2.0
38861	44	2	38825.88999	39086.24089			year0506	6	73	1	3		2.0	3.0	3.79	2.0	0.0		1.0	3.0	13.0	120.0	3.5	1365.0											60.0	1.0	2.0	2.0	2.0	2.0	2.0	2.0	2.0	2.0	2.0	2.0
38880	52	1	15175.03436	14332.85106			year0506	6	67	2	4		4.0	4.0	1.95	1.0	0.0		1.0	3.0	30.0	30.0	3.5	787.5											60.0	1.0	2.0	1.0	2.0	2.0	2.0	1.0	2.0	2.0	2.0	2.0
38892	51	1	9831.34045	9547.703341			year0506	6	71	1	4		2.0	1.0	3.13	2.0	0.0		1.0	3.0															59.0	1.0	2.0	1.0	1.0	2.0	2.0	2.0	1.0	2.0	1.0	2.0
38918	46	1	109564.7801	106827.4882			year0506	6	45	2	3		4.0	4.0	2.09	1.0	7.0	1.0	1.0	3.0															43.0	1.0	2.0	2.0	2.0	2.0	2.0	2.0	2.0	2.0	2.0	2.0
38948	55	2	8295.875212	7876.697586			year0506	6	22	2	3		4.0	1.0	4.7	1.0	0.0		2.0		3.0	10.0	2.5	18.75											20.0	1.0	2.0	2.0	1.0	2.0	2.0	2.0	2.0	2.0	2.0	2.0
38991	48	1	87518.87206	85605.55089			year0506	6	59	2	3		3.0	1.0	3.9	1.0	2.0	3.0	2.0		30.0	30.0	3.5	787.5											55.0	1.0	2.0	2.0	1.0	1.0	2.0	2.0	2.0	2.0	2.0	2.0
39003	51	1	8491.163498	7775.480849			year0506	6	64	1	4		4.0	1.0	5.0	1.0	7.0	3.0	2.0																4.0	1.0	2.0	2.0	1.0	2.0	2.0	2.0	2.0	2.0	2.0	2.0
39013	58	1	13883.32432	13637.59583			year0506	6	28	2	1		4.0	1.0	2.13	1.0	0.0		2.0		4.0	20.0	4.5	90.0											23.0	1.0	2.0	2.0	1.0	1.0	2.0	2.0	2.0	2.0	2.0	2.0
39039	46	1	62228.71395	60379.72708			year0506	6	73	2	3		2.0	1.0	3.18	1.0	0.0		1.0	3.0															65.0	1.0	2.0	1.0	2.0	2.0	2.0	2.0	2.0	2.0	2.0	2.0
39046	50	2	15572.42503	15391.933			year0506	6	70	1	3		3.0	3.0	1.21	1.0	5.0	1.0	1.0	3.0	30.0	90.0	3.5	2362.5											64.0	1.0	2.0	2.0	2.0	2.0	2.0	2.0	2.0	2.0	2.0	2.0
39051	49	2	55215.48302	53574.87861			year0506	6	77	2	3		4.0	1.0	2.27	2.0			2.0		13.0	30.0	4.5	438.75											77.0	1.0	2.0	2.0	1.0	2.0	2.0	2.0	1.0	1.0	2.0	2.0
39061	55	1	93234.00866	90368.09471			year0506	6	45	2	5		5.0	3.0	3.66				1.0	1.0	4.0	180.0	4.5	810.0											38.0	1.0	2.0	1.0	2.0	2.0	2.0	2.0	2.0	2.0	2.0	1.0
39064	50	2	22608.46567	21792.40106			year0506	6	81	1	3		5.0	2.0	2.96	1.0	7.0	1.0	1.0	3.0	13.0	60.0	4.5	877.5											50.0	1.0	2.0	2.0	2.0	2.0	2.0	2.0	1.0	2.0	2.0	1.0
39065	44	1	78786.97798	77064.55185			year0506	6	55	2	3		4.0	1.0	5.0	1.0	3.0	2.0	1.0	3.0	4.0	20.0	3.5	70.0											52.0	1.0	2.0	2.0	2.0	2.0	2.0	2.0	2.0	2.0	2.0	2.0
39079	46	2	17101.41678	17216.09205			year0506	6	75	1	3		3.0	1.0	0.78	2.0			2.0																70.0	1.0	2.0		2.0	2.0	2.0	2.0	2.0	2.0	2.0	2.0
39080	48	2	54508.82834	53879.44513			year0506	6	70	2	3		5.0	6.0	0.34	2.0	0.0		1.0	3.0	13.0	20.0	3.0	195.0											55.0	1.0	1.0	2.0	2.0	2.0	2.0	2.0	2.0	2.0	2.0	2.0
39093	56	1	78476.53382	73849.93862			year0506	6	60	1	3		5.0	3.0		2.0	3.0	3.0	1.0	1.0															55.0	1.0	2.0	2.0	2.0	2.0	2.0	2.0	2.0	2.0	2.0	2.0
39097	44	1	72976.54233	68483.37122			year0506	6	22	1	3		4.0	5.0	3.88	1.0	5.0	2.0	2.0		10.0	10.0	5.0	125.0											18.0	1.0	2.0	2.0	2.0	2.0	2.0	2.0	2.0	2.0	2.0	2.0
39099	56	1	34746.57405	34121.65595			year0506	6	53	2	4		3.0	3.0	1.56	2.0			2.0																52.0	1.0	2.0	1.0	2.0	2.0	2.0	2.0	2.0	2.0	2.0	2.0
39126	44	2	60302.28915	60277.85735			year0506	6	66	1	3		3.0	1.0	1.89	1.0	5.0	3.0	1.0	3.0	26.0	15.0	4.0	390.0											55.0	1.0	2.0	2.0	1.0	2.0	2.0	2.0	2.0	2.0	2.0	2.0
39161	44	2	91583.23502	90113.00487			year0506	6	56	2	3		4.0	1.0	5.0	1.0	1.0	1.0	1.0	3.0	4.0	90.0	4.5	405.0											50.0	1.0	2.0	2.0	2.0	2.0	2.0	2.0	2.0	2.0	2.0	2.0
39175	55	1	23080.08636	21068.17096			year0506	6	83	1	3		4.0	1.0	2.03	1.0	7.0	1.0	1.0	3.0	9.0	15.0	2.5	84.375											68.0	1.0	2.0	1.0	1.0	1.0	2.0	2.0	2.0	2.0	2.0	2.0
39177	49	1	46439.69524	46960.27575			year0506	6	61	2	3		5.0	3.0	1.57	1.0	2.0	3.0	1.0	3.0															3.0	1.0	2.0	2.0	1.0	2.0	2.0	2.0	2.0	2.0	2.0	2.0
39223	52	2	21111.54555	17646.96989			year0506	6	85	1	3		4.0	1.0	5.0	1.0	7.0	1.0	1.0	3.0															73.0	1.0	2.0	1.0	2.0	2.0	2.0	2.0	2.0	2.0	2.0	1.0
39246	55	2	41019.9809	38509.29775			year0506	6	85	2	3		2.0	2.0	5.0	2.0	2.0	3.0	2.0																70.0	1.0	2.0	2.0	2.0	2.0	2.0	2.0	2.0	1.0	2.0	2.0
39295	48	2	25708.63313	23406.06264			year0506	6	83	1	3		4.0	1.0	5.0	1.0	7.0	1.0	1.0	3.0															65.0	1.0	2.0	2.0	1.0	2.0	2.0	1.0	2.0	2.0	1.0	2.0
39343	44	2	35152.20917	35546.25902			year0506	6	60	2	3		4.0	3.0	1.43	1.0	2.0	3.0	1.0	1.0	13.0	10.0	7.0	227.5											30.0	1.0	2.0	1.0	2.0	2.0	2.0	2.0	2.0	2.0	2.0	2.0
39382	46	2	58539.01672	56799.66094			year0506	6	76	2	3		4.0	1.0	1.89	1.0	5.0	1.0	1.0	3.0															66.0	1.0	2.0	2.0	1.0	2.0	2.0	2.0	1.0	1.0	2.0	2.0
39400	47	2	77927.55076	77071.58309			year0506	6	67	2	3		4.0	2.0	5.0	2.0	6.0	3.0	2.0																60.0	1.0	2.0	2.0	1.0	2.0	2.0	2.0	2.0	2.0	2.0	2.0
39405	57	1	85975.18451	84823.86048			year0506	6	69	2	3		4.0	1.0	5.0	2.0			2.0		13.0	15.0	4.5	219.375											60.0	1.0	2.0	2.0	2.0	2.0	2.0	2.0	2.0	2.0	2.0	2.0
39420	50	2	54044.77006	50781.36044			year0506	6	74	2	3		5.0	1.0		1.0	7.0	1.0	1.0	3.0	30.0	30.0	6.0	1350.0											50.0	1.0	2.0	2.0	1.0	2.0	2.0	2.0	2.0	2.0	2.0	2.0
39422	50	2	85543.31643	83470.18975			year0506	6	51	1	3		2.0	1.0	3.41	2.0			2.0		9.0	30.0	7.0	472.5											25.0	1.0	2.0	2.0	2.0	2.0	2.0	2.0	2.0	2.0	2.0	2.0
39439	54	2	33008.79062	32013.31371			year0506	6	34	2	4		3.0	4.0	0.8	1.0	2.0	2.0	2.0		7.0	30.0	3.5	183.75											28.0	1.0	2.0	2.0	2.0	2.0	2.0	2.0	2.0	2.0	2.0	2.0
39446	44	2	91123.84396	89845.4737			year0506	6	43	2	3		4.0	1.0	3.0	2.0	3.0	3.0	2.0		21.0	10.0	2.5	131.25											43.0	1.0	2.0	2.0	1.0	1.0	2.0	2.0	2.0	2.0	2.0	2.0
39490	49	2	35761.51375	32379.73145			year0506	6	69	1	3		1.0	1.0	1.66	1.0	1.0	2.0	1.0	3.0															52.0	1.0	2.0	1.0	1.0	2.0	2.0	1.0	1.0	1.0	1.0	1.0
39497	50	1	73979.63885	70216.93679			year0506	6	66	1	3		4.0	1.0	2.73				1.0	3.0	5.0	45.0	3.5	196.875											63.0	1.0	2.0	2.0	1.0	2.0	2.0	2.0	1.0	1.0	2.0	2.0
39538	44	2	35941.04069	35546.25902			year0506	6	60	2	3		5.0	5.0	1.02	2.0			2.0		21.0	30.0	7.0	1102.5											17.0	1.0	2.0	2.0	2.0		2.0	2.0	2.0	2.0	2.0	2.0
39547	44	1	18654.58362	17895.92441			year0506	6	83	1	3		5.0	1.0	2.96	1.0	2.0	1.0	1.0	3.0	13.0	25.0	3.5	284.375											60.0	1.0	2.0	2.0	2.0	2.0	2.0	2.0	2.0	2.0	2.0	2.0
39553	44	2	51249.51131	50781.36044			year0506	6	70	2	3		4.0	1.0	5.0	1.0	2.0	2.0	2.0		9.0	90.0	7.0	1417.5											60.0	1.0	2.0	2.0	1.0	2.0	2.0	2.0	2.0	2.0	2.0	2.0
39584	51	1	16245.49348	15506.79494			year0506	6	72	2	4		3.0	1.0	2.49	2.0	0.0		1.0	3.0															25.0	1.0	2.0	2.0	2.0	2.0	2.0	2.0	2.0	1.0	2.0	2.0
39591	56	2	50337.08384	49663.00218			year0506	6	61	2	3		5.0	3.0	5.0	1.0	4.0	1.0	1.0	3.0	13.0	30.0	7.0	682.5											53.0	1.0	2.0	1.0	2.0	2.0	2.0	2.0	2.0	2.0	2.0	2.0
39676	52	2	12614.50006	12111.7023			year0506	6	67	2	4		5.0	2.0	5.0	1.0	1.0	2.0	2.0		9.0	15.0	3.0	101.25											52.0	1.0	2.0	2.0	1.0	1.0	2.0	2.0	2.0	2.0	2.0	2.0
39751	55	1	59133.05163	51126.28235			year0506	6	75	2	3		3.0	1.0	2.61	1.0	1.0	2.0	2.0																29.0	1.0	2.0	1.0	2.0	2.0	2.0	2.0	2.0	2.0	2.0	1.0
39758	54	2	86910.66214	84585.39442			year0506	6	51	1	3		3.0	1.0	5.0	1.0	5.0	1.0	2.0		4.0	20.0	4.0	80.0											40.0	1.0	2.0	1.0	2.0	2.0	2.0	2.0	2.0	2.0	2.0	2.0
39830	50	1	23028.69438	21390.72977			year0506	6	85	2	4		1.0	2.0		2.0			1.0	3.0															85.0	1.0	2.0	2.0	1.0	2.0	2.0			2.0	1.0	1.0
39839	51	1	9374.893052	9547.703341			year0506	6	75	1	4		3.0	1.0	5.0	1.0	3.0	1.0	1.0	3.0	26.0	180.0	3.5	4095.0											65.0	1.0	2.0	2.0	2.0	1.0	2.0	2.0	2.0	2.0	2.0	1.0
39842	49	2	40961.72936	41236.40235			year0506	6	71	1	3		5.0	1.0	5.0	1.0	5.0	1.0	1.0	3.0	9.0	60.0	3.5	472.5											55.0	1.0	2.0	2.0	1.0	2.0	2.0	2.0	2.0	2.0	2.0	2.0
39853	50	2	66054.44179	65328.89009			year0506	6	63	2	3		4.0	1.0	5.0	1.0	7.0	1.0	2.0		4.0	15.0	3.5	52.5											10.0	1.0	2.0	2.0	1.0	2.0	2.0	2.0	2.0	2.0	2.0	2.0
39876	44	1	25723.62889	24149.17956			year0506	6	80	2	3		2.0	2.0	1.25	2.0	3.0	3.0	1.0	3.0	9.0	20.0	3.5	157.5											78.0	1.0	2.0	2.0	2.0	2.0	2.0	2.0	2.0	2.0	2.0	2.0
39892	51	1	7965.050797	7775.480849			year0506	6	60	1	4		2.0	1.0	3.73	1.0	5.0	1.0	1.0	1.0															30.0	1.0	2.0	2.0	2.0	2.0	2.0	2.0	2.0	2.0	2.0	2.0
39965	50	1	59845.58782	59154.584			year0506	6	78	2	3		5.0	1.0	3.13	1.0	4.0	1.0	1.0	3.0	3.0	40.0	3.5	105.0											65.0	1.0	2.0	2.0	2.0	2.0	2.0	2.0	2.0	2.0	2.0	2.0
40002	47	1	63032.0954	54497.38543			year0506	6	75	2	3		3.0	3.0	0.88	2.0	0.0		1.0	1.0															53.0	1.0	1.0	2.0	1.0	2.0	2.0	2.0	2.0	2.0	2.0	2.0
40010	54	1	69039.10901	68114.58193			year0506	6	63	2	3		4.0	2.0	3.35	2.0			2.0																53.0	1.0	2.0	1.0	1.0	1.0	2.0	2.0	2.0	2.0	2.0	1.0
40151	46	2	33904.98584	33083.30469			year0506	6	54	1	3		2.0	1.0	5.0	1.0	1.0	1.0	1.0	3.0	4.0	10.0	3.0	30.0											40.0	1.0	2.0	2.0	2.0	2.0	2.0	2.0	2.0	2.0	2.0	2.0
40196	54	1	89421.9006	87029.44548			year0506	6	59	1	5		5.0	1.0	3.43	2.0	0.0		2.0		2.0	240.0	3.5	420.0											48.0	1.0	1.0	2.0	2.0	2.0	2.0	1.0	2.0	2.0	2.0	2.0
40211	58	2	42793.57453	39955.23244			year0506	6	62	2	3		2.0	3.0	1.02	1.0	3.0	2.0	1.0	1.0	30.0	10.0	3.5	262.5											40.0	1.0	2.0	2.0	2.0	2.0	2.0	2.0	2.0	2.0	2.0	2.0
40225	57	1	107468.9806	106029.8256			year0506	6	66	2	3		4.0	3.0	3.03	2.0			2.0		8.0	30.0	8.0	480.0											55.0	1.0	2.0	2.0	1.0	2.0	2.0	2.0	2.0	2.0	2.0	2.0
40293	47	2	28238.70046	25709.52677			year0506	6	82	1	3		4.0	1.0	3.11	1.0	5.0	1.0	2.0		3.0	120.0	3.5	315.0											75.0	1.0	2.0	1.0	2.0	2.0	2.0	2.0	1.0	2.0	2.0	2.0
40298	50	2	31567.50714	30802.47436			year0506	6	52	1	3		3.0	5.0	1.59	1.0	0.0		1.0	2.0	9.0	45.0	3.5	354.375											37.0	1.0	2.0	2.0	2.0	2.0	2.0	1.0	1.0	1.0	1.0	2.0
40302	48	2	87671.41413	85041.72327			year0506	6	55	1	3		5.0	5.0	2.04	1.0	1.0	2.0	2.0		5.0	15.0	7.0	131.25											55.0	1.0	2.0	2.0	1.0	2.0	2.0	2.0	2.0	2.0	2.0	2.0
40317	49	2	62833.9246	63593.78445			year0506	6	60	1	3		4.0	1.0	3.64	2.0	0.0		2.0		10.0	20.0	3.5	175.0											54.0	1.0	1.0	2.0	1.0	2.0	2.0	2.0	2.0	2.0	2.0	2.0
40383	48	1	33393.8951	33768.23456			year0506	6	63	2	3		3.0	1.0	1.03	1.0	1.0	3.0	1.0	1.0															53.0	1.0	2.0	2.0	1.0	2.0	2.0	2.0	2.0	2.0	2.0	2.0
40386	49	2	93147.43328	95070.18431			year0506	6	56	2	3		5.0	1.0	3.73	1.0	0.0		1.0	3.0	9.0	30.0	3.5	236.25											56.0	1.0	1.0	2.0	2.0	2.0	2.0	2.0	2.0	2.0	2.0	2.0
40462	50	1	37682.47783	33175.6			year0506	6	81	2	3		4.0	2.0	5.0	1.0	1.0	2.0	1.0	3.0															50.0	1.0	2.0	2.0	1.0	2.0	2.0	2.0	2.0	2.0	2.0	2.0
40520	55	2	44049.61494	38182.65128			year0506	6	85	2	3		1.0	3.0	1.07	1.0	0.0		2.0																42.0	1.0	2.0	2.0	1.0	2.0	2.0	2.0	2.0	2.0	2.0	2.0
40548	44	2	63428.42026	62731.71317			year0506	6	64	2	3		5.0	1.0	1.89	1.0	1.0	2.0	1.0	3.0	15.0	10.0	3.0	112.5											60.0	1.0	2.0	2.0	2.0	2.0	2.0	2.0	2.0	2.0	2.0	2.0
40582	54	2	77480.79503	74815.16609			year0506	6	32	1	3		3.0	5.0	3.48	1.0	1.0	2.0	1.0	3.0	1.0	60.0	3.5	52.5											30.0	1.0	2.0	2.0	2.0	2.0	2.0	2.0	2.0	2.0	2.0	2.0
40599	47	2	72328.30407	62389.49397			year0506	6	71	2	3		3.0	1.0	3.41	1.0	2.0	2.0	2.0																67.0	1.0	2.0	2.0	2.0	2.0	2.0	1.0	1.0	1.0	1.0	2.0
40658	55	1	64015.05356	63157.80538			year0506	6	69	2	3		4.0	1.0		1.0	7.0	1.0	2.0		1.0	180.0	7.0	315.0											48.0	1.0	2.0	1.0	2.0	2.0	2.0	2.0	2.0	2.0	2.0	2.0
40702	47	2	88900.98856	85693.88666			year0506	6	49	1	3		3.0	1.0	5.0	1.0	5.0	2.0	2.0																29.0	1.0	2.0	2.0	1.0	2.0	2.0	2.0	2.0	2.0	2.0	2.0
40726	48	2	93752.31031	90370.19705			year0506	6	48	1	3		4.0	1.0	5.0	1.0	1.0	1.0	1.0	3.0															47.0	1.0	2.0	2.0	1.0	1.0	2.0	2.0	1.0	1.0	1.0	2.0
40763	47	2	46565.22704	43671.79401			year0506	6	66	2	3		3.0	3.0	1.25	1.0	1.0	3.0	1.0	3.0															46.0	1.0	2.0	1.0	1.0	1.0	2.0	2.0	2.0	2.0	2.0	2.0
40800	50	2	22608.46567	21792.40106			year0506	6	81	1	3		3.0	1.0	2.88	1.0	3.0	1.0	1.0	3.0	2.0	35.0	3.5	61.25											79.0	1.0	1.0	2.0	1.0	2.0	2.0	2.0	2.0	2.0	2.0	2.0
40801	54	2	76712.59702	66201.71767			year0506	6	60	2	3		5.0	1.0	5.0	1.0	3.0	2.0	1.0	3.0	9.0	20.0	7.0	315.0											28.0	1.0	2.0	2.0	1.0	2.0	2.0	2.0	2.0	2.0	2.0	2.0
40815	48	2	49324.64282	47859.07152			year0506	6	70	2	3		3.0	2.0	1.22	1.0	1.0	3.0	2.0																68.0	1.0	2.0	2.0	1.0	2.0	2.0	2.0	2.0	2.0	2.0	2.0
40886	53	1	11583.95135	14010.46321			year0506	6	64	2	1		2.0	1.0	1.95	1.0	2.0	3.0	1.0	3.0	21.0	40.0	7.0	1470.0											59.0	1.0	2.0	2.0	2.0	2.0	2.0	2.0	2.0	2.0	2.0	2.0
40930	53	2	84476.31111	81813.30004			year0506	6	67	2	3		5.0	2.0	5.0	1.0	7.0	3.0	1.0	1.0	60.0	30.0	3.5	1575.0											45.0	1.0	2.0	2.0	1.0	2.0	2.0	2.0	2.0	2.0	2.0	2.0
40940	46	2	24322.95464	22202.6971			year0506	6	85	1	3		3.0	5.0	1.73	2.0	0.0		2.0																79.0	1.0	2.0	2.0	1.0	2.0	2.0	2.0	2.0	2.0	2.0	2.0
41014	58	1	28623.61855	27550.16576			year0506	6	55	1	4		4.0	5.0	4.08	1.0	5.0	1.0	1.0	1.0															50.0	1.0	2.0	2.0	2.0	2.0	2.0	2.0	2.0	2.0	2.0	2.0
41025	47	2	100919.4984	98473.73276			year0506	6	59	1	5		4.0	1.0	5.0	2.0	0.0		2.0		30.0	20.0	3.5	525.0											54.0	1.0	2.0	1.0	1.0	2.0	2.0	2.0	2.0	2.0	2.0	2.0
41043	47	1	57360.62187	54497.38543			year0506	6	71	2	3		4.0	2.0	2.51	2.0	1.0	3.0	1.0	3.0															40.0	1.0	2.0	2.0	2.0	2.0	2.0	1.0	2.0	2.0	2.0	2.0
41076	49	2	19353.64823	19373.06753			year0506	6	85	2	4		3.0	2.0	0.91	2.0			2.0		4.0	360.0	3.5	1260.0											69.0	1.0	2.0	1.0	2.0		2.0	1.0	1.0	1.0	1.0	2.0
41105	54	2	15785.88589	15156.68077			year0506	6	66	2	4		5.0	5.0	0.98	2.0	0.0		2.0		1.0	60.0	3.5	52.5											56.0	1.0	2.0	2.0	1.0		2.0	2.0	2.0	2.0	2.0	2.0
41124	51	1	12045.39237	12128.37201			year0506	6	68	2	4		3.0	1.0	5.0	2.0	0.0		2.0																38.0	1.0	2.0	2.0	2.0	2.0	2.0	2.0	2.0	2.0	2.0	2.0
41191	48	1	83941.67874	80913.48388			year0506	6	48	1	3		3.0	1.0	0.77	1.0	3.0	3.0	1.0	1.0	6.0	60.0	8.0	720.0											20.0	1.0	2.0	2.0	2.0	1.0	2.0	2.0	2.0	2.0	2.0	2.0
41204	49	1	12460.76689	12164.19791			year0506	6	60	1	4		1.0	1.0	0.75	2.0			1.0	3.0	1.0	30.0	3.0	22.5											58.0	1.0	2.0	2.0	1.0	2.0	2.0	2.0	2.0	2.0	2.0	2.0
41304	52	2	61914.89664	59784.79278			year0506	6	34	1	3		5.0	6.0	5.0	1.0	3.0	3.0	2.0		3.0	45.0	10.0	337.5											22.0	1.0	2.0	2.0	2.0	2.0	2.0	2.0	2.0	2.0	2.0	2.0
41342	53	2	105938.1998	104532.1858			year0506	6	51	1	3		5.0	1.0	5.0	2.0	4.0	3.0	2.0		3.0	15.0	8.0	90.0											45.0	1.0	2.0	2.0	1.0	2.0	2.0	2.0	2.0	2.0	2.0	2.0
41451	51	1	15491.25114	15506.79494			year0506	6	74	2	4		4.0	1.0	5.0	2.0	3.0	3.0	2.0																55.0	1.0	2.0	2.0	1.0	2.0	2.0	2.0	2.0	2.0	2.0	2.0
41464	44	1	62165.83356	53648.09851			year0506	6	60	2	3		3.0	1.0	3.73	1.0	4.0	3.0	2.0																40.0	1.0	2.0	1.0	2.0	2.0	2.0	2.0	2.0	2.0	2.0	2.0
41477	67	1	10074.15007	9935.266183			year0708	8	71	1	3		3.0	1.0	1.5	2.0	0.0		1.0	3.0															60.0	1.0	2.0	2.0	2.0	2.0	2.0	2.0	2.0	2.0	2.0	2.0		2.0
41493	60	2	58059.11875	50854.7487			year0708	8	77	2	3		2.0	2.0	1.57	2.0	3.0	3.0	1.0	1.0									10.0	7.0					60.0	1.0	2.0	1.0	1.0	1.0	2.0	2.0	2.0	2.0	2.0	2.0		2.0	1.0
41495	66	2	80217.46264	64298.04448			year0708	8	61	1	3		5.0	1.0	5.0	1.0	270.0	3.0	1.0	3.0					30.0	4.0									40.0	1.0	2.0	2.0	2.0	2.0	2.0	2.0	2.0	2.0	2.0	2.0		2.0	2.0
41513	71	2	9055.530145	7863.564818			year0708	8	80	2	2		1.0	5.0	1.34				2.0																75.0	1.0	2.0	2.0	2.0	2.0	2.0	2.0	2.0	2.0	2.0	2.0		2.0
41516	61	1	34106.14387	31860.18762			year0708	8	74	2	3		1.0	1.0	1.68	1.0	0.0		1.0	3.0															48.0	1.0	2.0	1.0	1.0	2.0	2.0	2.0	2.0	2.0	2.0	2.0		1.0
41526	67	2	75587.64515	66962.87181			year0708	8	64	2	3		3.0	3.0	2.4	1.0	3.0	1.0	1.0	3.0													30.0	3.0	50.0	1.0	2.0	1.0	2.0	2.0	2.0	2.0	2.0	2.0	2.0	2.0		2.0	2.0
41527	60	1	22501.08015	22505.36051			year0708	8	44	1	3		3.0	1.0	0.82	1.0	0.0		2.0						480.0	5.0	240.0	5.0			480.0	7.0			42.0	1.0	2.0	2.0	1.0	2.0	2.0	2.0	2.0	2.0	2.0	2.0		2.0	2.0
41570	59	2	27716.51575	25211.30734			year0708	8	55	1	3		1.0	4.0	0.76	2.0	0.0		1.0	1.0															35.0	1.0	1.0	1.0	2.0	2.0	2.0	2.0	2.0	2.0	1.0	2.0		2.0	1.0
41579	60	2	55349.09009	55839.5211			year0708	8	71	2	3		3.0	1.0	3.0	1.0	6.0	2.0	1.0	3.0											60.0	3.0	60.0	3.0	71.0	1.0	2.0	2.0	2.0	2.0	2.0	2.0	2.0	2.0	2.0	2.0		2.0	1.0
41618	64	2	85620.50838	82333.4503			year0708	8	46	2	3		4.0	1.0	5.0	1.0	1.0	2.0	2.0								60.0	4.0					60.0	5.0	40.0	1.0	2.0	2.0	1.0	2.0	2.0	2.0	2.0	2.0	2.0	2.0		2.0	2.0
41652	67	2	40952.5312	39806.31553			year0708	8	70	2	5		5.0	1.0	3.21	2.0			2.0								45.0	4.0	45.0	4.0			30.0	3.0	58.0	1.0	2.0	2.0	2.0	1.0	2.0	2.0	2.0	2.0	2.0	2.0		2.0	2.0
41683	62	2	31882.733	31044.24013			year0708	8	72	1	3		4.0	1.0	5.0	1.0	2.0	1.0	2.0								20.0	2.0					120.0	3.0	62.0	1.0	2.0	1.0	2.0	1.0	2.0	2.0	2.0	2.0	2.0	2.0		1.0	1.0
41690	65	2	18832.37897	17560.19321			year0708	8	52	1	1		5.0	1.0	5.0	1.0	0.0		1.0	3.0											120.0	3.0	240.0	5.0	52.0	1.0	2.0	2.0	1.0	2.0	2.0	2.0	2.0	2.0	2.0	2.0		2.0	2.0
41694	61	2	8112.485364	8359.699946			year0708	8	60	2	2		4.0	3.0		1.0	3.0	3.0	1.0	3.0									60.0	2.0			30.0	3.0	51.0	1.0	1.0	2.0	1.0	1.0	2.0	2.0	2.0	2.0	2.0	2.0		2.0	2.0
41715	62	1	28867.39206	29571.57297			year0708	8	74	2	3		3.0	1.0	1.46	1.0	2.0	1.0	2.0								180.0	2.0	120.0	2.0					67.0	1.0	2.0	2.0	2.0	1.0	2.0	2.0	2.0	2.0	2.0	2.0		2.0	1.0
41717	67	1	32773.26977	33715.31325			year0708	8	72	2	3		2.0	1.0	2.34	2.0			1.0	3.0							300.0	5.0					30.0	5.0	52.0	1.0	2.0	2.0	2.0	2.0	2.0	2.0	2.0	2.0	2.0	2.0		1.0	2.0
41729	63	2	83611.80056	83459.20123			year0708	8	53	1	3		2.0	1.0	5.0	1.0	1.0	1.0	1.0	3.0													30.0	1.0	30.0	1.0	2.0	2.0	1.0	2.0	2.0	2.0	2.0	2.0	2.0	2.0		1.0	2.0
41740	68	2	10843.3722	10178.00701			year0708	8	79	1	4		5.0	4.0	2.88	2.0			2.0						240.0	2.0	120.0	2.0			45.0	1.0	30.0	1.0	43.0	1.0	2.0	1.0	2.0	2.0	2.0	2.0	2.0	2.0	2.0	2.0		2.0	2.0
41749	65	1	14713.20699	14568.22199			year0708	8	28	2	1		4.0	1.0	2.1	1.0	2.0	3.0	2.0								300.0	4.0			90.0	3.0	20.0	4.0	28.0	1.0	2.0	2.0	2.0	2.0	2.0	2.0	2.0	2.0	2.0	2.0		2.0	2.0
41751	59	2	20783.50754	20747.60595			year0708	8	73	2	3		3.0	1.0	2.56	2.0			2.0								30.0	7.0					45.0	2.0	63.0	1.0	2.0	2.0	1.0	2.0	2.0	2.0	2.0	2.0	2.0	2.0		2.0	2.0
41771	62	1	7395.03803	6340.396598			year0708	8	80	2	2		2.0	2.0	2.45	1.0	7.0	1.0	2.0								300.0	5.0	60.0	7.0			300.0	7.0	75.0	1.0	2.0	2.0	2.0	2.0	2.0	2.0	2.0	2.0	2.0	2.0		2.0
41783	67	1	32335.49686	29122.70324			year0708	8	80	2	3		5.0	2.0	1.57	2.0	0.0		2.0								30.0	7.0							50.0	1.0	2.0	1.0	2.0	2.0	2.0	2.0	2.0	2.0	2.0	2.0		2.0
41796	60	2	14701.5001	12948.31257			year0708	8	60	2	4		3.0	2.0	1.35	2.0			2.0																26.0	1.0	2.0	2.0	1.0	2.0	2.0	1.0	2.0	2.0	1.0	2.0		2.0	2.0
41797	60	1	50005.9457	50123.6643			year0708	8	69	1	3		3.0	1.0	2.08	1.0	7.0	1.0	1.0	3.0													30.0	5.0	67.0	1.0	2.0	1.0	2.0	2.0	2.0	2.0	2.0	2.0	2.0	2.0		2.0	2.0
41841	61	1	32523.01545	31860.18762			year0708	8	70	2	3		5.0	1.0	4.38				1.0	3.0															47.0	1.0		2.0	1.0	2.0	2.0	1.0	2.0	2.0	2.0	2.0		2.0
41897	66	2	34962.52488	34558.89708			year0708	8	77	1	3		5.0	1.0	1.65	1.0	7.0	1.0	1.0	3.0							120.0	1.0							73.0	1.0	2.0	1.0	2.0	2.0	2.0	2.0	2.0	2.0	2.0	2.0		2.0	2.0
41915	62	2	55992.47219	53715.24902			year0708	8	63	2	3		5.0	1.0	3.93	1.0	3.0	1.0	1.0	3.0															60.0	1.0	2.0	2.0	1.0	2.0	2.0	2.0	2.0	2.0	2.0	2.0		2.0	1.0
41946	64	2	10981.48653	10410.69139			year0708	8	65	2	4		3.0	2.0	1.83	1.0	1.0	3.0	1.0	3.0							60.0	5.0							65.0	1.0	2.0	2.0	1.0	2.0	2.0	2.0	2.0	2.0	2.0	2.0		2.0	2.0
41952	70	1	27834.93419	27789.5029			year0708	8	71	2	3		5.0	1.0	5.0	2.0	3.0	3.0	1.0	3.0													30.0	3.0	66.0	1.0	2.0	1.0	2.0	2.0	2.0	2.0	2.0	2.0	2.0	2.0		2.0	2.0
41960	62	2	33018.735	27095.94855			year0708	8	80	2	3		3.0	2.0	5.0	1.0	3.0	1.0	2.0								180.0	7.0							40.0	1.0	2.0	2.0	2.0	2.0	2.0	2.0	2.0	2.0	2.0	2.0		2.0
41981	65	1	11032.10859	11163.52508			year0708	8	55	2	1		5.0	3.0	5.0	2.0			2.0								60.0	1.0							25.0	1.0	2.0	2.0	1.0	2.0	2.0	2.0	2.0	2.0	2.0	2.0		2.0	2.0
41993	62	2	89463.09211	89748.14518			year0708	8	59	2	3		5.0	1.0	5.0	1.0	7.0	1.0	1.0	1.0													60.0	3.0	45.0	1.0	2.0	2.0	2.0	2.0	2.0	2.0	2.0	2.0	2.0	2.0		2.0	1.0
42015	60	2	25045.44939	25765.36237			year0708	8	79	2	3		4.0	1.0	3.75	2.0			2.0								300.0	6.0	120.0	7.0			120.0	7.0	77.0	1.0	2.0	2.0	2.0	2.0	2.0	2.0	2.0	2.0	2.0	2.0		2.0	2.0
42026	62	1	25897.95094	23379.42641			year0708	8	71	1	3		1.0	1.0	4.37	2.0			2.0										60.0	6.0			30.0	3.0	60.0	1.0	2.0	2.0	2.0	2.0	2.0	2.0	2.0	2.0	2.0	2.0		2.0	2.0
42029	62	2	33098.089	32569.84379			year0708	8	71	2	3		2.0	2.0	1.25	2.0			2.0								180.0	2.0							51.0	1.0	2.0	2.0	2.0	2.0	2.0	2.0	2.0	2.0	2.0	2.0		1.0	2.0
42037	61	1	27429.85712	26604.03896			year0708	8	75	1	3		5.0	5.0		1.0	0.0		2.0																55.0	1.0	2.0	1.0	1.0	1.0	2.0	2.0	2.0	2.0	2.0	2.0		1.0
42099	67	1	48520.70708	49593.47222			year0708	8	66	1	3		5.0	1.0	4.38	1.0	2.0	1.0	1.0	3.0													120.0	4.0	58.0	1.0	2.0	2.0	1.0	2.0	2.0	2.0	2.0	2.0	2.0	2.0		1.0	2.0
42108	62	2	25749.17369	25934.64452			year0708	8	44	2	3		3.0	1.0	0.79	2.0	0.0		1.0	1.0															8.0	1.0	2.0	2.0	1.0	1.0	2.0	2.0	2.0	2.0	2.0	2.0		2.0	2.0
42120	62	1	7992.552615	7782.35425			year0708	8	72	1	5		5.0	2.0	5.0	2.0			2.0										20.0	7.0	120.0	3.0			65.0	1.0	2.0	2.0	1.0	2.0	2.0	2.0	2.0	2.0	2.0	2.0		1.0	1.0
42152	68	2	25351.90316	25458.24827			year0708	8	49	2	4		2.0	4.0	1.51	2.0	0.0		2.0								15.0	5.0							48.0	1.0	2.0	2.0	2.0	2.0	2.0	2.0	2.0	2.0	2.0	2.0		1.0	2.0
42170	63	2	32585.05768	30137.04798			year0708	8	79	1	3		2.0	1.0	1.2	1.0	0.0		2.0																10.0	1.0	1.0	2.0	1.0	2.0	2.0	2.0	2.0	2.0	1.0	2.0		1.0	2.0
42172	67	2	14178.30432	14035.48737			year0708	8	71	2	4		3.0	2.0	3.65	2.0	0.0		2.0														30.0	4.0	50.0	1.0	2.0	2.0	1.0	2.0	2.0	2.0	2.0	2.0	2.0	2.0		2.0	2.0
42215	62	1	7360.980165	6468.351302			year0708	8	77	1	2		2.0	1.0	0.18	1.0	3.0	1.0	1.0	3.0									30.0	6.0					67.0	1.0	2.0	2.0	2.0	2.0	2.0	2.0	2.0	2.0	2.0	2.0		2.0	1.0
42217	67	2	42737.85393	35071.68555			year0708	8	80	2	3		3.0	2.0	3.37				2.0																60.0	1.0	2.0	2.0	2.0	2.0	2.0	2.0	2.0	2.0	2.0	2.0		2.0
42300	69	2	28250.89328	27783.76969			year0708	8	75	2	5		5.0	4.0	0.58	2.0	0.0		2.0								45.0	6.0	45.0	5.0			45.0	6.0	40.0	1.0	2.0	2.0	1.0	2.0	2.0	2.0	2.0	2.0	2.0	2.0		2.0	2.0
42310	70	2	104692.6383	100972.1195			year0708	8	53	1	3		5.0	1.0	5.0	1.0	3.0	2.0	1.0	3.0							30.0	3.0	30.0	5.0	60.0	7.0			12.0	1.0	2.0	1.0	2.0	1.0	2.0	2.0	2.0	2.0	2.0	2.0		2.0	2.0
42321	65	1	53081.96294	50923.11067			year0708	8	62	2	3		4.0	2.0	4.95	2.0			2.0																52.0	1.0	2.0	2.0	1.0	2.0	2.0	2.0	2.0	2.0	2.0	2.0		2.0	2.0
42330	62	1	27611.39131	24184.61018			year0708	8	80	2	3		2.0	2.0	5.0	2.0	0.0		1.0	3.0															70.0	1.0	2.0	2.0	1.0	2.0	2.0	2.0	2.0	2.0	2.0	1.0		2.0
42340	66	1	8799.220618	7812.278838			year0708	8	60	2	1		1.0	4.0	0.87	1.0	8.0	3.0	2.0						30.0	3.0	90.0	4.0							56.0	1.0	2.0	2.0	2.0	2.0	2.0	2.0	2.0	2.0	2.0	2.0		2.0	2.0
42404	59	2	39719.01034	39256.72563			year0708	8	79	1	3		3.0	1.0	5.0	1.0	0.0		1.0	3.0									10.0	5.0					10.0	1.0	2.0	2.0	1.0	2.0	2.0	2.0	2.0	2.0	2.0	2.0		2.0
42444	60	1	60045.7725	59356.35643			year0708	8	68	2	3		3.0	1.0		1.0	0.0		2.0								360.0	6.0							25.0	1.0	2.0	1.0	2.0	2.0	2.0	2.0	2.0	2.0	2.0	2.0		2.0	1.0
42452	67	1	89777.89975	81663.15864			year0708	8	54	1	5		4.0	1.0	2.7	1.0	0.0		1.0	3.0							30.0	5.0					120.0	1.0	44.0	1.0	2.0	2.0	1.0	1.0	2.0	2.0	2.0	2.0	2.0	2.0		2.0
42484	61	2	43058.15259	44295.82745			year0708	8	72	2	3		4.0	1.0	5.0	1.0	2.0	2.0	2.0																62.0	1.0	2.0	2.0	1.0	2.0	2.0	2.0	1.0	2.0	1.0	1.0		2.0	2.0
42517	68	1	11585.67826	11630.61			year0708	8	60	2	4		5.0	3.0	5.0	1.0	1.0	2.0	1.0	3.0							120.0	3.0					45.0	2.0	50.0	1.0	2.0	2.0	2.0	2.0	2.0	2.0	2.0	2.0	2.0	2.0		2.0
42544	71	1	7888.875108	7480.950035			year0708	8	67	2	1		1.0	1.0	2.19	2.0			2.0						45.0	5.0	30.0	7.0			30.0	2.0	10.0	2.0	63.0	1.0	2.0	2.0	1.0	2.0	2.0	2.0	2.0	2.0	2.0	2.0		2.0	2.0
42545	59	1	36128.64169	37167.13286			year0708	8	74	2	3		3.0	1.0	3.65	2.0			2.0								60.0	1.0							70.0	1.0	2.0	2.0	2.0	1.0	2.0	2.0	2.0	2.0	2.0	2.0		2.0	2.0
42546	67	1	24752.7181	22515.39801			year0708	8	51	1	3		2.0	1.0	2.48	2.0	0.0		1.0	3.0							60.0	5.0	60.0	7.0					28.0	1.0	2.0	2.0	1.0	2.0	2.0	1.0	2.0	2.0	2.0	2.0		2.0	2.0
42547	62	1	29696.59229	27998.48974			year0708	8	79	2	3		3.0	2.0	2.18	1.0	2.0	2.0	2.0								15.0	1.0	90.0	4.0			90.0	4.0	74.0	1.0	2.0	2.0	2.0	1.0	2.0	2.0	2.0	2.0	2.0	2.0		2.0	2.0
42575	62	2	80330.17058	79814.77417			year0708	8	41	2	3		3.0	1.0	3.77	1.0	1.0	1.0	1.0	2.0							300.0	5.0					180.0	1.0	41.0	1.0	2.0	2.0	2.0	1.0	2.0	2.0	2.0	2.0	2.0	2.0		2.0	2.0
42590	71	1	30175.84826	29636.3267			year0708	8	59	1	3		4.0	1.0	1.46	1.0	0.0		1.0	1.0					120.0	3.0	240.0	4.0							30.0	1.0	2.0	2.0	1.0	2.0	2.0	2.0	2.0	1.0	2.0	2.0		2.0	1.0
42599	60	2	41938.83084	35298.37913			year0708	8	67	2	3		3.0	1.0	2.14	2.0	3.0	3.0	1.0	3.0							60.0	1.0							65.0	1.0	2.0	2.0	2.0	2.0	2.0	2.0	2.0	2.0	2.0	2.0		2.0	2.0
42629	66	1	8150.919915	8251.2084			year0708	8	60	2	1		1.0	4.0	1.02	1.0	0.0		2.0																30.0	1.0	2.0	2.0	1.0	2.0	2.0	2.0	2.0	2.0	2.0	2.0		2.0
42632	60	1	60045.7725	59356.35643			year0708	8	65	2	3		4.0	1.0	5.0	1.0	3.0	3.0	2.0								180.0	5.0					30.0	5.0	48.0	1.0	2.0	2.0	2.0	2.0	2.0	2.0	2.0	2.0	2.0	1.0		2.0	1.0
42674	65	1	20739.08598	20210.85437			year0708	8	80	1	3		5.0	1.0	4.38	1.0	7.0	1.0	1.0	3.0															50.0	1.0	2.0	1.0	2.0	2.0	2.0	1.0	1.0	2.0	2.0	2.0		2.0
42746	60	1	60606.69974	59356.35643			year0708	8	69	2	3		5.0	1.0	4.75	2.0	0.0		2.0												20.0	4.0			70.0	1.0	2.0	1.0	1.0	2.0	2.0	2.0	2.0	2.0	2.0	2.0		2.0	2.0
42772	64	1	28232.67169	27908.51802			year0708	8	65	2	3		3.0	1.0	1.43				2.0																50.0	1.0	2.0	2.0	1.0	2.0	2.0	2.0	2.0	2.0	2.0	2.0		2.0	2.0
42833	63	2	60214.15324	59522.80391			year0708	8	65	2	3		4.0	2.0	3.85	1.0	1.0	2.0	2.0								120.0	3.0					45.0	6.0	40.0	1.0	2.0	2.0	2.0	2.0	2.0	2.0	2.0	2.0	2.0	2.0		2.0	2.0
42876	61	1	31039.17615	27520.27787			year0708	8	80	2	3		3.0	5.0		1.0	0.0		2.0								120.0	7.0							50.0	1.0	2.0	1.0	1.0	2.0	2.0	2.0	2.0	2.0	2.0	2.0		2.0
42900	59	1	7073.789537	7237.067591			year0708	8	63	1	4		5.0	1.0	5.0	1.0	1.0	1.0	2.0												45.0	7.0	45.0	7.0	43.0	1.0	2.0	2.0	1.0	2.0	2.0	2.0	2.0	2.0	2.0	2.0		1.0	2.0
42908	60	2	39828.18426	36470.01806			year0708	8	80	2	3		4.0	2.0	1.73	2.0			2.0								30.0	3.0	25.0	3.0					80.0	1.0	2.0	1.0	2.0	1.0	2.0	2.0	2.0	2.0	2.0	2.0		2.0
42911	71	1	28816.5194	27623.87793			year0708	8	38	1	3		2.0	6.0	1.45	2.0	0.0		1.0	1.0									60.0	7.0					17.0	1.0	2.0	2.0	1.0	1.0	2.0	2.0	2.0	2.0	2.0	2.0		2.0	1.0
42914	70	2	192770.7301	186295.5067			year0708	8	43	1	5		1.0	1.0	2.73	1.0	0.0		1.0	3.0											180.0	2.0	60.0	3.0	35.0	1.0	2.0	2.0	2.0	2.0	2.0	2.0	2.0	2.0	2.0	2.0		2.0	2.0
42961	60	2	39464.29064	36136.80661			year0708	8	80	2	3		1.0	2.0	2.59	2.0			2.0																55.0	1.0	2.0	2.0	2.0	2.0	2.0	1.0	2.0	2.0	2.0	2.0		2.0
42978	67	1	8711.437723	8872.862854			year0708	8	79	1	3		1.0	1.0	1.1	2.0			2.0																60.0	1.0	2.0	1.0	2.0	2.0	2.0	2.0	2.0	1.0	1.0	2.0		1.0	2.0
43005	60	2	64182.35335	46088.49823			year0708	8	80	2	3		2.0	2.0	0.14	1.0	0.0																		1.0	1.0	2.0	2.0	2.0	2.0	2.0	2.0	2.0	2.0	2.0	2.0		2.0
43015	61	1	21640.46941	20862.8534			year0708	8	80	1	3		3.0	5.0	1.92	9.0	6.0	3.0	2.0						120.0	1.0	30.0	2.0							71.0	1.0	2.0	2.0	1.0	2.0	2.0	2.0	1.0	1.0	2.0	2.0		2.0
43016	66	2	48443.39708	44662.23725			year0708	8	73	2	3		3.0	1.0	2.1	1.0	0.0		1.0	3.0															60.0	1.0	2.0	1.0	2.0	2.0	2.0	2.0	2.0	2.0	2.0	2.0		2.0	2.0
43025	63	1	32598.5497	28968.55967			year0708	8	80	2	3		4.0	2.0	0.88	1.0	7.0	1.0	1.0	3.0									10.0	7.0					78.0	1.0	2.0	2.0	1.0	2.0	2.0	2.0	2.0	2.0	2.0	2.0		2.0
43185	69	2	22778.04696	23200.1299			year0708	8	77	1	3		5.0	5.0	3.85	1.0	7.0	1.0	1.0	3.0															55.0	1.0	2.0	2.0	2.0	2.0	2.0	2.0	2.0	2.0	2.0	2.0		2.0	2.0
43268	65	2	12348.9045	11754.82817			year0708	8	70	2	1		2.0	3.0	0.0	1.0	0.0		1.0	1.0															64.0	1.0	2.0	2.0	2.0	2.0	2.0	2.0	2.0	2.0	2.0	2.0		2.0	2.0
43271	61	1	31665.06467	29871.16709			year0708	8	53	2	3		4.0	4.0	0.69	1.0	1.0	3.0	1.0	3.0							180.0	7.0							47.0	1.0	2.0	2.0	1.0	1.0	2.0	2.0	2.0	1.0	2.0	2.0		2.0	2.0
43280	61	1	97659.61745	92495.8518			year0708	8	45	2	3		5.0	1.0	5.0	1.0	0.0		1.0	1.0															45.0	1.0	2.0	2.0	2.0	2.0	2.0	2.0	2.0	2.0	2.0	1.0		2.0	2.0
43288	61	1	26827.57151	24080.99578			year0708	8	61	2	3		3.0	1.0	1.07				1.0	1.0															15.0	1.0	2.0	2.0	1.0	1.0	2.0	2.0	2.0	2.0	2.0	2.0		2.0
43313	60	1	18277.83329	17534.47077			year0708	8	68	2	3		5.0	5.0	4.62	2.0			2.0								60.0	7.0	60.0	7.0			60.0	7.0	66.0	1.0	2.0	2.0	1.0	2.0	2.0	2.0	2.0	2.0	2.0	2.0		2.0	2.0
43333	64	2	21396.65895	20085.4587			year0708	8	38	1	4		2.0	4.0	0.95	1.0	30.0	3.0	1.0	1.0					360.0	6.0	240.0	4.0	240.0	7.0	120.0	4.0	120.0	7.0	23.0	1.0	2.0	2.0	1.0	1.0	2.0	2.0	2.0	2.0	2.0	2.0		2.0	2.0
43383	67	2	69470.0389	65649.87432			year0708	8	60	2	3		5.0	1.0	5.0	2.0	7.0	3.0	2.0														30.0	1.0	59.0	1.0	2.0	2.0	2.0	2.0	2.0	2.0	2.0	2.0	2.0	2.0		2.0	2.0
43413	59	2	25456.54454	25164.265			year0708	8	61	2	3		4.0	3.0	0.58	1.0	0.0		1.0	1.0							120.0	3.0							35.0	1.0	2.0	2.0	2.0	2.0	2.0	2.0	2.0	2.0	2.0	2.0		2.0	2.0
43418	62	1	9906.986187	9145.177468			year0708	8	63	2	4		4.0	1.0	1.31	1.0	1.0	2.0	1.0	3.0									30.0	1.0			90.0	3.0	52.0	1.0	2.0	1.0	2.0	2.0	2.0	2.0	2.0	2.0	2.0	2.0		2.0	1.0
43441	59	2	25456.54454	25164.265			year0708	8	63	2	3		2.0	1.0	1.64	2.0			1.0	3.0															37.0	1.0	2.0	1.0	2.0	2.0	2.0	2.0	2.0	2.0	2.0	2.0		2.0	1.0
43447	70	1	27834.93419	27789.5029			year0708	8	76	2	3		5.0	2.0	5.0	1.0	5.0	1.0	1.0	3.0													45.0	7.0	55.0	1.0	2.0	2.0	1.0		2.0	2.0	2.0	2.0	2.0	2.0		2.0
43452	70	2	25356.79358	22897.55103			year0708	8	80	2	4		2.0	2.0	2.36	1.0	334.0	3.0	1.0	3.0															78.0	1.0	2.0	2.0	2.0	2.0	2.0	2.0	2.0	2.0	2.0	2.0		2.0
43480	59	1	32769.21252	30227.87557			year0708	8	46	2	4		4.0	3.0	0.43	2.0	6.0	3.0	2.0																35.0	1.0	1.0	2.0	1.0	2.0	2.0	2.0	2.0	2.0	2.0	2.0		1.0	2.0
43492	66	2	61183.41283	58828.3675			year0708	8	51	2	3		4.0	3.0	3.71	1.0	2.0	2.0	1.0	3.0							360.0	5.0	60.0	5.0					49.0	1.0	2.0	2.0	2.0	2.0	2.0	2.0	2.0	2.0	2.0	2.0		2.0	2.0
43500	69	1	61838.5431	63205.758			year0708	8	63	1	3		4.0	1.0	5.0	1.0	182.0	3.0	1.0	3.0					180.0	1.0	300.0	4.0	60.0	1.0	120.0	1.0	240.0	7.0	40.0	1.0	2.0	1.0	1.0	1.0	2.0	2.0	2.0	2.0	2.0	2.0		2.0	1.0
43529	61	1	81659.56186	81626.66351			year0708	8	38	2	3		4.0	5.0	2.32	1.0	2.0	2.0	2.0								15.0	2.0					45.0	5.0	36.0	1.0	2.0	2.0	1.0	1.0	2.0	2.0	2.0	2.0	2.0	2.0		2.0	2.0
43543	60	1	6542.608534	6421.422141			year0708	8	67	1	1		3.0	1.0	5.0	1.0	7.0	1.0	2.0						240.0	5.0	240.0	5.0							9.0	1.0	1.0	2.0	1.0	2.0	2.0	2.0	2.0	2.0	1.0	2.0		2.0	2.0
43585	70	2	13739.42872	11630.48219			year0708	8	45	2	1		3.0	4.0	2.04	1.0	1.0	3.0	1.0	1.0					480.0	5.0	360.0	5.0					30.0	2.0	36.0	1.0	2.0	2.0	1.0	2.0	2.0	2.0	2.0	2.0	2.0	2.0		2.0	2.0
43615	64	1	26478.67377	25948.20428			year0708	8	80	1	3		5.0	1.0	3.86	1.0	0.0		1.0	3.0													15.0	7.0	75.0	1.0	2.0	2.0	1.0	2.0	2.0	2.0	1.0	1.0	1.0	1.0		1.0
43680	63	1	12033.52968	11859.84338			year0708	8	57	2	2		5.0	1.0	5.0	1.0	1.0	2.0	2.0						60.0	2.0	180.0	5.0			60.0	3.0			54.0	1.0	2.0	2.0	1.0	2.0	2.0	2.0	2.0	2.0	2.0	2.0		2.0	2.0
43748	59	2	35612.4582	32609.74653			year0708	8	80	2	3		2.0	2.0	1.62	2.0			2.0														15.0	2.0	76.0	1.0	2.0	2.0	2.0	1.0	2.0	1.0	1.0	1.0	1.0	2.0		1.0
43769	60	2	34451.34582	27960.58016			year0708	8	80	2	3		1.0	2.0	1.18	1.0	7.0	1.0	1.0	3.0							120.0	6.0							68.0	1.0	2.0	1.0	1.0	2.0	2.0	2.0	2.0	2.0	2.0	1.0		1.0
43773	62	2	26997.04444	25528.01577			year0708	8	80	1	3		5.0	2.0	5.0	1.0	7.0	1.0	1.0	3.0													60.0	4.0	50.0	1.0	2.0	1.0	2.0	2.0	2.0	2.0	1.0	2.0	1.0	2.0		2.0
43794	72	1	9341.174266	8769.324154			year0708	8	70	2	2		5.0	3.0	1.18	1.0	0.0		1.0	3.0															10.0	1.0	2.0	2.0	1.0	1.0	2.0	2.0	2.0	2.0	2.0	2.0		2.0	2.0
43806	61	2	30972.9201	27153.50812			year0708	8	80	1	3		1.0	1.0	1.71	2.0			2.0																80.0	1.0	2.0	1.0	1.0	2.0	2.0	2.0	2.0	2.0	1.0	2.0		2.0
43840	60	2	50332.33592	46088.49823			year0708	8	80	2	3		1.0	2.0	0.77				2.0																80.0	1.0	2.0	2.0	2.0	2.0	2.0	1.0	2.0	2.0	1.0	2.0		2.0
43887	66	1	12071.30263	10060.79733			year0708	8	80	2	1		1.0	2.0	1.86	2.0			2.0																76.0	1.0	2.0	2.0	1.0	2.0	2.0	2.0	2.0	2.0	2.0	2.0		2.0
43896	69	1	36214.83397	34403.62375			year0708	8	48	2	3		4.0	3.0		1.0	10.0	3.0	1.0	1.0							20.0	3.0					30.0	7.0	18.0	1.0	2.0	2.0	2.0		2.0	2.0	2.0	2.0	2.0	2.0		2.0
43903	60	2	11141.19696	11019.98823			year0708	8	80	1	3		5.0	4.0	1.67	1.0	270.0	3.0	1.0	3.0															40.0	1.0	2.0	2.0	2.0	1.0	2.0	1.0	2.0	1.0	1.0	2.0		2.0
43905	62	2	31659.806	32569.84379			year0708	8	73	2	3		5.0	1.0	2.64	1.0	3.0	1.0	2.0								240.0	7.0							53.0	1.0	2.0	1.0	2.0	2.0	2.0	2.0	2.0	2.0	2.0	2.0		2.0
43906	64	1	6660.027226	6302.970309			year0708	8	68	1	4		2.0	1.0	1.42	1.0	0.0		1.0	3.0															17.0	1.0	2.0	1.0	2.0	2.0	2.0	2.0	2.0	2.0	2.0	2.0		2.0	1.0
43937	61	1	30886.47423	29253.34768			year0708	8	47	2	3		1.0	1.0	1.61	2.0	0.0		1.0	1.0															47.0	1.0	2.0	1.0	1.0	1.0	2.0	2.0	2.0	2.0	2.0	2.0		2.0	2.0
43962	67	1	27640.9212	28153.11442			year0708	8	74	1	3		3.0	1.0	2.19	1.0	5.0	1.0	1.0	3.0					60.0	3.0	60.0	3.0	10.0	7.0					74.0	1.0	2.0	2.0	1.0	2.0	2.0	2.0	2.0	2.0	2.0	2.0		2.0
43977	61	1	26827.57151	24080.99578			year0708	8	62	2	3		2.0	1.0	0.84	2.0	0.0		1.0	1.0									60.0	5.0					40.0	1.0	2.0	2.0	2.0	2.0	2.0	2.0	1.0	1.0	2.0	2.0		2.0	1.0
44008	63	2	24964.94584	24561.98173			year0708	8	39	1	2		4.0	1.0	2.12	1.0	1.0	2.0	2.0								180.0	6.0					180.0	2.0	35.0	1.0	2.0	2.0	2.0	2.0	2.0	2.0	2.0	2.0	2.0	2.0		1.0	2.0
44041	68	1	7307.292697	7322.988469			year0708	8	60	1	4		5.0	1.0	5.0	2.0	0.0		2.0								180.0	5.0			30.0	2.0	240.0	1.0	45.0	1.0	2.0	2.0	1.0	2.0	2.0	2.0	2.0	2.0	2.0	2.0		1.0	2.0
44053	63	1	31770.34876	28968.55967			year0708	8	80	2	3		3.0	1.0	1.86	1.0	2.0	2.0	2.0								120.0	4.0					45.0	5.0	50.0	1.0	2.0	2.0	2.0	2.0	2.0	2.0	2.0	2.0	2.0	2.0		2.0
44088	74	1	11766.17969	9544.755375			year0708	8	68	2	4		2.0	2.0	1.16				2.0														15.0	7.0	50.0	1.0	2.0	2.0	2.0	2.0	2.0	2.0	2.0	2.0	2.0	2.0		2.0	2.0
44090	62	2	66311.72118	59522.80391			year0708	8	66	2	3		1.0	3.0	0.9	1.0	1.0	1.0	1.0	3.0															35.0	1.0	2.0	2.0	1.0	2.0	2.0	2.0	2.0	2.0	2.0	2.0		2.0	1.0
44104	63	1	31635.99016	28968.55967			year0708	8	80	2	3		4.0	1.0		1.0	0.0		2.0														45.0	7.0	80.0	1.0	2.0	2.0	1.0	2.0	2.0	2.0	2.0	1.0	1.0	2.0		2.0
44108	67	1	30046.32933	26131.23323			year0708	8	80	2	3		1.0	3.0	1.46	2.0			2.0														10.0	1.0	80.0	1.0	2.0	1.0	2.0	2.0	2.0	1.0	2.0	2.0	2.0	2.0		2.0
44110	65	1	31924.81673	30805.72353			year0708	8	33	2	3		4.0	3.0	1.6	2.0	0.0		1.0	1.0							180.0	4.0							19.0	1.0	2.0	2.0	1.0	2.0	2.0	2.0	2.0	2.0	2.0	2.0		2.0	2.0
44117	59	1	10520.56526	10882.70737			year0708	8	67	2	4		2.0	2.0	1.46	2.0			2.0																67.0	1.0	2.0	2.0	1.0	2.0	2.0	2.0	2.0	2.0	2.0	2.0		2.0	2.0
44120	60	2	11204.29912	8499.583422			year0708	8	71	2	2		5.0	1.0	0.88	2.0			2.0																61.0	1.0	2.0	2.0	1.0	2.0	2.0	2.0	2.0	2.0	2.0	2.0		2.0	2.0
44158	66	1	11149.23173	10626.05894			year0708	8	76	2	1		4.0	1.0	1.4	2.0	0.0		2.0																5.0	1.0	2.0	2.0	2.0	2.0	2.0	2.0	2.0	2.0	2.0	2.0		2.0	2.0
44208	67	2	7944.069793	7750.960967			year0708	8	67	1	4		4.0	1.0	3.86				1.0	3.0													300.0	2.0	60.0	1.0	2.0	2.0	2.0	2.0	2.0	2.0	2.0	2.0	2.0	2.0		1.0
44255	63	2	61219.80021	59522.80391			year0708	8	60	2	3		5.0	3.0	5.0	2.0	2.0	3.0	2.0						240.0	1.0	180.0	6.0					120.0	2.0	52.0	1.0	2.0	2.0	2.0	1.0	2.0	2.0	2.0	2.0	2.0	2.0		2.0	2.0
44296	63	2	51818.45159	53082.49251			year0708	8	73	2	3		3.0	1.0	2.14	1.0	2.0	3.0	2.0														60.0	1.0	63.0	1.0	2.0	2.0	1.0	2.0	2.0	2.0	2.0	2.0	2.0	2.0		2.0	2.0
44333	70	1	27013.03317	27789.5029			year0708	8	78	2	3		5.0	1.0	1.31	1.0	5.0	1.0	1.0	3.0															53.0	1.0	2.0	1.0	1.0	2.0	2.0	2.0	2.0	2.0	2.0	2.0		2.0	1.0
44354	61	1	22532.57674	21341.16365			year0708	8	46	2	3		4.0	3.0	0.73	1.0	2.0	3.0	2.0								300.0	2.0							30.0	1.0	2.0	1.0	1.0	2.0	2.0	2.0	2.0	2.0	2.0	2.0		1.0	2.0
44365	63	1	49732.37341	49330.97891			year0708	8	60	1	3		5.0	1.0	4.38	1.0	7.0	1.0	1.0	3.0							120.0	3.0					45.0	2.0	40.0	1.0	2.0	2.0	2.0	2.0	2.0	2.0	2.0	2.0	2.0	2.0		2.0	2.0
44401	64	1	11614.81534	11447.17257			year0708	8	52	2	1		3.0	2.0		2.0			2.0																44.0	1.0	2.0	2.0	1.0	2.0	2.0	2.0	2.0	2.0	2.0	2.0		2.0	2.0
44445	65	1	28238.24629	27157.83772			year0708	8	30	2	3		3.0	3.0	0.75	1.0	2.0	3.0	1.0	1.0															15.0	1.0	2.0	1.0	1.0	1.0	2.0	2.0	2.0	2.0	2.0	2.0		2.0	2.0
44450	60	1	5814.814791	5992.011661			year0708	8	62	2	2		1.0	3.0	1.52	1.0	0.0		1.0	1.0															48.0	1.0	2.0	2.0	2.0	2.0	2.0	2.0	2.0	2.0	2.0	2.0		2.0	1.0
44455	61	2	81566.67592	72259.67752			year0708	8	64	2	3		3.0	1.0		2.0	0.0		2.0						480.0	5.0					60.0	5.0	60.0	3.0	45.0	1.0	2.0	2.0	2.0	2.0	2.0	2.0	2.0	2.0	2.0	2.0		2.0	2.0
44457	60	1	52278.53845	52939.84105			year0708	8	61	1	3		5.0	1.0	4.02	1.0	3.0	1.0	1.0	3.0															40.0	1.0	2.0	2.0	2.0	2.0	2.0	2.0	2.0	2.0	2.0	2.0		1.0	1.0
44462	66	2	18964.08796	18250.287			year0708	8	75	1	3		5.0	1.0	4.64	1.0	0.0		1.0	1.0															11.0	1.0	2.0	1.0	2.0	2.0	2.0	2.0	2.0	2.0	2.0	2.0		2.0	1.0
44479	71	2	6600.9121	6106.112569			year0708	8	65	2	1		2.0	2.0	1.41	1.0	0.0		1.0	3.0															45.0	1.0	2.0	2.0	1.0	2.0	2.0	2.0	2.0	2.0	2.0	2.0		2.0	2.0
44550	63	2	8367.175996	8367.559715			year0708	8	66	2	2		4.0	2.0	1.14	2.0			2.0														120.0	5.0	59.0	1.0	2.0	2.0	1.0	2.0	2.0	2.0	2.0	2.0	2.0	2.0		2.0	2.0
44582	67	1	25935.09923	23044.91476			year0708	8	80	2	3		3.0	1.0	1.24	2.0			2.0																80.0	1.0	2.0	2.0	1.0	1.0	2.0	2.0	2.0	2.0	2.0	2.0		2.0
44622	69	1	50692.72328	37116.2262			year0708	8	80	2	3		4.0	2.0	1.47				2.0										15.0	1.0					56.0	1.0	2.0	2.0	2.0	2.0	2.0	2.0	2.0	2.0	2.0	2.0		2.0
44624	59	2	27716.51575	25211.30734			year0708	8	52	1	3		2.0	1.0	0.93	2.0	1.0	1.0	1.0	2.0															25.0	1.0	2.0	2.0	1.0	1.0	2.0	1.0	1.0	2.0	1.0	2.0		2.0	1.0
44643	63	1	91938.51542	92231.45584			year0708	8	56	2	3		5.0	4.0	3.92	1.0	1.0	3.0	2.0												30.0	3.0			50.0	1.0	2.0	2.0	2.0	1.0	2.0	2.0	2.0	2.0	2.0	2.0		2.0	2.0
44672	60	2	30485.5783	30582.71342			year0708	8	59	2	3		3.0	2.0	0.5	2.0	6.0	3.0	2.0								120.0	1.0	10.0	1.0					58.0	1.0	2.0	1.0	2.0	2.0	2.0	2.0	2.0	2.0	2.0	2.0		2.0	2.0
44703	69	1	26922.90346	26630.00037			year0708	8	80	1	3		4.0	1.0	1.83	1.0	7.0	1.0	1.0	3.0															67.0	1.0	2.0	2.0	2.0	2.0	2.0	2.0	2.0	2.0	2.0	1.0		2.0
44720	63	1	79778.1333	79632.53077			year0708	8	58	1	3		4.0	1.0	5.0	1.0	4.0	1.0	1.0	3.0							90.0	4.0	20.0	7.0			30.0	5.0	5.0	1.0	2.0	1.0	1.0	2.0	2.0	2.0	1.0	2.0	2.0	2.0		2.0	1.0
44750	74	2	76966.27513	75485.15397			year0708	8	49	2	3		3.0	1.0	2.02	1.0	0.0		1.0	1.0															47.0	1.0	2.0	2.0	2.0	2.0	2.0	2.0	2.0	2.0	2.0	2.0		2.0	2.0
44774	64	1	23816.48384	21576.59974			year0708	8	68	2	3		3.0	5.0	1.18	2.0	1.0	3.0	2.0								120.0	7.0	90.0	7.0			30.0	2.0	66.0	1.0	2.0	2.0	2.0	2.0	2.0	2.0	2.0	2.0	2.0	2.0		2.0	2.0
44778	73	1	26839.11999	26737.1021			year0708	8	53	2	3		3.0	1.0	0.73	2.0	6.0	3.0	2.0																38.0	1.0	2.0	2.0	2.0	2.0	2.0	2.0	2.0	2.0	2.0	2.0		2.0	2.0
44780	61	2	106601.8427	107369.6939			year0708	8	49	2	3		3.0	1.0	5.0	2.0	0.0		2.0								15.0	2.0					30.0	2.0	46.0	1.0	2.0	2.0	1.0	2.0	2.0	2.0	2.0	2.0	2.0	2.0		2.0	2.0
44784	60	2	103314.91	103644.0987			year0708	8	52	2	3		2.0	3.0	5.0	1.0	1.0	2.0	1.0	3.0					300.0	5.0	300.0	5.0	10.0	7.0					49.0	1.0	2.0	2.0	2.0	2.0	2.0	2.0	2.0	2.0	2.0	2.0		2.0	2.0
44785	68	1	26736.3561	26885.34747			year0708	8	46	1	4		5.0	1.0	5.0	1.0	2.0	2.0	2.0								60.0	2.0							16.0	1.0	2.0	2.0	2.0	2.0	2.0	2.0	2.0	2.0	2.0	2.0		2.0	2.0
44791	71	1	8416.894568	8017.063535			year0708	8	64	1	2		4.0	1.0		1.0	3.0	3.0	2.0								120.0	3.0							54.0	1.0	2.0	2.0	2.0	2.0	2.0	2.0	2.0	2.0	2.0	2.0		2.0	2.0
44866	60	2	21585.13168	21545.7368			year0708	8	59	1	3		3.0	1.0	0.7	1.0	0.0		1.0	1.0															20.0	1.0	2.0	2.0	1.0	2.0	2.0	2.0	2.0	2.0	2.0	2.0		2.0	1.0
44933	70	2	51991.97823	52001.73456			year0708	8	48	2	3		4.0	1.0		1.0	2.0	2.0	2.0								180.0	5.0			90.0	6.0	60.0	3.0	40.0	1.0	2.0	2.0	1.0	2.0	2.0	2.0	2.0	2.0	2.0	2.0		2.0
44934	59	2	34211.12893	34320.13464			year0708	8	50	2	3		4.0	1.0	0.71	1.0	0.0		1.0	2.0															5.0	1.0	2.0	2.0	1.0	2.0	2.0	2.0	2.0	2.0	2.0	2.0		2.0	2.0
44938	63	2	96356.53903	96663.55644			year0708	8	56	2	3		3.0	1.0	5.0	1.0	3.0	3.0	2.0												45.0	7.0	45.0	7.0	48.0	1.0	2.0	2.0	1.0	2.0	2.0	2.0	2.0	2.0	2.0	2.0		2.0	1.0
44972	72	2	23968.61337	24334.89218			year0708	8	44	1	4		4.0	1.0	2.98	1.0	3.0	2.0	2.0						120.0	4.0	120.0	4.0	60.0	1.0	60.0	3.0	60.0	3.0	30.0	1.0	2.0	2.0	2.0		2.0	2.0	2.0	2.0	2.0	1.0		2.0	2.0
45025	59	2	21180.3713	21648.65723			year0708	8	67	1	3		2.0	3.0	1.12	1.0	0.0		1.0	3.0															17.0	1.0	2.0	2.0	2.0	2.0	2.0	2.0	2.0	2.0	2.0	2.0		2.0
45073	61	1	36515.87322	36501.162			year0708	8	32	2	3		3.0	1.0	1.24	1.0	1.0	3.0	1.0	1.0													60.0	3.0	31.0	1.0	2.0	2.0	1.0	2.0	2.0	2.0	2.0	2.0	2.0	2.0		2.0	2.0
45078	59	2	36197.09589	35245.13839			year0708	8	78	1	3		4.0	3.0	2.12	1.0	0.0		1.0	3.0															60.0	1.0	2.0	2.0	2.0	2.0	2.0	2.0	2.0	2.0	2.0	2.0		2.0	1.0
45087	65	1	22319.4537	21737.72749			year0708	8	63	2	5		5.0	3.0	1.18	1.0	1.0	1.0	2.0						180.0	3.0	60.0	5.0	10.0	5.0					56.0	1.0	2.0	2.0	1.0	2.0	2.0	2.0	2.0	2.0	2.0	2.0		2.0	2.0
45089	67	1	9172.058664	8872.862854			year0708	8	79	1	3		1.0	1.0	1.47	1.0	3.0	1.0	1.0	1.0															25.0	1.0	2.0	2.0	2.0	2.0	2.0			2.0	1.0	2.0		2.0	1.0
45118	59	2	37817.58484	37752.25845			year0708	8	77	2	3		3.0	2.0	1.2	1.0	0.0		1.0	3.0															28.0	1.0	2.0	2.0	1.0	1.0	2.0	2.0	2.0	2.0	2.0	1.0		2.0	1.0
45146	63	2	19348.97185	18071.35615			year0708	8	80	1	3		1.0	1.0	2.5	1.0	4.0	1.0	1.0	3.0													60.0	5.0	45.0	1.0	2.0	2.0	2.0	1.0	2.0	2.0	2.0	2.0	2.0	2.0		2.0
45185	61	1	45850.94077	46864.6789			year0708	8	69	1	3		4.0	1.0	5.0	1.0	3.0	2.0	1.0	3.0					30.0	2.0	120.0	4.0					120.0	1.0	65.0	1.0	2.0	1.0	1.0	2.0	2.0	2.0	2.0	2.0	2.0	2.0		2.0	1.0
45204	70	1	23831.67307	23204.91726			year0708	8	72	1	3		5.0	1.0	5.0	1.0	2.0	2.0	2.0										120.0	7.0			60.0	4.0	50.0	1.0	2.0	2.0	2.0	1.0	2.0	2.0	2.0	2.0	2.0	2.0		2.0	2.0
45225	60	2	77002.20226	76861.66606			year0708	8	59	1	3		3.0	1.0	0.88	1.0	7.0	1.0	2.0														60.0	3.0	40.0	1.0	2.0	1.0	1.0	2.0	2.0	2.0	2.0	2.0	2.0	2.0		2.0	2.0
45231	64	1	42296.14308	42279.10315			year0708	8	32	2	3		3.0	1.0	0.77	1.0	0.0		1.0	1.0					660.0	5.0	90.0	5.0			120.0	2.0	240.0	3.0	16.0	1.0	2.0	2.0	2.0	2.0	2.0	2.0	2.0	2.0	2.0	2.0		2.0
45247	70	1	41833.97579	40876.91339			year0708	8	62	1	3		5.0	1.0	5.0	1.0	7.0	1.0	1.0	3.0													60.0	5.0	55.0	1.0	2.0	2.0	2.0	2.0	2.0	2.0	2.0	2.0	2.0	2.0		2.0	2.0
45258	69	2	25569.79299	22722.48553			year0708	8	80	2	5		4.0	2.0		1.0	6.0	3.0	1.0	3.0					120.0	5.0									60.0	1.0	2.0	2.0	2.0	2.0	2.0	2.0	2.0	2.0	2.0	2.0		2.0
45278	60	2	52202.2126	47614.47603			year0708	8	69	1	3		4.0	1.0	3.65	1.0	5.0	3.0	1.0	3.0															65.0	1.0	2.0	2.0	2.0	2.0	2.0	2.0	1.0	1.0	1.0	2.0		2.0	1.0
45298	61	1	53155.16237	52544.8609			year0708	8	67	2	3		2.0	1.0	1.97	1.0	3.0	1.0	2.0						240.0	5.0	240.0	7.0							28.0	1.0	2.0	2.0	2.0	2.0	2.0	2.0	2.0	2.0	2.0	2.0		2.0	2.0
45311	59	1	7080.744171	7237.067591			year0708	8	68	1	4		2.0	1.0	2.92	1.0	0.0		1.0	3.0															68.0	1.0	2.0	1.0	2.0	2.0	2.0	2.0	2.0	2.0	2.0	2.0		1.0
45348	63	1	57654.92135	55310.0861			year0708	8	67	2	3		5.0	3.0	5.0	1.0	1.0	1.0	2.0																63.0	1.0	2.0	2.0	2.0	1.0	2.0	2.0	2.0	2.0	2.0	2.0		2.0	2.0
45366	64	1	12380.15379	11413.45706			year0708	8	75	2	4		2.0	2.0	1.76	2.0	0.0		1.0	3.0															62.0	1.0	2.0	1.0	1.0	2.0	2.0	2.0	2.0	2.0	2.0	2.0		2.0	1.0
45421	66	1	8934.74856	8251.2084			year0708	8	69	2	1		3.0	1.0	0.88	1.0	6.0	3.0	2.0														60.0	5.0	63.0	1.0	2.0	2.0	1.0	2.0	2.0	2.0	2.0	2.0	2.0	2.0		2.0	1.0
45444	59	2	11398.52493	11265.8589			year0708	8	73	1	3		3.0	1.0	0.75	1.0	4.0	2.0	1.0	3.0									60.0	3.0					50.0	1.0	2.0	2.0	2.0	2.0	2.0	2.0	2.0	2.0	2.0	2.0		2.0	2.0
45447	67	1	20167.89468	20747.60595			year0708	8	75	2	3		1.0	2.0		2.0			2.0																35.0	1.0	2.0	2.0	2.0	2.0	2.0	2.0	2.0	2.0	2.0	2.0		2.0
45468	69	1	27359.965	26630.00037			year0708	8	80	1	3		3.0	1.0	1.75	1.0	5.0	1.0	1.0	3.0													60.0	4.0	5.0	1.0	2.0	2.0	2.0	1.0	2.0	2.0	2.0	2.0	2.0	2.0		1.0
45496	63	2	60214.15324	59522.80391			year0708	8	67	2	3		4.0	1.0	5.0	1.0	3.0	1.0	2.0																40.0	1.0	2.0	2.0	2.0	2.0	2.0	2.0	2.0	2.0	2.0	2.0		2.0	2.0
45499	62	2	28330.12334	25749.8736			year0708	8	73	1	3		4.0	2.0	5.0	2.0	2.0	3.0	2.0														240.0	1.0	73.0	1.0	2.0	1.0	1.0	1.0	2.0	2.0	1.0	2.0	2.0	2.0		2.0	2.0
45500	59	2	13390.33294	12852.34501			year0708	8	80	1	3		3.0	1.0	0.5	2.0			1.0	3.0															50.0	1.0	2.0	2.0	2.0	2.0	2.0	1.0	2.0	1.0	2.0	1.0		2.0
45553	66	2	38592.57594	36045.60922			year0708	8	68	2	3		4.0	1.0	4.64	2.0	1.0	3.0	2.0																2.0	1.0	2.0	2.0	2.0	1.0	2.0	2.0	2.0	2.0	2.0	1.0		2.0
45556	64	2	136838.9221	137274.9271			year0708	8	56	2	3		4.0	1.0	4.86				1.0	3.0													30.0	3.0	40.0	1.0	2.0	2.0	1.0	2.0	2.0	2.0	2.0	2.0	2.0	2.0		2.0	1.0
45561	61	1	20988.11386	19606.00553			year0708	8	79	2	3		3.0	2.0	1.52	2.0			2.0								60.0	1.0							78.0	1.0	2.0	2.0	1.0	2.0	2.0	2.0	2.0	2.0	2.0	2.0		2.0	2.0
45596	69	2	8490.75809	8434.921462			year0708	8	80	1	4		5.0	4.0	1.92	1.0	7.0	1.0	1.0	3.0															80.0	1.0	2.0	2.0	1.0	1.0	2.0	1.0	2.0	2.0	2.0	2.0		1.0
45616	66	2	48190.10495	46169.41726			year0708	8	39	2	3		5.0	1.0	5.0	1.0	300.0	3.0	2.0								240.0	7.0							39.0	1.0	2.0	2.0	2.0	2.0	2.0	2.0	2.0	2.0	2.0	2.0		2.0	2.0
45703	63	1	63466.14383	55310.0861			year0708	8	66	2	3		2.0	1.0	4.75	1.0	3.0	1.0	1.0	3.0							120.0	5.0	120.0	5.0			45.0	3.0	50.0	1.0	2.0	1.0	2.0	1.0	2.0	2.0	2.0	2.0	2.0	2.0		2.0
45733	74	2	21190.22383	19905.92012			year0708	8	59	2	4		4.0	2.0	0.58	1.0	8.0	3.0	1.0	2.0							15.0	3.0							39.0	1.0	1.0	2.0	1.0	2.0	2.0	2.0	2.0	2.0	2.0	2.0		2.0	2.0
45757	69	1	44316.54813	41782.22977			year0708	8	34	2	3		4.0	5.0	1.18	2.0	2.0	3.0	2.0								480.0	5.0					60.0	1.0	31.0	1.0	2.0	2.0	2.0	2.0	2.0	2.0	2.0	2.0	2.0	2.0		2.0	2.0
45768	70	1	33427.84224	24004.09096			year0708	8	80	2	3		3.0	1.0	5.0				1.0	3.0													60.0	5.0	80.0	1.0	2.0	1.0	2.0	2.0	2.0	2.0	2.0	2.0	2.0	2.0		2.0
45788	65	1	5347.830278	5429.504046			year0708	8	64	2	2		5.0	1.0		2.0			2.0																48.0	1.0	2.0	2.0	2.0	2.0	2.0	2.0	2.0	1.0	1.0	2.0		2.0	2.0
45834	71	1	54624.72641	44933.41435			year0708	8	72	2	3		5.0	3.0	2.56	1.0	5.0	1.0	1.0	1.0													60.0	1.0	57.0	1.0	2.0	2.0	1.0	2.0	2.0	2.0	2.0	2.0	2.0	2.0		2.0	1.0
45845	72	2	33395.34672	33512.41081			year0708	8	75	1	3		4.0	1.0	2.14	1.0	7.0	1.0	1.0	3.0															73.0	1.0	2.0	1.0	2.0	2.0	2.0	2.0	2.0	2.0	2.0	2.0		2.0	1.0
45857	74	2	12071.28609	10882.34794			year0708	8	80	2	4		3.0	2.0	2.43				2.0																68.0	1.0	2.0	2.0	2.0		2.0	2.0	2.0	2.0	2.0	1.0		2.0
45882	63	1	50485.97866	49330.97891			year0708	8	67	1	3		4.0	1.0	4.75	1.0	3.0	1.0	1.0	3.0									15.0	7.0			30.0	3.0	66.0	1.0	2.0	2.0	2.0	2.0	2.0	2.0	2.0	2.0	2.0	2.0		2.0	1.0
45950	59	2	42307.13691	42808.27597			year0708	8	77	2	3		4.0	2.0	2.36				2.0														60.0	2.0	70.0	1.0	2.0	2.0	2.0	2.0	2.0	2.0	2.0	2.0	2.0	2.0		2.0
45957	68	1	37104.92631	37608.39345			year0708	8	77	2	3		5.0	3.0	0.69	2.0	0.0		2.0								300.0	7.0							70.0	1.0	2.0	2.0	2.0	2.0	2.0	2.0	2.0	2.0	2.0	2.0		2.0	2.0
45959	74	2	9798.257531	9288.964209			year0708	8	60	2	4		3.0	3.0	1.76	2.0	0.0		2.0								60.0	2.0							53.0	1.0	2.0	2.0	2.0	2.0	2.0	2.0	1.0	1.0	2.0	2.0		2.0	2.0
45966	63	1	23025.59545	21630.05297			year0708	8	53	2	4		4.0	3.0	4.38	2.0	0.0		2.0								60.0	6.0					90.0	4.0	51.0	1.0	2.0	2.0	2.0	2.0	2.0	2.0	2.0	2.0	2.0	2.0		2.0	2.0
45968	59	1	11111.65875	11494.14765			year0708	8	69	2	4		3.0	2.0	0.78	2.0	0.0		1.0	3.0													10.0	2.0	35.0	1.0	2.0	2.0	1.0	2.0	2.0	2.0	2.0	2.0	2.0	2.0		2.0	2.0
45987	60	1	51794.69002	52939.84105			year0708	8	67	1	3		3.0	1.0	2.34				1.0	3.0															57.0	1.0	2.0	1.0	2.0	2.0	2.0	2.0	2.0	2.0	1.0	2.0		1.0
45989	60	2	39496.12403	36165.95592			year0708	8	80	2	3		3.0	2.0	1.44	1.0	0.0		2.0														15.0	3.0	72.0	1.0	2.0	2.0	2.0	2.0	2.0	2.0	2.0	2.0	2.0	2.0		2.0
45997	59	2	105572.032	105908.4125			year0708	8	58	2	3		1.0	1.0	3.0	1.0	0.0		1.0	3.0															45.0	1.0	2.0	1.0	1.0	2.0	2.0	2.0	2.0	2.0	2.0	2.0		2.0	1.0
45998	66	1	11071.20016	10840.50203			year0708	8	78	1	1		1.0	1.0	0.73	1.0	0.0		2.0																77.0	1.0	2.0	2.0	2.0	2.0	2.0	2.0	2.0	2.0	2.0			2.0
46036	60	2	31576.41838	28618.26955			year0708	8	80	2	3		2.0	1.0	1.75	2.0			2.0																70.0	1.0	2.0	2.0	2.0	2.0	2.0	2.0	2.0	1.0	2.0	1.0		1.0
46068	72	2	27519.92961	26785.69711			year0708	8	80	1	3		3.0	1.0	2.86	1.0	4.0	1.0	1.0	3.0							120.0	4.0					40.0	6.0	62.0	1.0	2.0	2.0	2.0	2.0	2.0	2.0	2.0	2.0	2.0	1.0		2.0
46095	64	1	5716.23061	5468.242642			year0708	8	64	1	1		2.0	1.0	0.68	2.0	0.0		1.0	3.0															61.0	1.0	2.0	2.0	2.0	2.0	2.0	2.0	2.0	2.0	2.0	2.0		1.0	2.0
46098	59	2	21902.07286	21262.07406			year0708	8	65	1	3		2.0	1.0	0.71	1.0	0.0		1.0	3.0															35.0	1.0	2.0	2.0	1.0	1.0	2.0	2.0	1.0	2.0	1.0	2.0		2.0	1.0
46102	69	1	125825.0485	119055.4749			year0708	8	50	2	3		5.0	5.0	3.92	1.0	0.0		2.0										90.0	4.0	90.0	4.0			47.0	1.0	2.0	2.0	2.0	2.0	2.0	2.0	2.0	2.0	2.0	2.0		2.0	2.0
46111	67	2	7073.789537	7237.067591			year0708	8	64	1	4		5.0	1.0	5.0	1.0	1.0	1.0	2.0								20.0	3.0			10.0	3.0	180.0	3.0	54.0	1.0	2.0	2.0	1.0	2.0	2.0	2.0	2.0	2.0	2.0	2.0		2.0	2.0
46126	67	1	23428.36561	22473.38602			year0708	8	65	2	3		2.0	2.0	1.13	1.0	0.0		1.0	1.0							180.0	6.0	30.0	5.0					35.0	1.0	2.0	2.0	2.0	2.0	2.0	2.0	2.0	2.0	2.0	2.0		2.0	1.0
46137	59	2	27716.51575	25211.30734			year0708	8	52	1	3		1.0	5.0	0.58	1.0	0.0		1.0	1.0							120.0	2.0	20.0	7.0					44.0	1.0	2.0	2.0	1.0	2.0	2.0	2.0	2.0	2.0	2.0	2.0		2.0
46141	61	2	7724.032785	7294.599204			year0708	8	62	2	2		3.0	1.0		1.0	2.0	3.0	2.0																35.0	1.0	2.0	2.0	2.0	2.0	2.0	2.0	2.0	2.0	2.0	2.0		2.0	2.0
46169	60	2	46387.48547	36165.95592			year0708	8	80	2	3		3.0	2.0	2.14	1.0	2.0	3.0	1.0	3.0							30.0	7.0					30.0	3.0	20.0	1.0	2.0	2.0	1.0	2.0	2.0	1.0	2.0	2.0	1.0	1.0		2.0
46189	73	1	60780.72562	53935.50777			year0708	8	68	2	3		1.0	1.0	1.31				2.0																64.0	1.0	2.0	2.0	1.0	2.0	2.0	2.0	2.0	2.0	2.0	2.0		2.0
46193	59	2	94282.94564	94583.35604			year0708	8	57	2	3		5.0	1.0	5.0	2.0			2.0														30.0	6.0	55.0	1.0	2.0	2.0	2.0	2.0	2.0	2.0	2.0	2.0	2.0	2.0		2.0	2.0
46194	61	2	43696.7286	43814.1208			year0708	8	75	2	3		3.0	1.0		2.0			2.0						360.0	7.0	360.0	7.0							66.0	1.0	2.0	2.0	2.0	2.0	2.0	2.0	2.0	2.0	2.0	2.0		2.0	2.0
46204	63	2	23747.28327	22367.28691			year0708	8	80	1	3		4.0	1.0	2.14	1.0	0.0		1.0	3.0							90.0	6.0	120.0	7.0					60.0	1.0	2.0	1.0	2.0	2.0	2.0	2.0	2.0	2.0	1.0	2.0		2.0
46239	67	2	66694.44334	65649.87432			year0708	8	61	2	3		3.0	1.0	5.0	2.0			2.0														30.0	6.0	44.0	1.0	2.0	2.0	1.0	2.0	2.0	2.0	2.0	2.0	2.0	2.0		2.0	2.0
46255	59	2	10270.28658	9935.266183			year0708	8	75	1	3		2.0	3.0	1.54	1.0	0.0		1.0	3.0															35.0	1.0	1.0	2.0	1.0	2.0	2.0	1.0	2.0	1.0	1.0	1.0		2.0
46315	59	2	39501.10816	38696.06491			year0708	8	76	2	3		4.0	1.0		2.0	0.0		2.0														120.0	4.0	75.0	1.0	2.0	1.0	1.0	2.0	2.0	2.0	2.0	2.0	2.0	2.0		2.0	2.0
46316	67	2	39319.85953	39806.31553			year0708	8	73	2	3		2.0	1.0	1.89	2.0			2.0								30.0	2.0							62.0	1.0	2.0	2.0	2.0	2.0	2.0	2.0	2.0	2.0	2.0	2.0		2.0	2.0
46322	70	1	32784.38745	24004.09096			year0708	8	80	2	3		5.0	2.0	5.0	1.0	3.0	1.0	1.0	3.0							60.0	4.0					60.0	4.0	75.0	1.0	2.0	1.0	2.0	2.0	2.0	2.0	2.0	2.0	2.0	1.0		2.0
46333	59	2	21124.66185	20894.83973			year0708	8	80	1	3		3.0	2.0	3.92	1.0	7.0	1.0	1.0	3.0													30.0	7.0	43.0	1.0	2.0	2.0	2.0	2.0	2.0	2.0	2.0	2.0	2.0	2.0		2.0
46334	71	1	12455.38632	9634.105961			year0708	8	75	2	1		4.0	2.0	3.23	1.0	3.0	1.0	2.0						180.0	1.0	180.0	3.0	120.0	3.0			120.0	2.0	50.0	1.0	2.0	2.0	1.0	1.0	2.0	2.0	2.0	2.0	2.0	2.0		2.0	2.0
46343	59	1	11226.48663	11494.14765			year0708	8	65	2	4		2.0	1.0	2.92	2.0	0.0		1.0	3.0															50.0	1.0	2.0	2.0	1.0	2.0	2.0	2.0	2.0	2.0	2.0	2.0		1.0	2.0
46365	68	2	68695.34854	65271.22119			year0708	8	33	1	3		5.0	1.0	5.0	1.0	3.0	1.0	1.0	3.0											60.0	2.0	30.0	2.0	25.0	1.0	2.0	2.0	1.0	2.0	2.0	2.0	2.0	2.0	2.0	2.0		2.0	2.0
46368	72	1	10413.39555	10138.94889			year0708	8	68	2	2		5.0	1.0	5.0	2.0	3.0	3.0	2.0																60.0	1.0	2.0	2.0	1.0	2.0	2.0	2.0	2.0	2.0	2.0	2.0		1.0	1.0
46372	74	2	53863.26206	50901.31574			year0708	8	62	2	3		4.0	1.0	5.0	1.0	4.0	1.0	2.0								20.0	3.0	45.0	5.0					57.0	1.0	2.0	1.0	2.0	2.0	2.0	2.0	2.0	2.0	2.0	2.0		2.0	1.0
46375	63	2	94741.26046	94759.283			year0708	8	49	1	3		4.0	1.0	5.0	1.0	3.0	2.0	2.0						240.0	4.0									49.0	1.0	2.0	2.0	1.0	2.0	2.0	2.0	2.0	2.0	2.0	2.0		2.0
46389	67	1	27640.9212	28153.11442			year0708	8	79	1	3		5.0	1.0	2.63	1.0	0.0		1.0	1.0							120.0	7.0	60.0	7.0					76.0	1.0	2.0	1.0	1.0	2.0	2.0	2.0	2.0	2.0	2.0	2.0		2.0	1.0
46398	63	2	34614.16047	31174.96316			year0708	8	80	2	3		4.0	2.0	1.44	2.0			2.0														145.0	7.0	60.0	1.0	2.0	2.0	2.0	2.0	2.0	2.0	2.0	2.0	2.0	2.0		2.0
46425	68	1	22311.77178	22436.10665			year0708	8	50	1	4		5.0	1.0	4.8	1.0	2.0	1.0	2.0						120.0	5.0	120.0	5.0			180.0	1.0			21.0	1.0	2.0	2.0	2.0	2.0	2.0	2.0	2.0	2.0	2.0	2.0		2.0	2.0
46451	64	2	31113.95112	31872.9338			year0708	8	75	2	3		3.0	1.0	1.99	1.0	5.0	1.0	1.0	3.0															65.0	1.0	2.0	2.0	2.0	2.0	2.0	2.0	2.0	2.0	2.0	2.0		2.0	2.0
46468	59	1	10629.28479	10882.70737			year0708	8	60	2	4		2.0	1.0	2.77	1.0	1.0	2.0	2.0																54.0	1.0	2.0	2.0	1.0	1.0	2.0	2.0	2.0	2.0	2.0	2.0		2.0	2.0
46476	66	1	12749.52363	10626.05894			year0708	8	73	2	1		1.0	2.0	0.92	2.0			2.0																36.0	1.0	2.0	2.0	2.0	1.0	2.0	2.0	2.0	2.0	2.0	2.0		2.0	2.0
46496	61	1	13772.77697	11172.51228			year0708	8	63	2	4		4.0	1.0	5.0	2.0			2.0								10.0	7.0							54.0	1.0	2.0	2.0	1.0	2.0	2.0	2.0	2.0	2.0	1.0	1.0		2.0	2.0
46499	62	1	7360.980165	6468.351302			year0708	8	80	1	2		1.0	1.0					2.0										60.0	4.0					50.0	1.0	2.0	2.0	1.0	2.0	2.0	2.0	2.0	2.0	2.0	2.0		2.0
46501	69	1	45575.48908	42969.40373			year0708	8	74	2	3		2.0	2.0	2.01	1.0	0.0		1.0	3.0															60.0	1.0	2.0	2.0	2.0	1.0	2.0	2.0	2.0	2.0	2.0	2.0		2.0	1.0
46514	59	2	66675.57423	63818.81276			year0708	8	61	2	3		3.0	1.0	2.14	1.0	0.0		1.0	3.0															45.0	1.0	2.0	2.0	2.0	2.0	2.0	2.0	2.0	2.0	2.0	2.0		2.0	1.0
46532	63	1	28416.35196	28087.57217			year0708	8	40	1	3		4.0	3.0	1.16	1.0	4.0	3.0	1.0	1.0					360.0	6.0	240.0	6.0	30.0	6.0					1.0	1.0	2.0	2.0	1.0	1.0	2.0	2.0	2.0	2.0	2.0	2.0		1.0	2.0
46559	63	1	22480.35052	20637.79093			year0708	8	71	2	3		4.0	3.0	1.16	2.0			1.0	3.0															28.0	1.0	2.0	2.0	1.0	1.0	2.0	2.0	2.0	2.0	2.0	2.0		2.0	1.0
46566	66	2	22624.55323	22291.90488			year0708	8	48	2	2		3.0	1.0	5.0	2.0	3.0	3.0	1.0	3.0											20.0	3.0	30.0	3.0	41.0	1.0	2.0	1.0	2.0	2.0	2.0	2.0	2.0	2.0	2.0	2.0		2.0
46597	62	2	22151.32216	21392.04306			year0708	8	45	1	2		2.0	1.0	2.42	1.0	0.0		2.0																44.0	1.0	1.0	2.0	1.0	1.0	2.0	2.0	2.0	2.0	1.0	2.0		2.0	2.0
46609	64	2	57872.97769	55519.27405			year0708	8	61	2	3		4.0	4.0	5.0	1.0	1.0	1.0	2.0																55.0	1.0	2.0	2.0	2.0	2.0	2.0	2.0	2.0	2.0	2.0	2.0		2.0	2.0
46625	64	1	21246.97885	20877.42148			year0708	8	51	2	4		4.0	1.0	1.39	1.0	2.0	1.0	1.0	1.0							180.0	3.0	40.0	7.0					49.0	1.0	2.0	2.0	1.0	1.0	2.0	2.0	2.0	2.0	2.0	2.0		2.0	2.0
46636	60	2	33270.43424	34226.76835			year0708	8	76	2	3		4.0	2.0		2.0	0.0		2.0								120.0	2.0	240.0	3.0					20.0	1.0	2.0	2.0	1.0	2.0	2.0	2.0	2.0	2.0	2.0	2.0		2.0	2.0
46651	71	1	15820.36613	16008.82123			year0708	8	59	2	2		4.0	1.0	1.25	1.0	0.0		2.0																45.0	1.0	2.0	2.0	2.0	1.0	2.0	2.0	2.0	2.0	2.0	2.0
46657	67	1	28102.55699	28153.11442			year0708	8	74	1	3		3.0	1.0	2.34	1.0	0.0		1.0	3.0					180.0	6.0	240.0	4.0			30.0	6.0	20.0	6.0	68.0	1.0	2.0	1.0	2.0	2.0	2.0	2.0	2.0	2.0	2.0	2.0		2.0	1.0
46716	70	2	45097.86345	44567.87248			year0708	8	52	2	4		5.0	1.0	4.55	2.0	2.0	3.0	1.0	3.0							120.0	5.0			45.0	2.0			40.0	1.0	2.0	2.0	2.0	2.0	2.0	2.0	2.0	2.0	2.0	2.0		2.0	2.0
46744	73	1	78017.06117	75648.2841			year0708	8	21	2	3		4.0	5.0	1.67	1.0	4.0	2.0	2.0						120.0	5.0	120.0	3.0	60.0	7.0	60.0	4.0	60.0	4.0	21.0	1.0	2.0	2.0	2.0	2.0	2.0	2.0	2.0	2.0	2.0	2.0		2.0	2.0
46761	70	2	13002.79322	13053.22083			year0708	8	65	2	4		4.0	3.0	1.68	2.0	0.0		2.0																63.0	1.0	2.0	2.0	2.0	2.0	2.0	2.0	2.0	2.0	2.0	2.0		2.0	2.0
46794	61	2	35511.88833	35625.03859			year0708	8	51	2	3		4.0	3.0	0.17	1.0	2.0	2.0	2.0																50.0	1.0	1.0	2.0	1.0	2.0	2.0	2.0	2.0	2.0	1.0	2.0		2.0	2.0
46834	61	2	27001.29827	26788.54271			year0708	8	39	1	3		5.0	4.0		1.0	3.0	3.0	2.0																14.0	1.0	1.0	2.0	1.0	2.0	2.0	2.0	2.0	2.0	2.0	2.0		2.0	2.0
46840	69	2	10388.15177	8592.289113			year0708	8	61	2	4		4.0	3.0	1.01	1.0	5.0	3.0	1.0	1.0									180.0	7.0					51.0	1.0	2.0	2.0	1.0	2.0	2.0	2.0	2.0	2.0	2.0	2.0		2.0	2.0
46853	63	2	51939.93303	53088.2953			year0708	8	61	1	3		2.0	1.0	5.0	1.0	1.0	1.0	1.0	3.0															55.0	1.0	2.0	2.0	1.0		2.0	2.0	2.0	2.0	2.0	2.0		2.0	2.0
46857	60	2	41119.99046	41869.27714			year0708	8	72	2	3		2.0	1.0	3.92	2.0	0.0		1.0	3.0															52.0	1.0	2.0	1.0	1.0	1.0	2.0	2.0	2.0	1.0	2.0	2.0		2.0	1.0
46885	71	1	10504.27319	9121.612069			year0708	8	70	2	1		1.0	1.0					2.0																46.0	1.0	2.0	2.0	1.0	2.0	2.0	1.0	1.0	2.0	1.0	2.0		1.0
46898	63	2	56495.75364	45851.73701			year0708	8	80	2	3		2.0	2.0	1.44	2.0			2.0								15.0	1.0							62.0	1.0	2.0	2.0	1.0	2.0	2.0	2.0	2.0	2.0	2.0	2.0		2.0
46899	65	1	11392.07838	10622.50806			year0708	8	56	1	1		5.0	1.0	5.0	1.0	6.0	3.0	1.0	3.0							420.0	5.0					25.0	4.0	52.0	1.0	2.0	2.0	2.0	2.0	2.0	2.0	2.0	2.0	2.0	2.0		2.0	2.0
46922	62	1	10354.79005	10478.1382			year0708	8	52	2	2		1.0	2.0	1.31	2.0	0.0		1.0	1.0					180.0	2.0	120.0	1.0	15.0	7.0					48.0	1.0	1.0	2.0	2.0	1.0	2.0	2.0	2.0	2.0	2.0	2.0		2.0	2.0
46972	64	2	60045.7725	59356.35643			year0708	8	66	2	3		3.0	3.0	1.46	1.0	4.0	3.0	2.0										60.0	4.0	180.0	1.0	120.0	2.0	60.0	1.0	2.0	2.0	1.0	2.0	2.0	2.0	2.0	2.0	2.0	2.0		2.0	2.0
46979	60	2	82042.5096	69052.17791			year0708	8	61	2	3		3.0	1.0	2.14	2.0	0.0		2.0														240.0	4.0	30.0	1.0	2.0	2.0	2.0	2.0	2.0	2.0	2.0	2.0	2.0	2.0		2.0
47015	67	2	15742.08943	14035.48737			year0708	8	80	2	4		2.0	2.0	0.79	2.0			1.0	3.0															74.0	1.0	2.0	2.0	2.0	2.0	2.0	2.0	2.0	2.0	2.0	2.0		2.0
47025	65	1	26938.13404	25901.2431			year0708	8	57	2	3		4.0	6.0	3.92	1.0	6.0	1.0	1.0	3.0															52.0	1.0	2.0	1.0	1.0	2.0	2.0	2.0	2.0	2.0	2.0	2.0		2.0	1.0
47026	60	1	39874.0808	31087.78659			year0708	8	80	2	3		5.0	1.0		1.0	0.0		1.0	3.0															70.0	1.0	2.0	2.0	2.0	2.0	2.0	2.0	2.0	2.0	2.0	2.0		2.0
47030	72	1	12063.28057	11483.63877			year0708	8	80	2	2		3.0	3.0	1.08	1.0	1.0	2.0	2.0																70.0	1.0	2.0	2.0	2.0	2.0	2.0	2.0	2.0	2.0	2.0	2.0		2.0
47046	59	2	41612.16496	42808.27597			year0708	8	72	2	3		4.0	1.0	1.14	2.0			2.0								60.0	7.0	10.0	7.0					18.0	1.0	2.0	2.0	1.0	2.0	2.0	2.0	2.0	2.0	2.0	2.0		2.0	2.0
47156	67	2	12078.86241	12310.32993			year0708	8	60	2	4		4.0	3.0		1.0	0.0		1.0	3.0															50.0	1.0	2.0	2.0	1.0	2.0	2.0	2.0	2.0	2.0	2.0	2.0		2.0
47163	62	1	7913.409826	6003.114182			year0708	8	80	2	2		3.0	2.0		2.0			2.0																78.0	1.0	2.0	2.0	2.0	1.0	2.0	2.0	2.0	1.0	2.0	2.0		2.0
47230	62	2	28048.03262	27844.15784			year0708	8	79	1	3		3.0	1.0	2.5	1.0	7.0	3.0	1.0	3.0													60.0	3.0	45.0	1.0	2.0	1.0	2.0	2.0	2.0	2.0	2.0	2.0	2.0	2.0		1.0	1.0
47264	60	2	31253.44526	28618.26955			year0708	8	80	2	3		2.0	2.0	2.5	2.0			2.0																57.0	1.0	2.0	2.0	2.0	2.0	2.0	1.0	2.0	2.0	1.0	2.0		2.0
47274	65	1	5279.82797	5140.677281			year0708	8	62	2	1		4.0	3.0	5.0	1.0	1.0	2.0	2.0						30.0	1.0	60.0	2.0			20.0	3.0	20.0	3.0	56.0	1.0	2.0	1.0	1.0	1.0	2.0	2.0	2.0	2.0	2.0	2.0		2.0	2.0
47301	70	1	16748.23634	15222.69943			year0708	8	49	1	2		4.0	3.0	5.0	1.0	3.0	1.0	1.0	3.0															38.0	1.0	2.0	2.0	2.0	2.0	2.0	2.0	2.0	2.0	2.0	2.0		2.0	2.0
47319	65	2	9549.205022	9407.095232			year0708	8	62	2	1		4.0	1.0	2.14	2.0			2.0														35.0	3.0	58.0	1.0	2.0	2.0	2.0	2.0	2.0	2.0	2.0	2.0	2.0	2.0		1.0	2.0
47322	69	1	9986.525155	9398.931833			year0708	8	74	1	1		1.0	3.0	1.18	1.0	2.0	3.0	1.0	3.0													15.0	4.0	70.0	1.0	2.0	2.0	2.0	2.0	2.0	2.0	2.0	2.0	2.0	2.0		2.0	1.0
47337	67	2	26765.10911	26877.38228			year0708	8	48	2	4		3.0	1.0	0.68	2.0			1.0	3.0													120.0	4.0	42.0	1.0	2.0	2.0	2.0	2.0	2.0	2.0	2.0	2.0	2.0	2.0		2.0	2.0
47369	66	1	11181.92454	10626.05894			year0708	8	75	2	1		1.0	1.0	0.73	2.0			2.0																65.0	1.0	2.0	2.0	2.0	2.0	2.0	2.0	2.0	2.0	2.0	2.0		2.0	2.0
47396	72	1	9341.174266	8769.324154			year0708	8	75	2	2		5.0	3.0	1.27	2.0			2.0																70.0	1.0	2.0	2.0	2.0	2.0	2.0	2.0	2.0	2.0	2.0	2.0		2.0	2.0
47492	69	1	26922.90346	26630.00037			year0708	8	80	1	3		4.0	2.0		2.0	0.0		2.0										30.0	7.0					75.0	1.0	2.0	2.0	2.0	2.0	2.0	2.0	2.0	2.0	2.0	2.0		2.0
47500	66	1	15828.07375	15324.08062			year0708	8	57	2	1		1.0	2.0	0.68	2.0			2.0								300.0	7.0	15.0	2.0					50.0	1.0	2.0	2.0	1.0	2.0	2.0	2.0	2.0	2.0	2.0	2.0		2.0	2.0
47523	66	2	36107.30962	34717.48276			year0708	8	54	2	3		5.0	2.0	0.87	1.0	0.0		1.0	3.0					120.0	3.0					60.0	7.0	120.0	7.0	40.0	1.0	2.0	2.0	2.0	2.0	2.0	2.0	2.0	2.0	2.0	2.0		2.0	2.0
47564	67	1	26222.97959	26186.97577			year0708	8	46	2	3		4.0	1.0	0.52	2.0	1.0	3.0	1.0	1.0					10.0	1.0	30.0	2.0							36.0	1.0	1.0	2.0	1.0	1.0	2.0	2.0	2.0	2.0	2.0	2.0		2.0	1.0
47587	59	1	38224.06136	34384.00544			year0708	8	80	2	3		2.0	2.0		2.0			2.0														240.0	4.0	78.0	1.0	2.0	2.0	2.0	2.0	2.0	2.0	2.0	2.0	2.0	2.0		2.0
47590	60	2	91513.54594	92172.71634			year0708	8	49	2	3		4.0	5.0	2.31	2.0	3.0	3.0	1.0	3.0													10.0	5.0	47.0	1.0	2.0	2.0	2.0	2.0	2.0	2.0	2.0	2.0	2.0	2.0		2.0	1.0
47594	63	1	21012.85112	20784.24542			year0708	8	80	1	3		5.0	1.0		1.0	0.0		2.0														30.0	1.0	70.0	1.0	2.0	2.0	1.0	2.0	2.0	2.0	2.0	2.0	2.0	2.0		2.0
47610	62	1	4713.043596	4078.112176			year0708	8	63	1	2		1.0	1.0	0.84	1.0	10.0	3.0	2.0										30.0	3.0					59.0	1.0	2.0	2.0	1.0	2.0	2.0	2.0	2.0	2.0	2.0	2.0		2.0	2.0
47614	60	2	40699.40281	41869.27714			year0708	8	75	2	3		1.0	2.0	1.56	2.0	0.0		1.0	3.0									30.0	1.0					65.0	1.0	2.0	2.0	2.0	2.0	2.0	2.0	2.0	2.0	2.0	1.0		2.0	2.0
47643	62	2	24602.77954	24335.11784			year0708	8	80	1	3		4.0	2.0	2.4	1.0	6.0	3.0	1.0	3.0															75.0	1.0	2.0	2.0	1.0	2.0	2.0	2.0	1.0	2.0	2.0	2.0		2.0
47659	65	2	144772.0495	142249.3823			year0708	8	43	1	3		5.0	1.0	5.0				2.0														30.0	3.0	36.0	1.0	2.0	1.0	2.0	2.0	2.0	2.0	2.0	2.0	2.0	2.0		2.0	1.0
47701	66	2	65803.47224	64298.04448			year0708	8	60	1	5		5.0	1.0	5.0	1.0	1.0	1.0	1.0	3.0					180.0	3.0	120.0	2.0	300.0	7.0	120.0	3.0	120.0	3.0	55.0	1.0	2.0	2.0	2.0	2.0	2.0	2.0	2.0	2.0	2.0	2.0		1.0	2.0
47715	59	2	45701.67528	40608.72108			year0708	8	80	2	3		3.0	1.0	5.0	2.0			2.0										360.0	7.0					10.0	1.0	2.0	2.0	2.0	2.0	2.0	2.0	2.0	2.0	2.0	2.0		2.0
47746	60	2	130671.5341	131087.8882			year0708	8	58	2	5		5.0	5.0	4.81	1.0	5.0	2.0	1.0	3.0							60.0	3.0					30.0	4.0	53.0	1.0	2.0	1.0	2.0	1.0	2.0	2.0	2.0	2.0	2.0	2.0		2.0	2.0
47752	66	1	8136.69797	8251.2084			year0708	8	67	2	1		2.0	3.0	0.78				2.0																60.0	1.0	2.0	2.0	2.0	2.0	2.0	2.0	2.0	2.0	2.0	2.0		2.0
47757	61	2	43807.2856	43488.8604			year0708	8	70	1	3		3.0	1.0	2.29	1.0	5.0	3.0	1.0	3.0															50.0	1.0	2.0	2.0	2.0	2.0	2.0	2.0	2.0	2.0	2.0	2.0		2.0	1.0
47758	60	2	47800.7147	41869.27714			year0708	8	71	2	3		5.0	2.0	1.32	2.0			2.0																68.0	1.0	2.0	2.0	2.0	2.0	2.0	2.0	2.0	2.0	2.0	1.0		2.0
47790	60	1	51794.69002	52939.84105			year0708	8	62	1	3		5.0	1.0	5.0	1.0	4.0	1.0	1.0	3.0					20.0	2.0	40.0	6.0					45.0	6.0	40.0	1.0	2.0	2.0	2.0	1.0	2.0	2.0	1.0	1.0	2.0	2.0		2.0	2.0
47797	60	1	5505.491116	5673.261858			year0708	8	60	2	2		4.0	1.0	1.6	1.0	4.0	3.0	2.0								240.0	3.0					45.0	4.0	49.0	1.0	2.0	2.0	2.0	2.0	2.0	2.0	2.0	2.0	2.0	2.0		2.0	2.0
47930	59	2	33369.93508	33610.29811			year0708	8	48	2	3		4.0	4.0	0.77	1.0	1.0	2.0	1.0	1.0							120.0	3.0							28.0	1.0	2.0	2.0	2.0	2.0	2.0	2.0	2.0	2.0	2.0	2.0		2.0
47942	59	2	35612.4582	32609.74653			year0708	8	80	2	3		1.0	5.0	1.15	2.0			2.0														10.0	3.0	60.0	1.0	2.0	2.0	2.0	2.0	2.0	2.0	2.0	2.0	2.0	2.0		2.0
47994	62	2	31522.23047	28133.26657			year0708	8	80	2	3		3.0	1.0	2.14	1.0	2.0	1.0	2.0														15.0	7.0	72.0	1.0	2.0	1.0	2.0	2.0	2.0	2.0	2.0	2.0	1.0	2.0		2.0
48005	61	2	50979.5167	51116.47427			year0708	8	73	2	3		3.0	1.0	1.79	2.0			2.0																49.0	1.0	1.0	1.0	2.0	2.0	2.0	1.0	1.0	1.0	1.0	1.0		2.0
48010	70	2	10142.35644	8807.333857			year0708	8	79	2	1		1.0	2.0	1.81	2.0			2.0																50.0	1.0	2.0	2.0	2.0	2.0	2.0	2.0	2.0	2.0	2.0	2.0		2.0
48033	59	2	89777.89975	81663.15864			year0708	8	58	1	3		5.0	1.0	5.0	1.0	1.0	2.0	1.0	3.0											30.0	3.0	240.0	2.0	45.0	1.0	2.0	2.0	2.0	2.0	2.0	2.0	2.0	2.0	2.0	2.0		2.0	2.0
48042	69	1	46529.43804	42969.40373			year0708	8	79	2	3		2.0	2.0	1.47	2.0			1.0	3.0															70.0	1.0	2.0	2.0	2.0		2.0	2.0	2.0	2.0	2.0	2.0		2.0	1.0
48086	61	1	26120.02827	26604.03896			year0708	8	75	1	3		4.0	1.0	2.19	1.0	0.0		2.0																67.0	1.0	2.0	2.0	2.0	2.0	2.0	2.0	1.0	2.0	2.0	1.0		1.0
48151	66	2	106265.3396	101584.687			year0708	8	55	1	3		4.0	1.0	5.0	1.0	200.0	3.0	1.0	1.0					30.0	3.0	240.0	3.0					180.0	1.0	43.0	1.0	2.0	2.0	2.0	2.0	2.0	2.0	2.0	2.0	2.0	2.0		2.0	1.0
48222	67	1	68849.23886	65548.54401			year0708	8	35	1	3		3.0	1.0	1.65	1.0	7.0	3.0	2.0								120.0	4.0					60.0	3.0	31.0	1.0	2.0	2.0	2.0	2.0	2.0	2.0	2.0	2.0	2.0	2.0		2.0	2.0
48265	67	1	58093.44896	55604.39463			year0708	8	61	2	3		3.0	1.0	2.19	2.0	0.0		1.0	1.0													10.0	2.0	51.0	1.0	2.0	2.0	1.0	1.0	2.0	2.0	2.0	2.0	2.0	2.0		2.0	2.0
48284	67	1	17198.82308	17290.31078			year0708	8	64	1	3		3.0	1.0	1.46	2.0	0.0		1.0	3.0							120.0	3.0							53.0	1.0	2.0	2.0	2.0	2.0	2.0	2.0	2.0	2.0	2.0	2.0		2.0	2.0
48336	59	2	93512.84341	94186.41472			year0708	8	44	2	3		3.0	1.0	4.07	2.0	6.0	3.0	1.0	1.0													10.0	1.0	34.0	1.0	2.0	2.0	1.0	1.0	2.0	2.0	2.0	2.0	2.0	2.0		2.0	2.0
48338	61	1	19962.3146	19745.13804			year0708	8	80	1	3		5.0	1.0	2.67	1.0	2.0	3.0	1.0	3.0					240.0	4.0	240.0	4.0					90.0	3.0	76.0	1.0	2.0	1.0	1.0	2.0	2.0	2.0	2.0	2.0	2.0	2.0		2.0
48362	71	1	63087.94328	62578.75476			year0708	8	60	1	3		5.0	1.0	5.0	1.0	4.0	1.0	2.0								45.0	2.0			35.0	6.0	20.0	4.0	45.0	1.0	2.0	2.0	2.0	2.0	2.0	2.0	1.0	1.0	1.0	2.0		2.0
48368	68	2	29265.46795	28927.6103			year0708	8	78	1	3		5.0	1.0	5.0	1.0	6.0	1.0	1.0	3.0									30.0	1.0					78.0	1.0	2.0	2.0	2.0	2.0	2.0	2.0	2.0	2.0	2.0	2.0		1.0
48414	60	2	30485.5783	30582.71342			year0708	8	58	2	3		4.0	3.0	0.87	2.0	2.0	3.0	1.0	1.0							15.0	2.0							54.0	1.0	2.0	2.0	1.0	1.0	2.0	2.0	1.0	2.0	2.0	2.0		2.0	2.0
48424	61	2	42588.26653	37845.87817			year0708	8	80	2	3		4.0	2.0	3.61	2.0	1.0	3.0	1.0	3.0													20.0	1.0	65.0	1.0	2.0	2.0	2.0	2.0	2.0	2.0	2.0	2.0	2.0	2.0		2.0
48453	61	2	73409.41651	72259.67752			year0708	8	69	2	3		2.0	1.0	3.57	2.0			2.0								120.0	7.0							49.0	1.0	2.0	2.0	2.0	2.0	2.0	2.0	2.0	2.0	2.0	2.0		2.0	2.0
48471	64	1	70576.08309	69052.17791			year0708	8	67	2	3		2.0	1.0	1.71	1.0	2.0	3.0	1.0	3.0															57.0	1.0	2.0	2.0	2.0	2.0	2.0	2.0	2.0	2.0	2.0	2.0		2.0	1.0
48486	68	1	23916.71709	23307.55013			year0708	8	80	1	3		4.0	1.0	5.0	1.0	0.0		2.0																68.0	1.0	2.0	2.0	1.0	2.0	2.0	2.0	2.0	2.0	2.0	2.0		2.0
48504	63	2	27711.09287	25886.26323			year0708	8	70	2	3		2.0	2.0	1.01	1.0	0.0		1.0	1.0							60.0	6.0							60.0	1.0	2.0	2.0	1.0	2.0	2.0	1.0	2.0	2.0	1.0	2.0		2.0
48516	68	1	31324.8327	25705.89259			year0708	8	80	2	3		3.0	2.0	1.08	2.0			2.0																79.0	1.0	2.0	2.0	2.0	2.0	2.0	2.0	2.0	2.0	2.0	2.0		2.0
48518	71	2	91793.42992	90152.23216			year0708	8	54	1	3		5.0	3.0	5.0	1.0	0.0		1.0	3.0							300.0	5.0			120.0	1.0	120.0	1.0	50.0	1.0	2.0	2.0	2.0		2.0	2.0	2.0	2.0	2.0	2.0		2.0	2.0
48543	68	2	32587.32673	28958.58643			year0708	8	80	2	3		5.0	5.0	4.81	2.0			2.0										20.0	6.0					77.0	1.0	2.0	2.0	1.0	1.0	2.0	2.0	2.0	2.0	2.0	2.0		2.0
48552	62	2	90689.35381	89748.14518			year0708	8	52	2	3		5.0	1.0	5.0	2.0	2.0	3.0	2.0						120.0	7.0					90.0	6.0	45.0	3.0	38.0	1.0	2.0	2.0	2.0	2.0	2.0	2.0	2.0	2.0	2.0	2.0		2.0	2.0
48610	68	1	28439.53401	28558.83099			year0708	8	43	2	4		2.0	1.0	4.12	1.0	4.0	1.0	1.0	1.0															25.0	1.0	2.0	2.0	2.0	2.0	2.0	2.0	2.0	2.0	2.0	2.0		2.0	2.0
48623	60	1	51794.69002	52939.84105			year0708	8	62	1	3		5.0	1.0	5.0	1.0	20.0	2.0	2.0						120.0	2.0	120.0	2.0	10.0	7.0			60.0	2.0	55.0	1.0	2.0	2.0	2.0	1.0	2.0	2.0	2.0	2.0	2.0	2.0		1.0	1.0
48629	61	2	30662.92963	28994.42392			year0708	8	80	1	3		5.0	1.0	5.0	1.0	7.0	1.0	2.0						240.0	5.0	120.0	2.0							65.0	1.0	2.0	1.0	2.0	2.0	2.0	2.0	1.0	2.0	2.0	2.0		2.0
48636	63	1	20526.88923	20345.89528			year0708	8	51	1	4		2.0	1.0	2.91				1.0	1.0															48.0	1.0	2.0	2.0	2.0	1.0	2.0	2.0	2.0	2.0	2.0	2.0		1.0
48641	59	2	12993.70782	12852.34501			year0708	8	80	1	3		1.0	1.0		1.0	0.0		1.0	3.0															65.0	1.0	2.0	2.0	2.0	2.0	2.0	2.0	2.0	2.0	2.0	2.0		2.0
48648	62	2	6251.674872	6341.897876			year0708	8	61	1	4		2.0	1.0	1.64	1.0	0.0		1.0	1.0									30.0	5.0					45.0	1.0	2.0	1.0	2.0	2.0	2.0	2.0	2.0	2.0	2.0	2.0		2.0	1.0
48650	59	2	35931.65342	35611.3558			year0708	8	35	2	5		2.0	1.0	0.57	2.0	1.0	3.0	1.0	3.0													60.0	7.0	30.0	1.0	2.0	2.0	2.0	2.0	2.0	2.0	2.0	2.0	2.0	2.0		2.0	2.0
48657	71	1	10866.99229	9634.105961			year0708	8	75	2	2		3.0	2.0	1.47	1.0	1.0	3.0	2.0														15.0	1.0	55.0	1.0	2.0	2.0	1.0	1.0	2.0	2.0	2.0	2.0	2.0	2.0		1.0	2.0
48666	69	1	32145.48431	26442.35424			year0708	8	75	2	3		4.0	3.0		1.0	2.0	1.0	1.0	3.0											60.0	3.0	60.0	3.0	15.0	1.0	2.0	2.0	2.0	2.0	2.0	2.0	2.0	2.0	2.0	1.0		2.0	2.0
48668	61	1	26190.42116	21776.90897			year0708	8	80	2	3		3.0	1.0	1.28	1.0	2.0	3.0	2.0																55.0	1.0	2.0	2.0	2.0	1.0	2.0	2.0	2.0	2.0	2.0	2.0		2.0
48696	67	2	25699.89772	24669.69763			year0708	8	80	1	3		4.0	1.0	3.39	2.0	0.0		2.0								240.0	5.0	180.0	5.0					80.0	1.0	2.0	2.0	2.0	2.0	2.0	2.0	2.0	2.0	2.0	2.0		2.0
48704	66	2	9595.5433	8873.656757			year0708	8	71	2	1		4.0	1.0	3.52	1.0	2.0	2.0	2.0								15.0	1.0							66.0	1.0	2.0	2.0	2.0	2.0	2.0	2.0	2.0	2.0	2.0	2.0		2.0	2.0
48705	59	1	7146.446751	7237.067591			year0708	8	60	1	4		2.0	1.0	5.0	1.0	6.0	3.0	2.0												60.0	5.0	60.0	5.0	59.0	1.0	2.0	2.0	2.0	1.0	2.0	2.0	2.0	2.0	2.0	2.0		2.0	2.0
48721	62	2	71429.97222	70435.73941			year0708	8	39	2	3		3.0	6.0	2.22	1.0	0.0		1.0	1.0													30.0	7.0	35.0	1.0	2.0	2.0	1.0		2.0	2.0	2.0	2.0	2.0	2.0		2.0	2.0
48731	59	2	10243.6676	9935.266183			year0708	8	72	1	3		4.0	1.0		1.0	0.0		1.0	3.0															55.0	1.0	2.0	2.0	2.0		2.0	1.0	1.0	2.0	1.0	2.0		2.0
48740	59	1	12114.28118	12310.32993			year0708	8	64	2	4		2.0	6.0	0.73	1.0	10.0	3.0	2.0								10.0	1.0							51.0	1.0	2.0	2.0	1.0	2.0	2.0	2.0	2.0	2.0	2.0	2.0		2.0
48751	65	1	11330.11148	11163.52508			year0708	8	52	2	1		3.0	1.0	5.0	2.0	3.0	3.0	1.0	3.0															49.0	1.0	2.0	2.0	2.0	1.0	2.0	2.0	2.0	2.0	2.0	2.0		2.0	2.0
48765	67	1	27820.47742	27909.12082			year0708	8	54	2	5		3.0	1.0	1.17	1.0	0.0		2.0						10.0	1.0			10.0	3.0					20.0	1.0	2.0	2.0	1.0	1.0	2.0	2.0	2.0	1.0	2.0	2.0		1.0	2.0
48766	70	1	77290.25857	76996.47137			year0708	8	59	2	3		4.0	1.0	5.0	2.0			2.0								30.0	2.0					30.0	5.0	58.0	1.0	2.0	2.0	1.0	2.0	2.0	2.0	2.0	2.0	2.0	2.0		2.0
48784	63	2	33097.79495	27520.27787			year0708	8	80	2	3		3.0	2.0	2.06	1.0	2.0	1.0	2.0								120.0	3.0							60.0	1.0	2.0	2.0	2.0	2.0	2.0	2.0	2.0	2.0	2.0	2.0		2.0
48820	59	1	30755.48451	31035.46855			year0708	8	78	1	3		4.0	1.0	2.19				2.0														10.0	7.0	52.0	1.0	2.0	2.0	1.0	2.0	2.0	2.0	2.0	2.0	2.0	2.0		2.0
48827	60	2	40278.50772	40406.8457			year0708	8	54	2	3		5.0	2.0	2.59	1.0	7.0	3.0	1.0	3.0															48.0	1.0	2.0	1.0	1.0		2.0	2.0	2.0	2.0	2.0	2.0		2.0	1.0
48853	63	2	83611.80056	83459.20123			year0708	8	59	1	3		4.0	1.0	5.0	1.0	1.0	2.0	1.0	3.0					180.0	5.0	40.0	5.0	40.0	5.0			40.0	7.0	40.0	1.0	2.0	2.0	2.0	2.0	2.0	2.0	1.0	1.0	1.0	2.0		2.0	2.0
48860	67	1	8711.437723	8872.862854			year0708	8	79	1	3		1.0	1.0	1.61	1.0	10.0	3.0	1.0	3.0					240.0	4.0			180.0	7.0					69.0	1.0	2.0	1.0	2.0	2.0	2.0	2.0	2.0	2.0	2.0	2.0		2.0
48871	62	2	32412.36366	28803.10625			year0708	8	80	2	3		4.0	3.0	2.31	2.0	0.0		2.0								30.0	3.0					15.0	5.0	40.0	1.0	2.0	2.0	1.0	2.0	2.0	2.0	2.0	2.0	2.0	2.0		2.0
48957	62	2	47523.23118	48573.9427			year0708	8	66	1	3		5.0	1.0		2.0			2.0								60.0	6.0	60.0	6.0	35.0	6.0	60.0	1.0	56.0	1.0	1.0	2.0	2.0	2.0	2.0	1.0	2.0	2.0	2.0	1.0		2.0
48964	70	2	69407.19311	53804.7637			year0708	8	68	2	3		3.0	2.0	0.7	1.0	0.0		1.0	1.0															22.0	1.0	2.0	2.0	1.0	1.0	2.0	2.0	2.0	2.0	2.0	1.0		2.0	1.0
49016	65	1	22203.96244	20210.85437			year0708	8	80	1	3		2.0	1.0	3.13				2.0																80.0	1.0	2.0	1.0	2.0	2.0	2.0	2.0	2.0	2.0	2.0	2.0		2.0
49035	72	2	70040.9432	66189.38454			year0708	8	60	2	3		5.0	1.0	5.0	2.0	3.0	2.0	2.0														30.0	2.0	55.0	1.0	2.0	2.0	2.0	2.0	2.0	2.0	2.0	2.0	2.0	2.0		2.0	2.0
49043	67	1	66143.9247	62262.25635			year0708	8	60	2	3		4.0	1.0	5.0				2.0								180.0	3.0	30.0	4.0			60.0	2.0	53.0	1.0	1.0	2.0	2.0	1.0	2.0	2.0	2.0	2.0	2.0	1.0		2.0
49137	67	1	59070.98629	55604.39463			year0708	8	68	2	3		5.0	1.0		1.0	1.0	2.0	2.0												45.0	3.0			25.0	1.0	2.0	2.0	2.0	2.0	2.0	2.0	2.0	2.0	2.0	2.0		2.0	2.0
49140	67	1	33207.17734	33193.7991			year0708	8	37	2	3		2.0	5.0	1.39	1.0			1.0	1.0													120.0	7.0	30.0	1.0	2.0	1.0	1.0	1.0	2.0	2.0	2.0	2.0	2.0	2.0		2.0	2.0
49150	67	1	58093.44896	55604.39463			year0708	8	61	2	3		3.0	1.0		2.0			1.0	3.0							240.0	4.0							56.0	1.0	2.0	1.0	1.0	2.0	2.0	2.0	2.0	2.0	2.0	2.0		2.0	2.0
49160	67	2	69470.0389	65649.87432			year0708	8	65	2	3		5.0	1.0	5.0	1.0	2.0	1.0	1.0	3.0													60.0	3.0	45.0	1.0	2.0	2.0	2.0	2.0	2.0	2.0	2.0	2.0	2.0	2.0		2.0
49170	63	1	62699.89785	55310.0861			year0708	8	62	2	3		4.0	1.0	2.19	2.0			2.0								240.0	4.0	60.0	5.0			150.0	4.0	42.0	1.0	2.0	1.0	2.0	1.0	2.0	2.0	2.0	2.0	2.0	2.0		2.0	2.0
49177	64	2	5686.00322	5604.659005			year0708	8	63	2	1		2.0	3.0	2.39	2.0	0.0		2.0						20.0	3.0							40.0	7.0	38.0	1.0	1.0	2.0	1.0	1.0	2.0	2.0	2.0	2.0	2.0	2.0		2.0	1.0
49212	62	1	7640.768882	7782.35425			year0708	8	77	1	3		5.0	5.0	1.96	1.0	1.0	1.0	2.0										20.0	7.0					65.0	1.0	2.0	1.0	1.0	2.0	2.0	2.0	2.0	2.0	2.0	2.0		2.0	2.0
49247	63	2	39781.28773	40924.77153			year0708	8	74	2	3		5.0	1.0	5.0	1.0	1.0	2.0	1.0	3.0															64.0	1.0	2.0	2.0	2.0	2.0	2.0	2.0	2.0	2.0	2.0	2.0		2.0	2.0
49266	62	1	7434.598199	6340.396598			year0708	8	70	2	2		1.0	1.0	0.18	2.0	0.0		2.0																60.0	1.0	2.0	2.0	2.0	2.0	2.0	1.0	2.0	2.0	2.0	1.0		2.0
49272	69	1	74990.26494	70866.54257			year0708	8	60	2	3		5.0	1.0	2.56	1.0	0.0		2.0														30.0	2.0	55.0	1.0	2.0	2.0	1.0	2.0	2.0	2.0	2.0	2.0	2.0	2.0		2.0	1.0
49281	67	2	60630.07398	58553.01978			year0708	8	68	1	3		5.0	3.0	5.0	1.0	365.0	3.0	1.0	3.0							45.0	1.0			180.0	5.0			36.0	1.0	2.0	1.0	2.0	2.0	2.0	2.0	2.0	2.0	2.0	2.0		2.0	1.0
49289	64	1	82329.90871	79169.18009			year0708	8	43	2	3		5.0	1.0	5.0	1.0	3.0	1.0	1.0	3.0							20.0	5.0			30.0	5.0	15.0	2.0	40.0	1.0	2.0	2.0	1.0	2.0	2.0	2.0	2.0	2.0	2.0	2.0		2.0	2.0
49323	68	2	12913.41763	11192.02236			year0708	8	73	2	4		2.0	2.0	0.75	2.0	0.0		2.0																65.0	1.0	2.0	2.0	1.0	2.0	2.0	2.0	2.0	2.0	2.0	2.0		2.0
49339	69	1	8682.347781	7153.962525			year0708	8	61	2	2		5.0	2.0	5.0	2.0	0.0		1.0	2.0					90.0	5.0	420.0	7.0	150.0	5.0					45.0	1.0	2.0	2.0	1.0		2.0	2.0	2.0	2.0	2.0	2.0		2.0
49365	67	1	71760.72513	71121.0443			year0708	8	39	2	3		2.0	6.0	3.49	1.0	1.0	3.0	1.0	3.0					10.0	5.0	480.0	5.0							25.0	1.0	2.0	2.0	1.0	1.0	2.0	2.0	2.0	2.0	2.0	2.0		2.0
49366	60	1	7916.341703	7509.824737			year0708	8	74	2	2		1.0	1.0	1.66	2.0			2.0																72.0	1.0	2.0	2.0	2.0	2.0	2.0	2.0	2.0	2.0	2.0	2.0		2.0	2.0
49413	69	2	4734.540398	4379.642722			year0708	8	69	2	1		1.0	1.0	1.06	2.0			2.0																60.0	1.0	2.0	2.0	1.0		2.0	2.0	2.0	2.0	2.0	2.0		2.0
49521	62	1	11273.60494	9145.177468			year0708	8	66	2	4		3.0	3.0	1.57	1.0	2.0	3.0	1.0	1.0									20.0	1.0					56.0	1.0	2.0	2.0	2.0	2.0	2.0	1.0	2.0	1.0	2.0	2.0		2.0	1.0
49540	67	1	91109.28632	90621.35022			year0708	8	58	2	3		4.0	1.0	4.31	2.0			2.0																57.0	1.0	2.0	2.0	2.0	2.0	2.0	2.0	2.0	2.0	2.0	2.0		2.0	2.0
49555	66	1	9293.601084	8251.2084			year0708	8	69	2	1		1.0	4.0	0.73	2.0			2.0																55.0	1.0	2.0	2.0	2.0	2.0	2.0	2.0	2.0	2.0	2.0	2.0		2.0	1.0
49557	67	1	32773.26977	33715.31325			year0708	8	72	2	3		3.0	1.0	5.0	1.0	1.0	1.0	1.0	3.0															62.0	1.0	2.0	2.0	2.0	2.0	2.0	2.0	2.0	2.0	2.0	2.0		2.0	2.0
49562	63	2	52807.39081	53088.2953			year0708	8	60	1	3		5.0	1.0	5.0	1.0	5.0	1.0	1.0	3.0					60.0	1.0	60.0	3.0							45.0	1.0	2.0	2.0	2.0	2.0	2.0	2.0	2.0	2.0	2.0	2.0		2.0	2.0
49584	70	1	28256.72288	27789.5029			year0708	8	74	2	3		4.0	6.0	5.0	1.0	4.0	1.0	2.0														45.0	5.0	10.0	1.0	2.0	2.0	2.0	2.0	2.0	2.0	2.0	2.0	2.0	2.0		2.0	2.0
49628	74	2	46461.7382	45398.80355			year0708	8	62	1	3		5.0	1.0	5.0	1.0	0.0		1.0	2.0							30.0	2.0	30.0	5.0			30.0	1.0	52.0	1.0	2.0	2.0	2.0	1.0	2.0	2.0	2.0	2.0	2.0	2.0		1.0	2.0
49633	61	1	53155.16237	52544.8609			year0708	8	65	2	3		3.0	1.0	3.15	2.0			1.0	3.0							120.0	3.0					30.0	3.0	50.0	1.0	2.0	2.0	2.0	2.0	2.0	2.0	2.0	1.0	2.0	2.0		2.0	2.0
49644	60	1	60831.92946	52939.84105			year0708	8	60	1	3		5.0	1.0	5.0	1.0	6.0	1.0	1.0	3.0					240.0	6.0	240.0	7.0			360.0	5.0	180.0	6.0	45.0	1.0	2.0	2.0	2.0	2.0	2.0	2.0	2.0	2.0	2.0	2.0		2.0	2.0
49659	59	2	36697.41821	37752.25845			year0708	8	74	2	3		1.0	2.0	4.52	2.0	0.0		1.0	1.0															68.0	1.0	2.0	2.0	1.0	2.0	2.0	2.0	2.0	2.0	2.0	2.0		2.0	2.0
49680	61	2	140717.1957	138079.655			year0708	8	48	1	3		5.0	1.0	3.87	1.0	12.0	3.0	2.0						60.0	4.0	30.0	5.0							20.0	1.0	1.0	2.0	2.0	2.0	2.0	2.0	2.0	2.0	2.0	2.0		2.0	2.0
49736	60	1	7977.11435	7716.623556			year0708	8	72	2	2		3.0	1.0	4.75	1.0	2.0	2.0	2.0														120.0	3.0	66.0	1.0	2.0	2.0	2.0	2.0	2.0	2.0	2.0	2.0	2.0	2.0		2.0	2.0
49758	59	2	26623.88054	25483.16181			year0708	8	69	2	3		3.0	1.0	1.31	2.0			2.0						30.0	2.0	300.0	4.0							61.0	1.0	2.0	1.0	2.0	1.0	2.0	1.0	1.0	2.0	2.0	1.0		2.0	2.0
49803	60	1	22550.06941	22304.73981			year0708	8	80	1	3		3.0	1.0	2.56	1.0	0.0		2.0								60.0	5.0			60.0	2.0	45.0	2.0	65.0	1.0	2.0	2.0	2.0	2.0	2.0	2.0	2.0	2.0	1.0	2.0		2.0
49840	68	2	23833.63633	23966.45196			year0708	8	40	1	4		5.0	1.0	3.77	1.0	1.0	1.0	2.0								120.0	2.0			120.0	1.0	10.0	5.0	37.0	1.0	2.0	2.0	1.0	2.0	2.0	2.0	2.0	2.0	2.0	2.0		2.0	2.0
49899	60	1	20233.48227	17980.39618			year0708	8	80	2	3		5.0	5.0		1.0	5.0	3.0	2.0																71.0	1.0	2.0	2.0	2.0	2.0	2.0	2.0	2.0	2.0	2.0	2.0		2.0
49903	61	2	35113.50036	34888.213			year0708	8	49	2	3		3.0	6.0	1.73	1.0	0.0		1.0	1.0									60.0	3.0			240.0	2.0	38.0	1.0	2.0	2.0	2.0	1.0	2.0	2.0	2.0	2.0	2.0	1.0		2.0	2.0
49947	59	1	13027.58664	13104.92612			year0708	8	70	2	4		2.0	2.0	0.93	2.0	0.0		2.0						600.0	5.0	480.0	5.0							69.0	1.0	2.0	2.0	2.0	2.0	2.0	2.0	2.0	2.0	2.0	2.0		2.0	2.0
49948	62	2	37493.17297	31174.96316			year0708	8	80	2	3		2.0	2.0	1.35	1.0	3.0	1.0	1.0	3.0															67.0	1.0	2.0	2.0	1.0	2.0	2.0	2.0	2.0	2.0	2.0	2.0		2.0
49971	67	1	81683.78837	78242.36747			year0708	8	59	1	3		3.0	1.0	4.31	1.0	3.0	3.0	1.0	1.0					10.0	7.0	10.0	7.0							49.0	1.0	2.0	2.0	2.0	2.0	2.0	2.0	2.0	2.0	2.0	2.0		2.0	2.0
49973	64	2	56164.12293	55519.27405			year0708	8	64	2	3		4.0	1.0	3.29	1.0	4.0	3.0	2.0								45.0	6.0					40.0	6.0	55.0	1.0	2.0	1.0	1.0	2.0	2.0	2.0	2.0	2.0	2.0	2.0		1.0	2.0
50023	63	1	57654.92135	55310.0861			year0708	8	62	2	3		5.0	3.0	5.0	1.0	5.0	1.0	1.0	3.0													45.0	5.0	52.0	1.0	2.0	2.0	1.0	2.0	2.0	2.0	2.0	2.0	2.0	2.0		2.0	2.0
50038	61	1	110253.564	104007.45			year0708	8	51	2	3		4.0	3.0	1.98	2.0			2.0										30.0	7.0			30.0	3.0	46.0	1.0	2.0	2.0	2.0	2.0	2.0	2.0	2.0	2.0	2.0	2.0		2.0
50052	67	1	23114.10269	22473.38602			year0708	8	64	2	3		4.0	1.0		1.0	7.0	1.0	2.0														30.0	6.0	40.0	1.0	2.0	2.0	1.0	2.0	2.0	2.0	2.0	2.0	2.0	2.0		2.0	2.0
50058	61	1	54598.78194	53141.08851			year0708	8	60	1	3		5.0	1.0	5.0				2.0								180.0	6.0					60.0	7.0	5.0	1.0	2.0	2.0	2.0	2.0	2.0	1.0	2.0	2.0	2.0	2.0		2.0
50079	62	1	24296.65539	24044.49546			year0708	8	51	2	3		2.0	5.0	0.03	1.0	2.0	1.0	1.0	1.0															29.0	1.0	2.0	2.0	2.0	2.0	2.0	2.0	2.0	2.0	2.0	2.0		2.0
50087	61	2	23526.33435	23783.60054			year0708	8	36	2	2		2.0	6.0	0.47	2.0			1.0	1.0							60.0	1.0	60.0	4.0			180.0	2.0	26.0	1.0	2.0	2.0	1.0	2.0	2.0	2.0	2.0	2.0	2.0	2.0		2.0
50098	66	2	26991.54102	25646.53321			year0708	8	36	1	4		4.0	1.0		1.0	3.0	3.0	1.0	1.0					20.0	2.0	40.0	7.0					20.0	2.0	30.0	1.0	2.0	2.0	1.0	2.0	2.0	2.0	2.0	2.0	2.0	2.0		2.0	2.0
50100	60	2	45666.33396	41815.91642			year0708	8	80	2	3		3.0	1.0	5.0	2.0			2.0																50.0	1.0	2.0	2.0	2.0	2.0	2.0	2.0	2.0	2.0	2.0	1.0		2.0
50108	64	1	88814.13646	88652.04238			year0708	8	51	1	3		4.0	1.0	5.0	1.0	1.0	1.0	1.0	3.0							30.0	4.0			240.0	2.0			36.0	1.0	2.0	2.0	1.0	2.0	2.0	2.0	2.0	2.0	2.0	2.0		2.0	2.0
50170	61	2	7400.470668	7294.599204			year0708	8	63	2	2		1.0	5.0		2.0			2.0																56.0	1.0	1.0	2.0	1.0	2.0	2.0	2.0	2.0	2.0	1.0	2.0		2.0
50185	64	2	13222.51496	11869.63537			year0708	8	70	2	4		5.0	2.0	2.88	2.0	2.0	2.0	2.0																60.0	1.0	2.0	2.0	2.0	2.0	2.0	2.0	2.0	2.0	2.0	2.0		2.0	2.0
50212	74	2	84610.09071	84879.68083			year0708	8	53	2	3		3.0	1.0	5.0	1.0	1.0	1.0	1.0	1.0					90.0	6.0	30.0	6.0	60.0	6.0					42.0	1.0	2.0	2.0	2.0	2.0	2.0	2.0	2.0	2.0	2.0	2.0		2.0	2.0
50221	72	2	11615.93542	11754.30657			year0708	8	53	2	2		1.0	1.0	1.87	1.0	0.0		1.0	3.0					30.0	7.0			45.0	7.0					44.0	1.0	1.0	2.0	2.0	2.0	2.0	2.0		1.0	2.0	2.0		2.0	2.0
50266	62	2	33098.089	32569.84379			year0708	8	76	2	3		2.0	1.0	1.79	1.0	5.0	1.0	1.0	3.0													20.0	3.0	50.0	1.0	2.0	2.0	2.0	2.0	2.0	2.0	2.0	2.0	2.0	2.0		2.0
50341	67	1	28484.6437	28153.11442			year0708	8	76	1	3		3.0	1.0	2.19	1.0	0.0		2.0								15.0	3.0							75.0	1.0	2.0	2.0	1.0		2.0	2.0	2.0	2.0	2.0	2.0		2.0	2.0
50376	63	2	85350.00958	85964.78414			year0708	8	49	2	3		2.0	1.0	5.0	1.0	1.0	2.0	1.0	3.0													30.0	5.0	42.0	1.0	2.0	2.0	1.0	1.0	2.0	2.0	2.0	2.0	2.0	2.0		2.0	2.0
50392	62	1	16101.81583	16052.32437			year0708	8	38	2	2		2.0	5.0	1.74	1.0	1.0	2.0	2.0																37.0	1.0	2.0	2.0	1.0	2.0	2.0	2.0	2.0	2.0	2.0	2.0		2.0	1.0
50505	63	2	22164.43574	21572.68348			year0708	8	61	1	3		5.0	1.0	1.41	1.0	0.0		1.0	3.0															59.0	1.0	2.0	2.0	2.0	2.0	2.0	2.0	2.0	2.0	2.0	2.0		2.0	2.0
50517	60	1	51794.69002	52939.84105			year0708	8	63	1	3		4.0	1.0	4.38	1.0	1.0	2.0	1.0	3.0									20.0	3.0			300.0	5.0	60.0	1.0	2.0	2.0	2.0	2.0	2.0	2.0	2.0	2.0	2.0	2.0		2.0	2.0
50531	60	1	12502.98398	12252.50121			year0708	8	80	1	3		4.0	1.0	0.66	1.0	0.0		1.0	3.0							60.0	5.0	60.0	5.0					70.0	1.0	2.0	2.0	2.0	2.0	2.0	2.0	2.0	2.0	2.0	2.0		2.0
50549	66	1	12623.27674	10840.50203			year0708	8	70	1	1		1.0	1.0	0.88	1.0	7.0	3.0	2.0														30.0	3.0	63.0	1.0	2.0	2.0	2.0	2.0	2.0	2.0	2.0	2.0	2.0	2.0		2.0
50560	61	1	30556.29318	27520.27787			year0708	8	80	2	3		4.0	2.0	1.47	2.0			2.0														10.0	3.0	70.0	1.0	2.0	2.0	1.0	2.0	2.0	2.0	1.0	2.0	1.0	2.0		2.0
50577	67	1	56250.23217	55604.39463			year0708	8	65	2	3		5.0	1.0	4.38	1.0	5.0	1.0	2.0								240.0	5.0					30.0	5.0	50.0	1.0	2.0	2.0	2.0	2.0	2.0	2.0	1.0	2.0	1.0	2.0		2.0	2.0
50585	64	1	25327.62319	24567.86901			year0708	8	80	1	3		3.0	1.0	1.14	1.0	0.0		1.0	1.0															60.0	1.0	2.0	2.0	2.0	2.0	2.0	2.0	2.0	2.0	2.0	2.0		2.0
50625	65	2	8840.561234	8975.577102			year0708	8	60	2	2		4.0	1.0	5.0	2.0			2.0																50.0	1.0	2.0	2.0	1.0	2.0	2.0	2.0	2.0	2.0	2.0	2.0		2.0	2.0
50672	68	2	11711.24347	10920.11255			year0708	8	50	1	1		4.0	1.0	3.21	1.0	6.0	1.0	1.0	3.0					15.0	3.0	30.0	5.0							42.0	1.0	2.0	2.0	2.0	2.0	2.0	2.0	2.0	2.0	2.0	2.0		2.0	1.0
50688	69	1	111452.4162	105878.3535			year0708	8	44	2	3		4.0	6.0	5.0	1.0	6.0	1.0	1.0	3.0									60.0	5.0					30.0	1.0	2.0	2.0	2.0	2.0	2.0	2.0	2.0	2.0	2.0	2.0		2.0
50698	72	1	15643.79947	12040.76208			year0708	8	67	1	2		3.0	1.0	0.44	1.0	0.0		1.0	3.0									15.0	7.0					5.0	1.0	2.0	2.0	2.0	1.0	2.0	1.0	1.0	2.0	2.0	2.0		2.0	2.0
50710	60	1	12387.26634	12252.50121			year0708	8	80	1	3		4.0	1.0	1.24	1.0	5.0	1.0	1.0	3.0							180.0	3.0					60.0	7.0	77.0	1.0	2.0	1.0	1.0	2.0	2.0	2.0	2.0	2.0	2.0	2.0		1.0
50723	62	1	7835.050557	6124.262235			year0708	8	78	1	2		2.0	2.0	0.82	2.0	1.0	3.0	2.0																66.0	1.0	2.0	2.0	2.0		2.0	2.0	2.0	2.0	2.0	2.0		2.0
50771	66	2	38143.10233	36045.60922			year0708	8	66	2	3		5.0	3.0	4.29	1.0	0.0		2.0										10.0	5.0					55.0	1.0	2.0	2.0	2.0	2.0	2.0	2.0	2.0	2.0	2.0	2.0		2.0	2.0
50790	72	2	33495.20704	32614.30727			year0708	8	73	1	3		5.0	1.0	1.65	1.0	20.0	3.0	1.0	3.0							20.0	2.0					20.0	2.0	60.0	1.0	2.0	2.0	2.0	2.0	2.0	2.0	2.0	2.0	2.0	2.0		2.0	2.0
50792	62	1	10545.72625	10147.34509			year0708	8	80	2	4		1.0	5.0	5.0	2.0	0.0		2.0																55.0	1.0	2.0	2.0	2.0	2.0	2.0	2.0	2.0	2.0	2.0	2.0		2.0
50810	68	1	7307.292697	7322.988469			year0708	8	62	1	4		5.0	1.0	5.0	1.0	15.0	3.0	2.0								480.0	5.0							61.0	1.0	2.0	2.0	1.0	1.0	2.0	2.0	2.0	2.0	2.0	2.0		2.0	2.0
50850	62	2	21380.70577	21314.98881			year0708	8	38	2	2		4.0	1.0	2.42	2.0	0.0		2.0														30.0	3.0	36.0	1.0	2.0	2.0	1.0	2.0	2.0	2.0	2.0	2.0	2.0	2.0		2.0	2.0
50881	69	1	36236.2396	28641.82188			year0708	8	64	2	5		4.0	3.0	0.94	1.0	3.0	2.0	1.0	3.0							300.0	4.0	45.0	5.0	90.0	4.0	180.0	4.0	43.0	1.0	2.0	2.0	1.0	2.0	2.0	2.0	2.0	2.0	2.0	2.0		2.0	2.0
50887	64	1	10474.19304	10405.31302			year0708	8	80	1	4		5.0	3.0		1.0	1.0	3.0	1.0	3.0															70.0	1.0	2.0	2.0	1.0	2.0	2.0	2.0	2.0	2.0	2.0	2.0		2.0
50910	67	1	57967.2367	55604.39463			year0708	8	60	2	3		3.0	2.0	2.15	2.0			2.0								60.0	2.0							50.0	1.0	2.0	2.0	2.0	2.0	2.0	2.0	2.0	2.0	2.0	2.0		2.0	2.0
50936	72	2	33151.34149	31875.29447			year0708	8	59	2	3		5.0	1.0	5.0	1.0	1.0	1.0	2.0								180.0	1.0							55.0	1.0	1.0	1.0	1.0	2.0	2.0	2.0	2.0	2.0	2.0	2.0		2.0	2.0
50942	64	1	11691.31736	11413.45706			year0708	8	71	2	4		4.0	1.0	1.42	2.0	0.0		2.0																56.0	1.0	2.0	2.0	2.0	1.0	2.0	2.0	2.0	2.0	2.0	2.0		2.0	1.0
50958	59	2	103040.7581	93727.22903			year0708	8	50	1	3		1.0	6.0		1.0	0.0		1.0	1.0					360.0	6.0			120.0	7.0					35.0	1.0	2.0	2.0	1.0	1.0	2.0	2.0	2.0	2.0	2.0	1.0		1.0	2.0
50998	59	1	22837.22915	22428.7243			year0708	8	58	2	4		5.0	1.0	5.0	2.0	0.0		2.0												60.0	3.0	20.0	3.0	35.0	1.0	2.0	2.0	1.0	2.0	2.0	2.0	2.0	2.0	2.0	2.0		2.0	2.0
51010	69	2	5188.653453	5122.180973			year0708	8	60	1	4		4.0	6.0	5.0	1.0	1.0	2.0	1.0	3.0							360.0	5.0	30.0	7.0					55.0	1.0	2.0	2.0	1.0	2.0	2.0	2.0	2.0	2.0	2.0	2.0		2.0	2.0
51018	60	2	71230.9621	69052.17791			year0708	8	65	2	3		2.0	1.0	2.5	1.0			1.0	3.0															34.0	1.0	2.0	2.0	1.0	1.0	2.0	2.0	2.0	1.0	2.0	2.0		2.0	2.0
51042	59	1	62009.20742	61297.24815			year0708	8	67	2	3		5.0	2.0	4.16	1.0	3.0	2.0	1.0	3.0					180.0	5.0	120.0	5.0					60.0	4.0	35.0	1.0	2.0	1.0	2.0	2.0	2.0	2.0	2.0	2.0	2.0	2.0		2.0	1.0
51046	61	2	27568.75911	27153.50812			year0708	8	80	1	3		3.0	2.0	2.88	1.0	7.0	1.0	1.0	3.0															79.0	1.0	2.0	1.0	2.0	2.0	2.0	2.0	2.0	2.0	2.0	2.0		2.0
51058	61	1	23659.00962	21236.8276			year0708	8	69	2	3		1.0	2.0	0.73	2.0	0.0		1.0	3.0													10.0	5.0	67.0	1.0	2.0	1.0	2.0	1.0	2.0	2.0	2.0	2.0	2.0	1.0		2.0
51096	69	1	52532.33552	51019.15865			year0708	8	25	1	3		2.0	5.0	2.91	1.0	2.0	2.0	1.0	1.0							240.0	5.0							15.0	1.0	2.0	2.0	1.0	2.0	2.0	2.0	2.0	2.0	2.0	2.0		2.0	1.0
51107	59	1	21033.38382	20994.99593			year0708	8	53	1	3		1.0	1.0	0.91	1.0	3.0	1.0	1.0	1.0							120.0	2.0							47.0	1.0	2.0	2.0	1.0	1.0	2.0	2.0	2.0	2.0	2.0	2.0		2.0	2.0
51164	67	1	31602.18892	28803.80468			year0708	8	47	1	3		3.0	5.0	0.1	1.0	0.0		1.0	3.0							10.0	5.0							45.0	1.0	1.0	2.0	1.0	2.0	2.0	2.0	2.0	2.0	2.0	2.0		2.0	2.0
51175	67	1	50110.64153	49593.47222			year0708	8	63	1	3		3.0	1.0		2.0			1.0	1.0															23.0	1.0	2.0	2.0	1.0	2.0	2.0	2.0	2.0	2.0	2.0	2.0		2.0	1.0
51197	72	2	14353.14642	13072.56069			year0708	8	58	1	1		5.0	1.0	5.0	1.0	7.0	1.0	2.0																54.0	1.0	2.0	2.0	1.0	2.0	2.0	2.0	2.0	2.0	2.0	2.0		2.0	2.0
51218	59	1	97686.21187	97704.79462			year0708	8	44	1	3		5.0	1.0	5.0	1.0	1.0	2.0	1.0	3.0													30.0	1.0	29.0	1.0	2.0	2.0	1.0	2.0	2.0	2.0	2.0	2.0	2.0	2.0		2.0	2.0
51257	68	1	26710.918	25545.6732			year0708	8	32	2	3		2.0	1.0	0.9	2.0			1.0	1.0															17.0	1.0	2.0	1.0	1.0	1.0	2.0	2.0	2.0	2.0	2.0	2.0		2.0	1.0
51258	68	1	23752.55452	23852.19076			year0708	8	56	2	4		5.0	1.0	1.55				2.0										45.0	5.0	55.0	3.0	30.0	3.0	50.0	1.0	2.0	1.0	1.0	2.0	2.0	2.0	2.0	1.0	2.0	2.0		1.0	2.0
51355	63	2	27733.23838	27933.00039			year0708	8	48	2	3		3.0	1.0	0.57	1.0	1.0	3.0	1.0	1.0					240.0	5.0	120.0	5.0							38.0	1.0	2.0	2.0	1.0	1.0	2.0	2.0	2.0	2.0	2.0	2.0		2.0	2.0
51362	59	2	25992.08462	23499.33862			year0708	8	37	1	3		2.0	5.0	1.07	1.0	25.0	3.0	1.0	1.0									180.0	3.0					33.0	1.0	2.0	2.0	2.0	1.0	2.0	2.0	2.0	2.0	2.0	2.0		2.0	2.0
51365	59	2	77472.07159	76582.57532			year0708	8	66	2	3		5.0	1.0	5.0	2.0	0.0		1.0	3.0							15.0	2.0					20.0	4.0	60.0	1.0	2.0	2.0	2.0	2.0	2.0	2.0	2.0	2.0	2.0	2.0		2.0	2.0
51392	72	1	10948.82088	10574.35758			year0708	8	64	1	2		3.0	1.0	0.91	2.0	1.0	3.0	2.0						300.0	5.0	120.0	5.0							59.0	1.0	2.0	2.0	2.0	2.0	2.0	2.0	2.0	2.0	2.0	2.0		2.0	2.0
51396	60	2	35002.33393	34961.87448			year0708	8	76	1	3		1.0	1.0	3.92	1.0	0.0		1.0	3.0													10.0	3.0	56.0	1.0	2.0	2.0	1.0	1.0	2.0	1.0	1.0	1.0	2.0	2.0		2.0
51407	72	2	38425.51157	34666.57296			year0708	8	80	2	3		4.0	1.0	2.14	2.0	0.0		2.0																40.0	1.0	2.0	1.0	1.0		2.0	2.0	2.0	2.0	2.0	2.0		2.0
51427	69	1	125825.0485	119055.4749			year0708	8	53	2	3		4.0	1.0	5.0	1.0	8.0	2.0	1.0	1.0									30.0	2.0			30.0	2.0	33.0	1.0	2.0	2.0	1.0	1.0	2.0	2.0	2.0	2.0	2.0	2.0		2.0	1.0
51446	67	2	16194.22337	14035.48737			year0708	8	80	2	4		1.0	2.0	1.12	2.0			2.0																55.0	1.0	2.0	2.0	1.0	2.0	2.0	2.0	2.0	2.0	2.0	2.0		1.0
51451	59	2	25456.54454	25164.265			year0708	8	63	2	3		4.0	1.0	1.07	2.0			2.0								20.0	2.0					60.0	3.0	45.0	1.0	2.0	2.0	1.0	1.0	2.0	2.0	1.0	1.0	2.0	2.0		2.0	2.0
51478	60	2	21568.7305	18164.66987			year0708	8	80	1	3		3.0	1.0	2.07	2.0			1.0	3.0															78.0	1.0	2.0	2.0	2.0	2.0	2.0	2.0	2.0	2.0	2.0	2.0		1.0
51483	67	1	33773.65413	33715.31325			year0708	8	76	2	3		2.0	1.0	2.63	1.0	0.0		1.0	3.0															5.0	1.0	2.0	2.0	2.0	2.0	2.0	2.0	2.0	2.0	2.0	2.0		2.0	2.0
51486	60	2	27558.08095	27563.3233			year0708	8	46	1	3		1.0	1.0	1.21	1.0	1.0	2.0	1.0	1.0															35.0	1.0	2.0	1.0	2.0	1.0	2.0	2.0	2.0	2.0	2.0	2.0		2.0	2.0
51497	69	1	33172.9104	32545.35721			year0708	8	54	2	3		3.0	3.0	0.5	1.0	1.0	2.0	2.0								90.0	7.0							39.0	1.0	2.0	2.0	1.0	2.0	2.0	2.0	1.0	2.0	2.0	2.0		2.0	2.0
51512	63	1	34519.21165	28968.55967			year0708	8	80	2	3		3.0	2.0	1.27	1.0	1.0	3.0	2.0								60.0	1.0					30.0	5.0	65.0	1.0	2.0	2.0	1.0	2.0	2.0	2.0	2.0	1.0	2.0	2.0		2.0
51514	66	2	15632.95718	14238.1869			year0708	8	50	1	1		5.0	1.0	5.0	1.0	7.0	1.0	1.0	2.0					360.0	4.0	240.0	4.0	120.0	7.0	30.0	3.0	30.0	3.0	48.0	1.0	2.0	2.0	1.0	1.0	2.0	2.0	2.0	2.0	2.0	2.0		2.0	2.0
51522	60	1	24268.43837	23989.80008			year0708	8	62	2	3		4.0	1.0	2.92	2.0	0.0		2.0														45.0	4.0	60.0	1.0	2.0	2.0	1.0	2.0	2.0	2.0	2.0	2.0	2.0	2.0		2.0	2.0
51568	63	2	35082.78299	36091.21173			year0708	8	78	2	3		4.0	2.0	1.92	2.0			1.0	1.0															76.0	1.0	2.0	1.0	2.0	2.0	2.0	2.0	2.0	2.0	2.0	2.0		2.0
51617	69	2	6495.128651	5640.184984			year0708	8	71	2	2		1.0	1.0	2.84	1.0	1.0	1.0	2.0										45.0	7.0					66.0	1.0	2.0	2.0	2.0	2.0	2.0	2.0	2.0	2.0	2.0	2.0		2.0	2.0
51654	86	2	55670.35005	56052.77815			year0910	10	66	1	3		4.0	1.0	2.2	1.0	100.0	3.0	1.0	3.0							120.0	1.0					30.0	7.0	30.0	1.0	2.0	2.0	1.0	2.0	2.0	2.0	2.0	2.0	2.0	1.0		2.0	1.0
51714	86	3	66034.93762	66406.35977			year0910	10	58	1	3		4.0	3.0	2.77	1.0	2.0	1.0	1.0	3.0											30.0	5.0	60.0	5.0	35.0	1.0	2.0	1.0	1.0	2.0	2.0	2.0	2.0	2.0	2.0	2.0		2.0	1.0
51798	75	2	6797.608313	6582.06474			year0910	10	62	1	2		5.0	1.0	1.36	1.0	6.0	3.0	1.0	3.0															60.0	1.0	2.0	2.0	1.0	2.0	2.0	2.0	2.0	2.0	2.0	2.0		2.0	2.0
51804	77	1	16676.04224	15520.03398			year0910	10	80	1	3		3.0	1.0	2.87	2.0	2.0	3.0	1.0	2.0					240.0	7.0	240.0	6.0							76.0	1.0	2.0	1.0	2.0	2.0	2.0	1.0	1.0	2.0	1.0	2.0		1.0
51817	86	3	27696.97277	25027.48843			year0910	10	80	2	3		4.0	5.0	5.0	1.0	2.0	3.0	2.0																70.0	1.0	2.0	2.0	2.0	2.0	2.0	2.0	2.0	2.0	2.0	2.0		2.0
51823	76	1	20706.05334	19796.4983			year0910	10	80	2	3		4.0	2.0	1.09	1.0	5.0	3.0	2.0								120.0	2.0							50.0	1.0	2.0	2.0	2.0	2.0	2.0	2.0	2.0	2.0	2.0	2.0		2.0
51888	80	1	52696.44632	53058.44515			year0910	10	63	1	3		5.0	1.0	2.8	1.0	3.0	2.0	2.0								240.0	7.0							55.0	1.0	2.0	2.0	2.0	2.0	2.0	2.0	2.0	2.0	2.0	2.0		2.0	1.0
51893	77	2	36689.33505	36390.42697			year0910	10	70	2	3		2.0	2.0	5.0	1.0	0.0		1.0	1.0															56.0	1.0	2.0	2.0	2.0		2.0	2.0	2.0	2.0	2.0	2.0		2.0	1.0
51929	81	2	35776.69695	33429.7954			year0910	10	80	2	3		5.0	1.0	3.43	2.0	0.0		2.0						60.0	2.0	60.0	7.0					60.0	4.0	60.0	1.0	2.0	1.0	2.0	2.0	2.0	2.0	2.0	2.0	2.0	1.0		2.0
51951	87	2	93109.9591	94204.30479			year0910	10	56	2	5		5.0	1.0	1.81	2.0			2.0										20.0	3.0					53.0	1.0	2.0	2.0	2.0	2.0	2.0	2.0	2.0	2.0	2.0	2.0		2.0	2.0
51993	84	1	26152.25275	24835.60515			year0910	10	49	2	4		4.0	1.0	3.4				2.0						300.0	6.0	300.0	6.0	30.0	6.0	30.0	3.0	30.0	2.0	47.0	1.0	2.0	2.0	2.0	2.0	2.0	2.0	2.0	2.0	2.0	2.0		2.0	2.0
52010	84	1	21427.79167	20348.99931			year0910	10	49	2	4		4.0	1.0	1.34	2.0	7.0	3.0	2.0																45.0	1.0	2.0	2.0	2.0	2.0	2.0	2.0	2.0	2.0	2.0	2.0		2.0	2.0
52104	80	1	34299.44741	32272.97507			year0910	10	74	2	3		3.0	2.0	1.67	1.0	0.0		2.0						30.0	2.0	180.0	4.0							33.0	1.0	2.0	1.0	1.0	1.0	2.0	2.0	2.0	2.0	2.0	2.0		1.0	2.0
52122	85	2	60349.52199	60764.09371			year0910	10	67	1	3		4.0	1.0	5.0	1.0	7.0	1.0	1.0	3.0					120.0	1.0	20.0	5.0					30.0	5.0	57.0	1.0	2.0	2.0	2.0	2.0	2.0	2.0	2.0	2.0	2.0	2.0		2.0	1.0
52135	77	1	29609.39517	29315.01245			year0910	10	74	1	3		5.0	1.0	4.53				1.0	3.0					20.0	6.0	120.0	2.0					240.0	1.0	68.0	1.0	2.0	1.0	2.0	2.0	2.0	2.0	2.0	2.0	2.0	2.0		2.0	2.0
52152	82	2	39799.57069	39403.87515			year0910	10	70	1	3		4.0	3.0	5.0	1.0	2.0	2.0	1.0	2.0													15.0	7.0	65.0	1.0	2.0	2.0	2.0	2.0	2.0	2.0	2.0	1.0	2.0	2.0		2.0	1.0
52157	75	2	125317.1698	123701.8379			year0910	10	53	2	3		5.0	1.0	5.0	1.0	2.0	1.0	1.0	3.0											30.0	7.0	30.0	7.0	12.0	1.0	2.0	1.0	1.0	2.0	2.0	2.0	2.0	2.0	2.0	2.0		2.0	1.0
52161	81	2	27500.45811	24849.91421			year0910	10	80	2	3		3.0	2.0	1.39	2.0			2.0														60.0	4.0	80.0	1.0	2.0	2.0	2.0	2.0	2.0	2.0	1.0	2.0	1.0	2.0		2.0
52182	76	1	108544.6532	102928.4072			year0910	10	58	1	3		3.0	1.0	5.0	2.0	2.0	3.0	2.0								90.0	7.0					40.0	5.0	38.0	1.0	2.0	1.0	2.0	1.0	2.0	2.0	2.0	2.0	1.0	2.0		2.0	2.0
52197	78	2	79590.36724	78196.0959			year0910	10	39	1	3		4.0	1.0	3.49	1.0	1.0	2.0	1.0	3.0					360.0	5.0	480.0	5.0					60.0	2.0	36.0	1.0	2.0	2.0	2.0	2.0	2.0	2.0	2.0	2.0	2.0	2.0		2.0	2.0
52198	82	2	17929.95941	17634.45944			year0910	10	45	2	3		2.0	3.0	1.32	1.0	2.0	2.0	1.0	1.0							120.0	3.0	20.0	7.0			20.0	4.0	40.0	1.0	2.0	2.0	2.0	2.0	2.0	2.0	2.0	2.0	2.0	2.0		2.0	2.0
52229	84	1	75607.76403	72901.85069			year0910	10	54	1	3		5.0	1.0	5.0	1.0	4.0	1.0	1.0	3.0					60.0	5.0							45.0	3.0	40.0	1.0	2.0	2.0	2.0	2.0	2.0	2.0	1.0	2.0	1.0	2.0		2.0	2.0
52233	80	2	43462.76453	42732.91074			year0910	10	72	1	3		5.0	1.0	2.06	1.0	1.0	1.0	2.0												60.0	5.0	120.0	3.0	65.0	1.0	2.0	1.0	2.0	2.0	2.0	2.0	2.0	2.0	2.0	2.0		2.0	2.0
52241	79	2	19234.87373	18917.86774			year0910	10	43	2	3		3.0	3.0	1.09	1.0	1.0	2.0	2.0														20.0	5.0	32.0	1.0	2.0	2.0	2.0	2.0	2.0	2.0	2.0	2.0	2.0	2.0		2.0	2.0
52243	87	1	40482.07341	40574.65137			year0910	10	76	1	3		2.0	1.0	3.23	1.0	2.0	2.0	2.0										180.0	6.0					65.0	1.0	2.0	2.0	2.0	1.0	2.0	2.0	2.0	2.0	2.0	2.0		2.0	1.0
52304	84	1	10672.40711	9938.613897			year0910	10	80	1	4		5.0	2.0	4.62	2.0	2.0	3.0	1.0	3.0					120.0	1.0	60.0	1.0			30.0	3.0	45.0	3.0	80.0	1.0	2.0	1.0	2.0	2.0	2.0	2.0	2.0	2.0	2.0	2.0		2.0
52310	85	2	63146.96853	63057.61181			year0910	10	69	2	3		4.0	3.0	5.0	1.0	1.0	2.0	2.0												20.0	3.0	40.0	4.0	60.0	1.0	2.0	1.0	1.0	2.0	2.0	2.0	2.0	2.0	2.0	2.0		2.0	2.0
52315	80	2	27865.44264	27307.0051			year0910	10	52	2	4		3.0	1.0	2.27	2.0			2.0								300.0	4.0							35.0	1.0	2.0	2.0	1.0	1.0	2.0	2.0	2.0	2.0	2.0	2.0		2.0	2.0
52316	83	1	25606.36846	25397.75333			year0910	10	75	2	3		2.0	2.0		1.0	1.0	1.0	1.0	3.0															60.0	1.0	2.0	2.0	2.0	2.0	2.0	2.0	2.0	2.0	2.0	2.0		2.0	2.0
52351	82	1	36736.61386	33195.87256			year0910	10	80	2	3		1.0	2.0	1.06	2.0	0.0		2.0								15.0	1.0							37.0	1.0	2.0	2.0	2.0	2.0	2.0	2.0	2.0	2.0	2.0	2.0		2.0
52375	86	1	18696.64526	18895.02759			year0910	10	67	1	3		3.0	2.0	1.47	1.0	0.0		1.0	1.0															45.0	1.0	2.0	2.0	1.0	2.0	2.0	1.0	1.0	1.0	1.0	2.0		2.0
52399	77	2	26491.20865	23937.93803			year0910	10	80	2	3		2.0	2.0	1.17	2.0	0.0		1.0	3.0															70.0	1.0	2.0	2.0	1.0	2.0	2.0	2.0	2.0	2.0	2.0	2.0		2.0
52424	85	1	16911.67589	16408.46807			year0910	10	42	2	1		4.0	1.0	1.97	1.0	0.0		1.0	1.0					240.0	5.0	120.0	5.0			120.0	2.0	90.0	7.0	21.0	1.0	2.0	2.0	1.0	2.0	2.0	2.0	2.0	2.0	2.0	2.0		2.0	2.0
52462	81	2	101200.9476	99572.38102			year0910	10	58	1	3		4.0	1.0	2.83	1.0	1.0	1.0	2.0						60.0	5.0	120.0	5.0							52.0	1.0	2.0	2.0	2.0	2.0	2.0	2.0	2.0	2.0	2.0	2.0		2.0	2.0
52469	79	2	70059.58885	66918.36838			year0910	10	61	1	3		5.0	1.0	5.0	1.0	0.0		1.0	3.0															51.0	1.0	2.0	2.0	2.0	2.0	2.0	2.0	2.0	2.0	2.0	2.0		2.0	1.0
52492	77	2	23506.34926	23061.11477			year0910	10	80	1	3		5.0	1.0	5.0				2.0												45.0	4.0	10.0	3.0	55.0	1.0	2.0	1.0	2.0	2.0	2.0	2.0	2.0	2.0	2.0	2.0		2.0
52516	78	2	107475.2342	109227.9373			year0910	10	50	2	3		5.0	1.0	5.0	2.0			2.0								15.0	2.0					35.0	6.0	40.0	1.0	2.0	1.0	1.0	2.0	2.0	2.0	2.0	2.0	2.0	2.0		1.0	2.0
52545	80	2	106748.8225	102928.4072			year0910	10	58	1	3		3.0	1.0	5.0	1.0	5.0	1.0	1.0	3.0													45.0	4.0	58.0	1.0	2.0	2.0	1.0	2.0	2.0	2.0	2.0	2.0	2.0	2.0		2.0	1.0
52605	88	1	5642.636108	5370.010148			year0910	10	60	2	1		1.0	1.0		1.0	0.0		2.0																48.0	1.0	2.0	2.0	1.0		2.0	2.0	2.0	2.0	2.0	2.0		2.0
52609	81	1	13442.33475	12839.62192			year0910	10	51	1	2		4.0	1.0		1.0	0.0		1.0	3.0							240.0	2.0					30.0	3.0	48.0	1.0	2.0	2.0	2.0	2.0	2.0	2.0	2.0	2.0	2.0	2.0		2.0	2.0
52619	81	2	10249.46478	10077.34939			year0910	10	78	1	3		4.0	1.0	2.61	1.0	1.0	2.0	1.0	3.0															68.0	1.0	2.0	1.0	2.0	2.0	2.0	1.0	2.0	1.0	1.0	2.0		1.0
52660	88	2	5302.202469	4997.00855			year0910	10	62	2	1		3.0	2.0	2.4	2.0	1.0	3.0	1.0	1.0															59.0	1.0	2.0	2.0	1.0	2.0	2.0	2.0	2.0	2.0	2.0	2.0		2.0	2.0
52671	75	2	22463.48736	21456.30522			year0910	10	61	1	3		1.0	6.0	1.6	1.0	7.0	1.0	1.0	1.0							420.0	4.0							57.0	1.0	1.0	2.0	1.0	1.0	2.0	2.0	2.0	2.0	2.0	2.0		2.0	1.0
52719	87	2	40318.8267	39990.34914			year0910	10	73	2	3		5.0	1.0	5.0	1.0	7.0	1.0	1.0	3.0															45.0	1.0	2.0	2.0	2.0	1.0	2.0	2.0	2.0	2.0	2.0	2.0		2.0	2.0
52723	83	2	25115.57744	24008.31905			year0910	10	58	1	4		3.0	3.0	3.23	1.0	3.0	1.0	1.0	3.0					30.0	4.0	360.0	5.0							58.0	1.0	2.0	2.0	1.0	2.0	2.0	2.0	2.0	2.0	2.0	2.0		2.0	2.0
52730	86	2	84925.25521	86310.21388			year0910	10	53	2	3		3.0	1.0	4.8	1.0	2.0	2.0	1.0	3.0													10.0	3.0	48.0	1.0	2.0	2.0	1.0	2.0	2.0	2.0	2.0	2.0	2.0	2.0		2.0	2.0
52759	80	2	20803.887	20723.79972			year0910	10	67	2	4		4.0	3.0	1.11	2.0	2.0	3.0	1.0	3.0							120.0	1.0			60.0	3.0	55.0	6.0	57.0	1.0	2.0	2.0	1.0	2.0	2.0	2.0	2.0	2.0	2.0	2.0		2.0	2.0
52764	81	1	9611.003247	8932.392042			year0910	10	74	1	1		5.0	1.0	3.39	1.0	2.0	1.0	1.0	3.0													300.0	3.0	60.0	1.0	2.0	2.0	2.0	2.0	2.0	2.0	2.0	2.0	2.0	2.0		2.0
52775	82	2	14893.41716	14821.82777			year0910	10	51	2	2		3.0	1.0	3.63	1.0	5.0	3.0	1.0	1.0					480.0	7.0	480.0	7.0							50.0	1.0	2.0	2.0	1.0	2.0	2.0	2.0	2.0	2.0	2.0	2.0		2.0	2.0
52815	81	2	58107.75823	57793.07589			year0910	10	67	1	3		4.0	3.0	5.0	1.0	4.0	1.0	2.0										60.0	4.0	120.0	1.0	40.0	3.0	65.0	1.0	2.0	2.0	2.0	2.0	2.0	2.0	2.0	2.0	2.0	2.0		2.0	1.0
52822	76	2	18871.9868	18769.78563			year0910	10	67	1	3		2.0	4.0	1.1	1.0	1.0	2.0	1.0	3.0															60.0	1.0	2.0	2.0	2.0		2.0	2.0	1.0	2.0	2.0	2.0		2.0
52832	75	2	26170.15956	24930.45706			year0910	10	30	2	3		4.0	3.0	1.37	2.0	2.0	3.0	1.0	1.0															22.0	1.0	2.0	1.0	1.0	1.0	2.0	2.0	2.0	2.0	2.0	2.0		2.0	2.0
52838	81	2	63755.08114	64451.24589			year0910	10	67	2	3		4.0	1.0	1.92	1.0	1.0	1.0	2.0														60.0	2.0	45.0	1.0	2.0	2.0	1.0	2.0	2.0	2.0	2.0	2.0	2.0	2.0		2.0	2.0
52848	86	3	9246.720042	8593.83005			year0910	10	73	1	1		1.0	1.0	1.24	2.0	0.0		1.0	3.0													60.0	6.0	71.0	1.0	2.0	2.0	1.0	2.0	2.0	2.0	2.0	2.0	1.0	2.0		2.0	1.0
52852	86	1	24024.87675	23943.71757			year0910	10	46	1	4		4.0	1.0	3.55	1.0	9.0	3.0	2.0												20.0	1.0	20.0	3.0	26.0	1.0	2.0	2.0	2.0	1.0	2.0	2.0	2.0	2.0	2.0	2.0		2.0
52895	76	2	23649.21223	23606.98513			year0910	10	50	2	3		3.0	1.0	1.64	1.0	10.0	3.0	1.0	3.0													30.0	7.0	42.0	1.0	2.0	2.0	1.0	2.0	2.0	2.0	2.0	2.0	2.0	2.0		2.0	1.0
52964	77	2	37858.22738	36061.24129			year0910	10	80	2	3		5.0	1.0	5.0				1.0	3.0													30.0	3.0	65.0	1.0	2.0	2.0	2.0	2.0	2.0	2.0	2.0	2.0	2.0	1.0		2.0
52977	85	2	36195.53123	32706.94045			year0910	10	80	2	3		4.0	2.0	2.22	1.0	5.0	1.0	2.0										15.0	3.0					75.0	1.0	2.0	2.0	2.0	2.0	2.0	2.0	2.0	2.0	2.0	2.0		2.0
53008	80	1	32845.73253	30691.09817			year0910	10	80	2	3		3.0	1.0	1.65				1.0	3.0															79.0	1.0	2.0	2.0	1.0	2.0	2.0	2.0	1.0	2.0	1.0	2.0		2.0
53009	76	1	41882.42983	40750.43601			year0910	10	73	2	3		3.0	1.0	2.64	2.0			1.0	3.0															69.0	1.0	2.0	2.0	2.0	2.0	2.0	2.0	2.0	2.0	2.0	2.0		2.0	2.0
53028	76	1	18598.93985	18045.5274			year0910	10	48	2	1		4.0	1.0	5.0	1.0	4.0	2.0	1.0	2.0									30.0	3.0					30.0	1.0	2.0	2.0	1.0	2.0	2.0	2.0	2.0	2.0	2.0	2.0		2.0	2.0
53058	87	2	60762.06266	61179.46834			year0910	10	69	1	3		5.0	1.0	5.0	1.0	7.0	1.0	2.0														120.0	2.0	60.0	1.0	2.0	2.0	2.0	2.0	2.0	2.0	2.0	2.0	2.0	2.0		2.0	2.0
53075	79	2	47217.38073	47006.70983			year0910	10	72	2	3		3.0	2.0	5.0	1.0	4.0	3.0	2.0																45.0	1.0	2.0	2.0	1.0	2.0	2.0	2.0	2.0	2.0	2.0	2.0		2.0	1.0
53093	75	2	26579.55265	25489.9363			year0910	10	63	2	3		3.0	2.0	1.94	2.0			2.0																32.0	1.0	1.0	2.0	2.0		2.0	2.0	2.0	2.0	2.0	1.0		2.0
53103	79	2	71422.8485	71913.48857			year0910	10	66	1	3		5.0	1.0	5.0	1.0	4.0	1.0	1.0	3.0							120.0	2.0			120.0	4.0	240.0	2.0	44.0	1.0	2.0	2.0	2.0	2.0	2.0	2.0	2.0	2.0	2.0	2.0		2.0	1.0
53121	78	2	11505.82882	11351.25636			year0910	10	64	1	4		5.0	1.0	1.92	2.0			2.0								90.0	1.0			30.0	2.0	240.0	2.0	23.0	1.0	2.0	2.0	2.0	2.0	2.0	2.0	2.0	2.0	2.0	2.0		2.0	2.0
53189	83	2	8035.433226	7802.242083			year0910	10	68	2	2		1.0	1.0	4.12	2.0	0.0		1.0	3.0													30.0	1.0	65.0	1.0	2.0	2.0	1.0	1.0	2.0	2.0	1.0	2.0	2.0	1.0		2.0	2.0
53191	77	1	91372.94023	88102.8097			year0910	10	59	1	3		5.0	1.0	5.0	1.0	2.0	1.0	2.0												60.0	4.0			50.0	1.0	2.0	2.0	2.0	1.0	2.0	2.0	2.0	2.0	2.0	2.0		2.0	2.0
53239	87	1	79894.93408	79229.85055			year0910	10	66	2	3		5.0	1.0	5.0	2.0			2.0																48.0	1.0	2.0	1.0	2.0	2.0	2.0	2.0	2.0	2.0	2.0	2.0		2.0	2.0
53251	84	1	9134.933197	8981.533712			year0910	10	72	1	5		5.0	3.0	0.92	1.0	0.0		1.0	3.0					180.0	7.0	120.0	7.0							50.0	1.0	2.0	2.0	1.0		2.0	2.0	2.0	2.0	2.0	2.0		2.0
53261	76	2	23469.08218	21842.1702			year0910	10	80	1	3		5.0	2.0	5.0	1.0	0.0		2.0																80.0	1.0	2.0	1.0	2.0	2.0	2.0	2.0	2.0	1.0	1.0	1.0		2.0
53288	76	2	20875.26157	20452.56278			year0910	10	79	2	3		3.0	2.0	1.66	1.0	0.0		2.0														15.0	6.0	65.0	1.0	2.0	2.0	1.0	2.0	2.0	2.0	2.0	2.0	2.0	2.0		1.0	1.0
53308	84	1	29466.19092	27725.08543			year0910	10	80	2	3		1.0	2.0	0.83				2.0										60.0	1.0					45.0	1.0	2.0	2.0	2.0	2.0	2.0	2.0	2.0	2.0	2.0	2.0		2.0
53317	80	1	34966.86573	34681.99061			year0910	10	77	2	3		4.0	1.0	2.26	1.0	2.0	3.0	2.0																70.0	1.0	2.0	1.0	2.0	2.0	2.0	2.0	2.0	2.0	2.0	2.0		2.0	1.0
53372	79	2	13044.58939	12869.34479			year0910	10	61	1	4		5.0	1.0	3.09	2.0			1.0	3.0													15.0	3.0	55.0	1.0	2.0	2.0	1.0	2.0	2.0	2.0	2.0	2.0	2.0	2.0		1.0	2.0
53382	81	2	30233.18754	30302.32745			year0910	10	72	1	3		5.0	1.0	4.12	1.0	1.0	1.0	1.0	3.0					60.0	4.0	120.0	4.0					75.0	6.0	68.0	1.0	2.0	2.0	1.0	1.0	2.0	2.0	2.0	2.0	2.0	2.0		2.0	2.0
53408	88	1	10411.44199	9484.029014			year0910	10	79	1	2		1.0	1.0		1.0	0.0		1.0	2.0					60.0	1.0	30.0	2.0							30.0	1.0	2.0	2.0	2.0	2.0	2.0	2.0	2.0	2.0	2.0	2.0		2.0	2.0
53411	80	2	26284.46874	26713.11511			year0910	10	53	2	3		2.0	3.0	0.82	1.0	1.0	2.0	1.0	1.0															45.0	1.0	2.0	1.0	1.0	2.0	2.0	2.0	2.0	2.0	2.0	2.0		2.0	2.0
53474	83	2	15056.31915	14406.90946			year0910	10	59	2	2		2.0	6.0	0.69	1.0	3.0	1.0	1.0	1.0							220.0	7.0							21.0	1.0	2.0	2.0	1.0		2.0	2.0	2.0	2.0	2.0	2.0		2.0
53502	88	2	29419.78757	26699.31539			year0910	10	80	2	3		2.0	2.0	2.03	1.0	3.0	3.0	1.0	3.0															70.0	1.0	2.0	2.0	2.0	1.0	2.0	2.0	2.0	2.0	2.0	2.0		2.0
53504	81	2	32931.02346	33006.33302			year0910	10	70	1	3		3.0	1.0	1.92	1.0	6.0	2.0	1.0	3.0													30.0	3.0	55.0	1.0	2.0	2.0	2.0	2.0	2.0	2.0	1.0	2.0	1.0	2.0		2.0
53526	86	1	65573.06192	66289.07786			year0910	10	62	2	3		5.0	1.0	5.0	1.0	3.0	1.0	1.0	3.0															58.0	1.0	2.0	2.0	2.0	2.0	2.0	2.0	2.0	2.0	2.0	2.0		2.0	2.0
53605	80	2	21081.60769	21109.99143			year0910	10	46	2	3		5.0	3.0	0.69	1.0	5.0	1.0	1.0	1.0															42.0	1.0	1.0	2.0	2.0	2.0	2.0	2.0	2.0	2.0	2.0	2.0		2.0	1.0
53626	81	2	9993.180213	8644.375524			year0910	10	71	2	2		3.0	1.0	2.09	2.0			1.0	3.0															54.0	1.0	2.0	2.0	1.0	1.0	2.0	2.0	2.0	2.0	2.0	2.0		2.0	1.0
53631	77	1	20212.61037	19384.00384			year0910	10	63	2	3		4.0	3.0	0.83	1.0	6.0	3.0	1.0	1.0							15.0	3.0							50.0	1.0	2.0	2.0	2.0	2.0	2.0	2.0	2.0	2.0	2.0	2.0		2.0
53653	84	2	14539.89066	13893.62895			year0910	10	77	2	4		4.0	3.0	1.66	1.0	0.0		1.0	3.0															60.0	1.0	2.0	2.0	1.0	2.0	2.0	2.0	2.0	2.0	2.0	1.0		2.0
53684	88	2	14374.34064	13979.48238			year0910	10	42	1	1		1.0	1.0	0.49	1.0	1.0	1.0	2.0						30.0	3.0	120.0	5.0			180.0	1.0			39.0	1.0	2.0	2.0	2.0	2.0	2.0	2.0	2.0	2.0	2.0	2.0		2.0	2.0
53714	80	2	13264.88508	13390.20072			year0910	10	61	1	4		3.0	1.0	2.27	2.0	5.0	3.0	2.0																56.0	1.0	2.0	2.0	1.0	2.0	2.0	2.0	2.0	2.0	2.0	2.0		2.0	1.0
53730	85	1	11510.59604	11014.12061			year0910	10	54	2	2		3.0	3.0		2.0	0.0		1.0	2.0															24.0	1.0	1.0	2.0	2.0	2.0	2.0	2.0	2.0	1.0	2.0	2.0		2.0	2.0
53770	77	1	75240.00576	75341.30697			year0910	10	41	2	3		2.0	5.0	5.0	1.0	0.0		1.0	1.0					60.0	5.0									41.0	1.0	2.0	2.0	1.0	2.0	2.0	2.0	2.0	2.0	2.0	2.0		2.0	2.0
53774	81	1	21459.07133	20746.62604			year0910	10	49	1	1		5.0	1.0	5.0	1.0	3.0	3.0	2.0														30.0	5.0	45.0	1.0	2.0	2.0	1.0	2.0	2.0	2.0	2.0	2.0	2.0	2.0		2.0	2.0
53775	77	1	19637.34278	19106.58678			year0910	10	79	2	3		4.0	2.0	0.05				1.0	3.0															35.0	1.0	2.0	1.0	2.0	2.0	2.0	1.0	2.0	2.0	2.0	1.0		1.0
53785	76	2	25977.2194	25642.37437			year0910	10	56	2	3		5.0	3.0	1.37	2.0			2.0																40.0	1.0	2.0	2.0	2.0	2.0	2.0	2.0	2.0	2.0	2.0	2.0		2.0	2.0
53788	77	1	32041.2882	31503.23094			year0910	10	75	1	3		5.0	1.0	5.0				1.0	3.0													60.0	7.0	60.0	1.0	2.0	1.0	2.0	2.0	2.0	2.0	2.0	2.0	2.0	2.0		2.0
53813	77	1	6554.181271	6504.295473			year0910	10	62	1	2		3.0	1.0	3.71	1.0	7.0	1.0	1.0	2.0					30.0	2.0	30.0	7.0					30.0	3.0	56.0	1.0	2.0	1.0	1.0	2.0	2.0	2.0	2.0	2.0	2.0	2.0		2.0	1.0
53822	83	2	26408.29241	25325.69679			year0910	10	66	2	3		1.0	2.0	0.96	2.0	0.0		2.0								120.0	7.0							58.0	1.0	2.0	2.0	2.0	2.0	2.0	2.0	2.0	2.0	2.0	2.0		2.0	2.0
53835	76	1	8716.464565	8060.897751			year0910	10	71	2	1		1.0	2.0	1.1	2.0			2.0																50.0	1.0	2.0	1.0	1.0		2.0	2.0	2.0	2.0	2.0	2.0		2.0
53875	84	2	23748.74533	22553.10346			year0910	10	50	2	4		4.0	1.0	5.0	1.0	2.0	2.0	2.0																47.0	1.0	2.0	2.0	1.0	1.0	2.0	2.0	2.0	2.0	2.0	2.0		2.0	2.0
53879	77	2	35523.20823	35604.44582			year0910	10	78	1	3		4.0	1.0	3.09	1.0	2.0	2.0	1.0	3.0															74.0	1.0	2.0	1.0	2.0	2.0	2.0	1.0	2.0	2.0	2.0	1.0		1.0
53900	81	2	38087.10789	37776.81215			year0910	10	73	2	3		3.0	1.0	1.65	2.0	0.0		2.0																52.0	1.0	2.0	2.0	1.0	2.0	2.0	2.0	2.0	2.0	2.0	2.0		2.0	2.0
53946	80	2	13314.17141	13390.20072			year0910	10	63	1	4		4.0	1.0	1.85	1.0	3.0	3.0	1.0	3.0							120.0	2.0	60.0	6.0					60.0	1.0	2.0	2.0	1.0	2.0	2.0	2.0	2.0	2.0	2.0	2.0		2.0	2.0
53956	82	1	86798.82517	87287.03653			year0910	10	59	1	3		3.0	1.0		1.0	0.0		1.0	3.0															49.0	1.0	1.0	2.0	1.0		2.0	2.0	2.0	2.0	2.0	2.0		2.0	2.0
53970	78	1	10930.41502	10605.17993			year0910	10	51	2	2		4.0	4.0	0.49	1.0	1.0	3.0	2.0						10.0	3.0	240.0	3.0	15.0	4.0			120.0	1.0	46.0	1.0	2.0	2.0	1.0	2.0	2.0	2.0	2.0	2.0	2.0	2.0		2.0
53995	80	1	19442.10546	18645.08542			year0910	10	62	2	3		4.0	3.0	0.89	1.0	0.0		1.0	3.0							10.0	7.0							55.0	1.0	2.0	2.0	2.0	1.0	2.0	2.0	2.0	2.0	2.0	2.0		2.0	2.0
54011	76	2	36300.05365	34155.14721			year0910	10	80	2	3		2.0	2.0	0.83	1.0	0.0		1.0	3.0									60.0	5.0					60.0	1.0	2.0	2.0	2.0	2.0	2.0	2.0	2.0	2.0	2.0	2.0		2.0
54034	75	2	42450.42284	39087.02305			year0910	10	47	2	4		2.0	6.0	0.73	1.0	0.0		1.0	1.0															46.0	1.0	2.0	2.0	1.0	2.0	2.0	2.0	2.0	2.0	2.0	2.0		2.0	2.0
54050	78	1	22674.02515	21363.94031			year0910	10	51	2	4		5.0	1.0	3.43	1.0	3.0	3.0	1.0	3.0									10.0	7.0					48.0	1.0	2.0	2.0	2.0	2.0	2.0	2.0	2.0	2.0	2.0	2.0		2.0	2.0
54051	76	1	31722.47567	31795.02141			year0910	10	70	1	3		3.0	1.0		1.0	0.0		1.0	3.0							240.0	3.0							55.0	1.0	2.0	2.0	1.0	2.0	2.0	1.0	2.0	2.0	2.0	2.0		1.0	2.0
54085	89	1	31356.95553	28639.61091			year0910	10	75	1	3		5.0	1.0	5.0	2.0	1.0	2.0	2.0																55.0	1.0	2.0	2.0	1.0	1.0	2.0	2.0	2.0	2.0	2.0	2.0		2.0	2.0
54093	88	1	6385.326701	6017.788326			year0910	10	61	2	2		1.0	1.0	0.93	2.0	2.0	3.0	2.0																61.0	1.0	2.0	2.0	2.0	2.0	2.0	2.0	2.0	2.0	2.0	2.0		2.0	2.0
54152	80	1	51690.62058	49372.99871			year0910	10	64	1	3		4.0	1.0	2.73	1.0	0.0		1.0	1.0															50.0	1.0	1.0	2.0	2.0	2.0	2.0	2.0	2.0	2.0	2.0	2.0		2.0
54193	76	2	39394.16875	38596.48451			year0910	10	73	2	3		2.0	2.0	1.57	1.0	7.0	1.0	1.0	3.0															68.0	1.0	2.0	2.0	1.0	2.0	2.0	2.0	2.0	2.0	2.0	2.0		2.0	2.0
54206	89	2	19308.20403	17261.48545			year0910	10	80	1	3		3.0	2.0	1.39	2.0	6.0	3.0	1.0	3.0											30.0	3.0	30.0	3.0	47.0	1.0	2.0	2.0	2.0	2.0	2.0	2.0	2.0	2.0	2.0	2.0		2.0
54236	77	2	8499.199919	8526.025409			year0910	10	60	2	1			5.0	2.77	1.0	2.0	2.0	2.0																55.0	1.0	2.0	2.0	1.0	2.0	2.0	2.0	2.0	2.0	2.0	2.0		2.0	2.0
54256	77	1	75240.00576	75341.30697			year0910	10	49	2	3		3.0	1.0	5.0	1.0	2.0	2.0	2.0																45.0	1.0	2.0	2.0	1.0	1.0	2.0	2.0	2.0	2.0	2.0	2.0		2.0	2.0
54287	83	2	21807.26496	21690.40668			year0910	10	51	2	3		3.0	1.0	1.35	2.0			1.0	1.0															32.0	1.0	2.0	2.0	2.0	2.0	2.0	2.0	2.0	2.0	2.0	2.0		2.0	1.0
54381	75	2	18680.39924	18321.86935			year0910	10	37	2	3		4.0	1.0	0.78	2.0	0.0		1.0	1.0					60.0	7.0	60.0	7.0					180.0	7.0	35.0	1.0	2.0	2.0	1.0	2.0	2.0	2.0	2.0	2.0	2.0	2.0		2.0	2.0
54463	76	1	61415.30987	62085.92581			year0910	10	68	2	3		4.0	1.0		2.0	0.0		2.0								360.0	3.0							52.0	1.0	2.0	2.0	1.0	2.0	2.0	2.0	2.0	2.0	2.0	2.0		2.0	2.0
54481	79	2	108048.5089	106655.7691			year0910	10	52	2	3		2.0	1.0	5.0	1.0	1.0	1.0	1.0	3.0									30.0	7.0					47.0	1.0	2.0	2.0	2.0	2.0	2.0	2.0	2.0	2.0	2.0	2.0		2.0	2.0
54491	81	1	63106.00601	63539.51344			year0910	10	63	1	3		4.0	1.0	1.03	1.0	6.0	3.0	2.0														40.0	5.0	62.0	1.0	2.0	2.0	1.0		2.0	2.0	2.0	2.0	2.0	2.0		2.0	2.0
54528	75	2	82513.07787	80929.41767			year0910	10	39	2	3		3.0	1.0	0.32	2.0	0.0		1.0	1.0							240.0	3.0							37.0	1.0	2.0	2.0	1.0	1.0	2.0	2.0	2.0	2.0	2.0	2.0		2.0	2.0
54557	75	1	21718.9954	20505.8104			year0910	10	29	2	1		4.0	5.0	1.65	1.0	0.0		1.0	1.0													480.0	7.0	27.0	1.0	2.0	2.0	2.0	2.0	2.0	2.0	2.0	2.0	2.0	2.0		2.0	2.0
54566	81	2	64992.27255	64451.24589			year0910	10	67	2	3		1.0	1.0	1.37	1.0	0.0		1.0	1.0															65.0	1.0	2.0	1.0	2.0	2.0	2.0	2.0	2.0	2.0	2.0	2.0		2.0	1.0
54583	80	1	58532.02003	59171.15229			year0910	10	64	2	3		4.0	1.0	2.8	1.0	1.0	2.0	2.0																55.0	1.0	2.0	2.0	2.0	2.0	2.0	2.0	2.0	2.0	2.0	2.0		2.0
54622	76	1	37401.30545	36390.42697			year0910	10	70	2	3		4.0	1.0	5.0	1.0	7.0	1.0	1.0	3.0															55.0	1.0	2.0	1.0	2.0	2.0	2.0	2.0	2.0	2.0	2.0	2.0		1.0	2.0
54633	77	1	34147.43303	31907.40893			year0910	10	80	2	3		4.0	1.0	2.2	1.0	7.0	1.0	1.0	3.0															70.0	1.0	2.0	2.0	2.0	1.0	2.0	2.0	2.0	2.0	2.0	2.0		1.0
54669	77	1	34061.13952	33722.49664			year0910	10	70	1	3		3.0	3.0	3.51	1.0	1.0	2.0	1.0	1.0															68.0	1.0	2.0	2.0	2.0	2.0	2.0	2.0	2.0	2.0	2.0	2.0		1.0	2.0
54698	86	3	5058.320293	5033.757043			year0910	10	62	2	1		4.0	1.0	1.24	1.0	0.0		1.0	3.0							240.0	3.0							60.0	1.0	2.0	2.0	1.0	2.0	2.0	2.0	2.0	2.0	2.0	1.0		2.0	2.0
54704	76	1	67460.90663	64695.37825			year0910	10	60	2	3		2.0	3.0	5.0	1.0	2.0	3.0	1.0	1.0															58.0	1.0	2.0	2.0	1.0	2.0	2.0	2.0	2.0	2.0	2.0	2.0		2.0	2.0
54743	80	1	34966.86573	34681.99061			year0910	10	78	2	3		2.0	1.0	1.37	1.0	0.0		1.0	3.0															15.0	1.0	2.0	1.0	1.0	1.0	2.0	2.0	2.0	2.0	2.0	2.0		2.0	2.0
54788	75	2	11970.69199	11769.67267			year0910	10	70	1	3		1.0	1.0	1.22	2.0	0.0		1.0	2.0															40.0	1.0	2.0	2.0	1.0	2.0	2.0	2.0	2.0	2.0	1.0	2.0		2.0	1.0
54803	88	1	56375.4021	51725.41899			year0910	10	63	1	3		4.0	3.0	2.59	1.0	5.0	1.0	2.0						120.0	5.0	120.0	5.0			120.0	5.0	120.0	7.0	59.0	1.0	2.0	2.0	2.0		2.0	2.0	2.0	2.0	2.0	2.0		2.0	2.0
54822	83	2	12298.73433	11693.83705			year0910	10	73	1	3		5.0	1.0	2.2	2.0	0.0		1.0	3.0															50.0	1.0	2.0	1.0	2.0	1.0	2.0	2.0	2.0	2.0	2.0	2.0		1.0	2.0
54831	80	1	31605.48428	28559.29053			year0910	10	80	2	3		2.0	2.0	1.66				1.0	1.0															60.0	1.0	2.0	1.0	2.0	2.0	2.0	2.0	2.0	2.0	2.0	2.0		2.0
54861	76	2	54357.65601	55155.38077			year0910	10	63	2	3		2.0	1.0	1.63	1.0	0.0		1.0	3.0															59.0	1.0	2.0	2.0	1.0	2.0	2.0	2.0	2.0	2.0	2.0	2.0		1.0	1.0
54875	84	2	9965.448553	10022.3553			year0910	10	60	1	4		4.0	3.0	1.86	2.0			1.0	3.0															55.0	1.0	2.0	1.0	2.0	2.0	2.0	2.0	2.0	2.0	2.0	2.0		2.0	2.0
54903	86	2	84925.25521	86310.21388			year0910	10	55	2	3		4.0	6.0	3.88	1.0	0.0		1.0	1.0															50.0	1.0	2.0	2.0	2.0	2.0	2.0	2.0	2.0	2.0	2.0	2.0		2.0	2.0
54916	77	1	20605.91893	20830.9224			year0910	10	66	2	3		4.0	3.0	1.51	1.0	8.0	3.0	1.0	3.0													30.0	4.0	30.0	1.0	2.0	2.0	2.0	2.0	2.0	2.0	2.0	2.0	2.0	2.0		1.0	2.0
54927	81	2	38087.10789	37776.81215			year0910	10	71	2	3		3.0	1.0	3.43	2.0	0.0		2.0																51.0	1.0	2.0	2.0	2.0	2.0	2.0	2.0	2.0	2.0	2.0	2.0		2.0	2.0
54935	85	1	51085.43541	50808.78243			year0910	10	60	1	3		4.0	1.0	5.0	1.0	8.0	3.0	1.0	3.0															58.0	1.0	2.0	2.0	2.0	2.0	2.0	2.0	2.0	2.0	2.0	2.0		2.0	2.0
54950	80	2	112421.5136	110972.4061			year0910	10	59	2	3		5.0	1.0	5.0	1.0	20.0	2.0	1.0	1.0											45.0	3.0	45.0	3.0	55.0	1.0	2.0	2.0	2.0	2.0	2.0	2.0	2.0	2.0	2.0	2.0		2.0	2.0
54978	88	2	12279.94349	11271.6509			year0910	10	80	2	4		2.0	2.0	1.07	2.0	0.0		1.0	3.0															57.0	1.0	2.0	2.0	1.0	2.0	2.0	2.0	2.0	2.0	2.0	2.0		2.0
54990	85	2	63146.96853	63057.61181			year0910	10	69	2	3		4.0	2.0	5.0				1.0	3.0							60.0	4.0			120.0	1.0	240.0	3.0	55.0	1.0	2.0	2.0	2.0	2.0	2.0	2.0	2.0	2.0	2.0	2.0		2.0
55020	81	2	89170.7628	87895.62876			year0910	10	47	1	3		3.0	1.0	3.85	1.0	0.0		2.0												60.0	3.0			35.0	1.0	2.0	2.0	2.0	1.0	2.0	2.0	2.0	2.0	2.0	2.0		2.0	2.0
55044	81	2	38826.20259	37776.81215			year0910	10	79	2	3		3.0	1.0	4.46	1.0	6.0	1.0	1.0	3.0							60.0	4.0							55.0	1.0	2.0	1.0	2.0	2.0	2.0	2.0	2.0	2.0	2.0	2.0		2.0	1.0
55046	82	1	38178.21559	35673.77776			year0910	10	80	2	3		4.0	1.0	3.43	1.0	7.0	1.0	2.0																10.0	1.0	2.0	1.0	2.0	2.0	2.0	2.0	2.0	2.0	2.0	1.0		2.0
55047	82	2	83381.24856	82687.14328			year0910	10	64	2	3		4.0	1.0	5.0	2.0	0.0		1.0	1.0													60.0	7.0	55.0	1.0	2.0	1.0	1.0	2.0	2.0	2.0	2.0	2.0	2.0	2.0		2.0	1.0
55073	76	1	21900.52853	22257.68174			year0910	10	52	2	5		4.0	3.0	1.09	1.0	1.0	3.0	1.0	1.0							180.0	5.0							49.0	1.0	2.0	2.0	1.0	2.0	2.0	2.0	2.0	2.0	2.0	2.0		2.0	2.0
55139	84	2	27555.62965	27003.40092			year0910	10	41	2	4		5.0	3.0	1.09				2.0																4.0	1.0	2.0	2.0	1.0	2.0	2.0	2.0	2.0	2.0	2.0	2.0		2.0
55165	87	1	13215.49779	13130.93695			year0910	10	71	1	1		1.0	1.0	0.77	1.0	0.0		2.0										120.0	7.0			180.0	7.0	55.0	1.0	2.0	2.0	1.0	2.0	2.0	2.0	2.0	2.0	2.0	2.0		2.0	2.0
55179	76	2	35857.14975	34155.14721			year0910	10	80	2	3		4.0	1.0	5.0	1.0	15.0	2.0	2.0														60.0	1.0	71.0	1.0	2.0	1.0	2.0	2.0	2.0	2.0	2.0	2.0	2.0	2.0		2.0
55194	76	2	38913.51297	38596.48451			year0910	10	75	2	3		4.0	1.0	5.0	2.0			2.0								600.0	2.0							69.0	1.0	2.0	2.0	1.0	1.0	2.0	2.0	2.0	2.0	2.0	2.0		1.0	2.0
55196	86	2	6660.118587	6609.426469			year0910	10	60	1	2		2.0	6.0	1.11	1.0	0.0		1.0	1.0							120.0	5.0							55.0	1.0	1.0	2.0	1.0	1.0	2.0	2.0	2.0	2.0	2.0	2.0		2.0	2.0
55223	83	2	20891.93066	20920.05902			year0910	10	49	2	3		4.0	3.0	0.87	1.0	0.0		1.0	1.0															42.0	1.0	2.0	1.0	1.0	1.0	2.0	2.0	1.0	1.0	2.0	1.0		2.0	2.0
55256	84	1	75607.76403	72901.85069			year0910	10	57	1	3		4.0	1.0	5.0	2.0	0.0		1.0	3.0							240.0	3.0	180.0	3.0			120.0	1.0	50.0	1.0	2.0	2.0	2.0	2.0	2.0	2.0	2.0	2.0	2.0	2.0		2.0	1.0
55259	82	1	21126.31652	19878.13618			year0910	10	77	2	3		2.0	2.0	1.39	2.0	5.0	3.0	2.0																45.0	1.0	2.0	1.0	2.0	2.0	2.0	2.0	2.0	2.0	2.0	2.0		2.0	2.0
55276	85	1	55281.20886	54601.40292			year0910	10	66	1	5		5.0	1.0	5.0	1.0	1.0	1.0	2.0														90.0	3.0	61.0	1.0	2.0	2.0	2.0	2.0	2.0	2.0	2.0	2.0	2.0	1.0		2.0	2.0
55281	84	1	12842.61589	12778.26758			year0910	10	80	2	4		4.0	2.0	2.03	2.0	0.0		1.0	3.0													30.0	3.0	65.0	1.0	2.0	2.0	2.0	2.0	2.0	2.0	2.0	2.0	2.0	2.0		2.0
55297	83	2	26822.4998	27216.13289			year0910	10	68	2	3		3.0	1.0		2.0	0.0		2.0																60.0	1.0	2.0	2.0	1.0	1.0	2.0	2.0	2.0	2.0	2.0	2.0		2.0	2.0
55301	80	1	31605.48428	28559.29053			year0910	10	80	2	3		4.0	2.0	5.0	1.0	30.0	3.0	1.0	3.0															65.0	1.0	2.0	1.0	2.0	2.0	2.0	2.0	2.0	2.0	2.0	2.0		2.0
55317	78	1	16511.41277	15799.24194			year0910	10	49	2	2		5.0	1.0	3.09	2.0			2.0										20.0	5.0					48.0	1.0	2.0	2.0	2.0	2.0	2.0	2.0	2.0	2.0	2.0	2.0		2.0	2.0
55340	83	2	111410.0263	109973.9568			year0910	10	57	2	3		5.0	5.0	5.0	1.0	2.0	2.0	2.0														45.0	2.0	53.0	1.0	2.0	2.0	2.0	2.0	2.0	2.0	2.0	2.0	2.0	2.0		2.0	1.0
55376	75	1	7085.366775	7050.960167			year0910	10	68	2	1		1.0	1.0	0.54	2.0			1.0	1.0															58.0	1.0	2.0	2.0	2.0	2.0	2.0	2.0	2.0	2.0	2.0	2.0		2.0
55377	79	1	36241.48541	34100.03967			year0910	10	80	2	3		3.0	1.0	2.77	2.0	6.0	3.0	2.0																65.0	1.0	2.0	1.0	2.0	2.0	2.0	2.0	2.0	2.0	2.0	2.0		2.0
55398	84	2	73240.23109	73338.83986			year0910	10	47	2	3		4.0	3.0	1.31	1.0	1.0	2.0	1.0	3.0															45.0	1.0	2.0	2.0	2.0	1.0	2.0	2.0	2.0	2.0	2.0	2.0		2.0	2.0
55416	79	2	25543.43311	24753.85702			year0910	10	80	1	3		2.0	1.0	5.0	1.0	0.0		1.0	3.0															60.0	1.0	2.0	1.0	2.0	2.0	2.0	2.0	1.0	2.0	1.0	2.0		1.0
55488	83	1	32467.20656	29337.95846			year0910	10	80	2	3		2.0	2.0	0.87	1.0	1.0	3.0	2.0																71.0	1.0	2.0	1.0	1.0	2.0	2.0	2.0	1.0	1.0	2.0	2.0		2.0
55497	77	2	41085.15685	40750.43601			year0910	10	71	2	3		3.0	1.0	5.0	2.0	6.0	3.0	2.0								60.0	7.0					60.0	7.0	66.0	1.0	2.0	2.0	2.0	1.0	2.0	2.0	1.0	2.0	2.0	2.0		1.0	2.0
55526	83	1	21807.21357	21689.11669			year0910	10	69	1	3		3.0	3.0	1.11	1.0	0.0		2.0														30.0	2.0	60.0	1.0	2.0	1.0	2.0	2.0	2.0	2.0	2.0	2.0	2.0	2.0		2.0
55548	75	2	40989.38392	39043.77374			year0910	10	80	2	3		5.0	1.0	1.72	2.0			1.0	3.0													45.0	5.0	74.0	1.0	2.0	1.0	1.0	1.0	2.0	2.0	2.0	2.0	2.0	2.0		2.0
55552	81	2	21791.05372	21378.3087			year0910	10	80	1	3		4.0	1.0	5.0	1.0	0.0		1.0	3.0													120.0	2.0	78.0	1.0	2.0	2.0	2.0	2.0	2.0	2.0	2.0	2.0	2.0	2.0		2.0
55572	84	1	31886.32223	29794.62385			year0910	10	80	2	3		3.0	5.0	1.39	1.0	7.0	1.0	1.0	3.0															75.0	1.0	2.0	1.0	2.0	2.0	2.0	2.0	2.0	2.0	2.0	1.0		2.0
55580	76	2	23251.55708	22298.37035			year0910	10	60	2	3		2.0	1.0	0.84	1.0	1.0	2.0	2.0								240.0	3.0							50.0	1.0	2.0	2.0	1.0		2.0	2.0	2.0	2.0	2.0	2.0		2.0	2.0
55666	75	2	19858.07712	19579.64167			year0910	10	41	1	3		3.0	1.0	0.78	1.0	3.0	3.0	1.0	1.0															24.0	1.0	2.0	2.0	1.0	2.0	2.0	2.0	2.0	2.0	2.0	2.0		2.0	2.0
55704	87	2	40169.57468	39990.34914			year0910	10	79	2	5		3.0	2.0	3.97				2.0																50.0	1.0	2.0	2.0	2.0	1.0	2.0	2.0	2.0	2.0	2.0	2.0		2.0
55798	77	1	37798.20676	34155.14721			year0910	10	80	2	3		3.0	2.0	4.62	1.0	5.0	3.0	2.0										30.0	2.0					60.0	1.0	2.0	1.0	2.0	2.0	2.0	2.0	2.0	2.0	2.0	2.0		2.0
55843	84	1	17975.25189	17609.36603			year0910	10	22	2	2		5.0	5.0	1.45	1.0	1.0	2.0	2.0										60.0	5.0	120.0	5.0	60.0	2.0	22.0	1.0	2.0	2.0	1.0	2.0	2.0	2.0	2.0	2.0	2.0	2.0		2.0	2.0
55883	88	1	15149.35721	14906.35516			year0910	10	45	2	2		2.0	1.0	1.31	2.0			2.0										120.0	6.0					45.0	1.0	2.0	2.0	1.0		2.0	2.0	2.0	2.0	2.0	2.0		2.0	2.0
55885	77	2	25541.92132	25842.1222			year0910	10	54	2	5		1.0	1.0	1.37	1.0	1.0	2.0	1.0	3.0													60.0	5.0	52.0	1.0	2.0	2.0	2.0	2.0	2.0	2.0	2.0	2.0	2.0	2.0		2.0
55901	77	1	93463.9598	94988.16742			year0910	10	54	2	3		5.0	5.0	3.23	1.0	4.0	2.0	1.0	3.0													60.0	3.0	52.0	1.0	2.0	2.0	2.0	2.0	2.0	2.0	2.0	2.0	2.0	2.0		2.0	2.0
55918	81	1	13063.91632	12839.62192			year0910	10	57	1	1		4.0	1.0	1.13	1.0	0.0		1.0	3.0															45.0	1.0	2.0	2.0	2.0	2.0	2.0	2.0	2.0	1.0	2.0	2.0		2.0	2.0
55920	83	2	12579.26013	12001.41933			year0910	10	60	1	4		4.0	1.0	1.77	1.0	2.0	1.0	1.0	3.0							60.0	2.0			20.0	1.0	240.0	1.0	45.0	1.0	2.0	2.0	1.0	2.0	2.0	2.0	2.0	2.0	2.0	2.0		1.0	2.0
55921	80	2	28212.62069	27678.24457			year0910	10	80	1	3		1.0	1.0	1.65	1.0	0.0		1.0	3.0															52.0	1.0	2.0	2.0	1.0	2.0	2.0	2.0	2.0	2.0	2.0	2.0		1.0
55941	88	1	16144.8816	14819.24321			year0910	10	70	2	4		3.0	3.0	2.31	1.0	1.0	1.0	1.0	3.0													20.0	5.0	50.0	1.0	2.0	2.0	1.0	2.0	2.0	2.0	2.0	2.0	2.0	2.0		2.0	2.0
55944	88	2	11278.45025	10273.80736			year0910	10	80	1	1		4.0	2.0	5.0	1.0	10.0	3.0	2.0																70.0	1.0	2.0	2.0	1.0	2.0	2.0	2.0	1.0	2.0	1.0	2.0		2.0
55949	77	1	36352.6283	36056.46337			year0910	10	78	2	3		3.0	1.0	2.2	2.0	3.0	3.0	1.0	3.0															48.0	1.0	1.0	2.0	2.0	2.0	2.0	2.0	2.0	2.0	2.0	2.0		2.0	2.0
55958	80	2	21081.60769	21109.99143			year0910	10	45	2	3		3.0	3.0	0.82	2.0	0.0		1.0	1.0							180.0	3.0							44.0	1.0	2.0	2.0	2.0	2.0	2.0	2.0	2.0	2.0	2.0	1.0		2.0
55966	85	1	60234.15123	60891.86967			year0910	10	68	2	3		5.0	1.0	5.0	1.0	3.0	2.0	2.0										30.0	2.0			50.0	4.0	68.0	1.0	2.0	1.0	2.0	2.0	2.0	2.0	2.0	2.0	2.0	2.0		2.0	2.0
55971	80	2	27674.12176	25755.71013			year0910	10	80	1	3		5.0	2.0	3.33	1.0	30.0	3.0	1.0	3.0															60.0	1.0	2.0	1.0	1.0	2.0	2.0	2.0	1.0	2.0	2.0	2.0		2.0
55988	78	1	26102.69705	25579.58583			year0910	10	47	2	4		4.0	1.0	1.2	2.0	5.0	3.0	1.0	3.0															20.0	1.0	2.0	2.0	2.0	2.0	2.0	2.0	2.0	2.0	2.0	2.0		2.0	2.0
55998	88	1	29419.78757	26699.31539			year0910	10	80	2	3		4.0	2.0	1.75	2.0	1.0	3.0	2.0														60.0	7.0	80.0	1.0	2.0	1.0	2.0	2.0	2.0	2.0	2.0	2.0	1.0	2.0		2.0
56010	79	2	93833.19808	90639.84608			year0910	10	40	1	3		5.0	3.0	4.62	1.0	28.0	3.0	1.0	3.0											60.0	6.0			39.0	1.0	2.0	2.0	2.0	2.0	2.0	2.0	2.0	2.0	2.0	2.0		2.0	2.0
56013	80	2	27865.44264	27307.0051			year0910	10	58	2	4		1.0	5.0	2.27				2.0																50.0	1.0	2.0	2.0	1.0	1.0	2.0	2.0	2.0	2.0	2.0	2.0		2.0
56098	78	2	34968.61429	35236.55351			year0910	10	33	2	5		4.0	3.0		1.0	3.0	2.0	1.0	2.0					60.0	5.0					30.0	3.0	240.0	4.0	25.0	1.0	2.0	2.0	1.0		2.0	2.0	2.0	2.0	1.0	1.0		2.0
56150	87	2	26694.91327	24860.79655			year0910	10	52	2	4		5.0	5.0		1.0	1.0	2.0	1.0	1.0															48.0	1.0	2.0	2.0	2.0	2.0	2.0	2.0	2.0	2.0	2.0	2.0		2.0	2.0
56167	75	2	46891.21611	44120.79968			year0910	10	76	2	3		4.0	2.0	1.29	1.0	0.0		1.0	3.0							30.0	1.0					30.0	7.0	50.0	1.0	2.0	1.0	1.0	2.0	2.0	2.0	2.0	2.0	2.0	2.0		2.0
56211	75	1	22635.58631	22447.15689			year0910	10	62	2	3		5.0	3.0	0.95	1.0	0.0		1.0	3.0															30.0	1.0	1.0	2.0	2.0		2.0	2.0	2.0	2.0	2.0	2.0		2.0
56224	87	2	15883.38722	15177.41045			year0910	10	70	2	4		4.0	2.0	0.94	2.0			2.0																52.0	1.0	2.0	2.0	1.0	1.0	2.0	2.0	2.0	2.0	2.0	2.0		2.0	2.0
56232	80	2	62794.05291	60492.37813			year0910	10	38	2	3		2.0	4.0	1.31	1.0	4.0	3.0	1.0	1.0											60.0	2.0	300.0	7.0	25.0	1.0	2.0	2.0	1.0	2.0	2.0	2.0	2.0	2.0	2.0	2.0		2.0	2.0
56277	88	2	33055.48764	28692.28522			year0910	10	80	2	3		3.0	1.0	3.29	1.0	1.0	2.0	2.0																60.0	1.0	2.0	2.0	2.0	2.0	2.0	2.0	2.0	2.0	2.0	2.0		2.0
56280	77	1	36352.6283	36056.46337			year0910	10	71	2	3		3.0	1.0	2.47	1.0	5.0	1.0	1.0	3.0									15.0	5.0					65.0	1.0	2.0	2.0	1.0	2.0	2.0	2.0	2.0	2.0	2.0	2.0		2.0
56302	88	1	18419.45197	17669.73725			year0910	10	60	1	3		2.0	3.0		1.0	0.0		1.0	1.0													60.0	7.0	45.0	1.0	2.0	2.0	2.0		2.0	2.0	2.0	2.0	2.0	2.0		2.0	1.0
56309	85	2	36195.53123	32706.94045			year0910	10	80	2	3		5.0	1.0	3.09	1.0	7.0	1.0	2.0								45.0	5.0	10.0	2.0			10.0	5.0	60.0	1.0	2.0	1.0	2.0	2.0	2.0	2.0	2.0	2.0	2.0	2.0		2.0
56318	75	2	41495.68066	39043.77374			year0910	10	80	2	3		4.0	2.0	1.9	2.0			2.0																78.0	1.0	2.0	1.0	2.0	2.0	2.0	1.0	2.0	1.0	1.0	2.0		2.0
56326	78	1	13610.32805	13020.55703			year0910	10	60	2	4		3.0	3.0	3.51	2.0	0.0		1.0	3.0									60.0	7.0					50.0	1.0	2.0	2.0	2.0	2.0	2.0	2.0	2.0	2.0	2.0	2.0		2.0	2.0
56355	82	2	13193.36618	13268.70565			year0910	10	67	1	4		5.0	1.0	5.0	1.0	1.0	1.0	1.0	3.0													240.0	2.0	53.0	1.0	2.0	1.0	1.0	2.0	2.0	2.0	2.0	2.0	2.0	2.0		2.0	1.0
56449	78	2	23716.59519	23845.45619			year0910	10	51	1	4		5.0	1.0		1.0	100.0	3.0	2.0												120.0	3.0			46.0	1.0	2.0	2.0	2.0	2.0	2.0	2.0	2.0	2.0	2.0	2.0		2.0	2.0
56456	80	1	10989.66702	10781.5114			year0910	10	80	1	3		2.0	1.0	1.65	1.0	0.0		1.0	3.0															50.0	1.0	2.0	2.0	1.0	2.0	2.0	2.0	2.0	2.0	2.0	2.0		2.0
56474	79	1	40953.83659	38534.2111			year0910	10	72	2	3		2.0	3.0		1.0	2.0	2.0	2.0																28.0	1.0	2.0	1.0	1.0	1.0	2.0	1.0	2.0	2.0	2.0	2.0		1.0
56529	88	2	38449.52876	36334.44479			year0910	10	70	2	3		5.0	1.0	2.73	1.0	4.0	1.0	2.0														45.0	7.0	50.0	1.0	2.0	2.0	1.0	2.0	2.0	2.0	2.0	2.0	2.0	2.0		2.0	1.0
56535	87	2	15883.38722	15177.41045			year0910	10	80	2	4		4.0	2.0	1.34	1.0	12.0	3.0	1.0	3.0															52.0	1.0	2.0	2.0	1.0	1.0	2.0	2.0	2.0	2.0	2.0	2.0		2.0
[truncated: 1,972 more rows]
[truncated: 106 more columns]
